# Supplementary material for: Comprehensive analysis of hub genes associated with cisplatin-resistance in ovarian cancer and screening of therapeutic drugs through bioinformatics and experimental validation
Source: J Ovarian Res. 2024 Jul 10;17:142. doi: 10.1186/s13048-024-01461-w (PMC11234624; doi:10.1186/s13048-024-01461-w)
Supplement: Supplementary file 1 — Supplementary Material 1. [file 13048_2024_1461_MOESM1_ESM.zip]

Archive with 10 entries (9 files):
- 02 μò░μì«μò┤τÉå∩╝êΦíÑσààμûçΣ╗╢1∩╝ë/
- __MACOSX/._02 μò░μì«μò┤τÉå∩╝êΦíÑσààμûçΣ╗╢1∩╝ë
- 02 μò░μì«μò┤τÉå∩╝êΦíÑσààμûçΣ╗╢1∩╝ë/GSE33482.xlsx
- __MACOSX/02 μò░μì«μò┤τÉå∩╝êΦíÑσààμûçΣ╗╢1∩╝ë/._GSE33482.xlsx
- 02 μò░μì«μò┤τÉå∩╝êΦíÑσààμûçΣ╗╢1∩╝ë/GEOμò░μì«Θ¢åσêåτ╗äΣ┐íμü»μò┤τÉå.xlsx
- __MACOSX/02 μò░μì«μò┤τÉå∩╝êΦíÑσààμûçΣ╗╢1∩╝ë/._GEOμò░μì«Θ¢åσêåτ╗äΣ┐íμü»μò┤τÉå.xlsx
- 02 μò░μì«μò┤τÉå∩╝êΦíÑσààμûçΣ╗╢1∩╝ë/GSE115939.xlsx
- __MACOSX/02 μò░μì«μò┤τÉå∩╝êΦíÑσààμûçΣ╗╢1∩╝ë/._GSE115939.xlsx
- 02 μò░μì«μò┤τÉå∩╝êΦíÑσààμûçΣ╗╢1∩╝ë/GSE45553.xlsx
- __MACOSX/02 μò░μì«μò┤τÉå∩╝êΦíÑσààμûçΣ╗╢1∩╝ë/._GSE45553.xlsx
