# Supplementary material for: Comprehensive analysis of hub genes associated with cisplatin-resistance in ovarian cancer and screening of therapeutic drugs through bioinformatics and experimental validation
Source: J Ovarian Res. 2024 Jul 10;17:142. doi: 10.1186/s13048-024-01461-w (PMC11234624; doi:10.1186/s13048-024-01461-w)
Supplement: Supplementary file 1 — Supplementary Material 1. [file 13048_2024_1461_MOESM1_ESM.zip › 02 μò░μì«μò┤τÉå∩╝êΦíÑσààμûçΣ╗╢1∩╝ë/GSE33482.xlsx]

## Sheet: Down
Gene.symbol	logFC	P.Value	t	B	Gene.title
MEST	-11.1	4.06e-12	-24.6284	17.9763	mesoderm specific transcript
PITX2	-10.7	1.07e-10	-18.9221	15.0054	paired like homeodomain 2
SNCA	-10.6	2.94e-16	-52.4749	24.7487	synuclein alpha
KANK4	-10.4	7.8e-14	-33.7478	21.1864	KN motif and ankyrin repeat domains 4
NKX2-1	-10	3.29e-14	-36.1427	21.8188	NK2 homeobox 1
RGS1	-9.94	2.4e-11	-21.3489	16.3896	regulator of G-protein signaling 1
SFTA3	-9.6	3.78e-13	-29.7702	19.964	surfactant associated 3
ARHGAP28	-9.54	7.67e-13	-28.1365	19.3884	Rho GTPase activating protein 28
ANO3	-9.5	4.61e-12	-24.3804	17.8662	anoctamin 3
CCR1	-9.41	2.43e-10	-17.7001	14.2265	C-C motif chemokine receptor 1
LRRC55	-9.03	9.55e-14	-33.2097	21.0343	leucine rich repeat containing 55
NOX4	-8.92	4.9e-13	-29.1576	19.7537	NADPH oxidase 4
PRR16	-8.74	8.02e-11	-19.3682	15.2753	proline rich 16
ESRRG	-8.69	1.13e-12	-27.2816	19.0678	estrogen related receptor gamma
NRXN1	-8.49	6.02e-14	-34.4508	21.3793	neurexin 1
DTX3	-8.45	3.24e-16	-52.0833	24.6988	deltex E3 ubiquitin ligase 3
FOLH1B	-8.45	1.33e-12	-26.9282	18.9311	folate hydrolase 1B
SLC5A12	-8.35	2.43e-13	-30.834	20.3143	solute carrier family 5 member 12
FOXL2	-8.26	7e-12	-23.5758	17.4984	forkhead box L2
FGF18	-8.23	1.2e-13	-32.6123	20.8609	fibroblast growth factor 18
CEP41	-8.21	1.83e-14	-37.8607	22.2317	centrosomal protein 41
MAB21L1	-8.07	4.29e-10	-16.897	13.6804	mab-21 like 1
LRRTM4	-7.92	1.19e-11	-22.5962	17.0278	leucine rich repeat transmembrane neuronal 4
BICC1	-7.89	2.39e-12	-25.6973	18.4346	BicC family RNA binding protein 1
L1TD1	-7.88	4.37e-08	-11.4859	9.08687	LINE1 type transposase domain containing 1
PCDH9	-7.87	1.08e-09	-15.6601	12.7805	protocadherin 9
KCNMA1	-7.84	3.45e-11	-20.7345	16.0579	potassium calcium-activated channel subfamily M alpha 1
EPHA7	-7.78	3.15e-10	-17.3285	13.9773	EPH receptor A7
CASP1	-7.73	7.45e-07	-8.95863	6.18382	caspase 1
DNAJC15	-7.55	4.29e-09	-13.9705	11.4206	DnaJ heat shock protein family (Hsp40) member C15
RBPMS	-7.55	0.000211	-5.11865	0.34623	RNA binding protein with multiple splicing
SLC7A3	-7.53	9.8e-12	-22.9472	17.1994	solute carrier family 7 member 3
XIST	-7.5	0.00535	-3.35127	-2.94644	X inactive specific transcript (non-protein coding)
GSG1	-7.48	8.27e-09	-13.2264	10.7672	germ cell associated 1
PSMB9	-7.19	1.75e-11	-21.9058	16.6802	proteasome subunit beta 9
CYB5R2	-7.13	2.74e-08	-11.9517	9.55909	cytochrome b5 reductase 2
BST2	-7.12	0.000558	-4.56602	-0.65504	bone marrow stromal cell antigen 2
SLC30A8	-7.06	1.88e-11	-21.7797	16.6152	solute carrier family 30 member 8
SOX2	-6.97	5.21e-11	-20.0571	15.6779	SRY-box 2
DLK1	-6.86	2.39e-10	-17.7207	14.2401	delta like non-canonical Notch ligand 1
FIBIN	-6.85	9.69e-15	-39.8154	22.6646	fin bud initiation factor homolog (zebrafish)
DLX6-AS1	-6.71	2.46e-10	-17.6822	14.2146	DLX6 antisense RNA 1
TIMP3	-6.59	1.54e-10	-18.3651	14.6578	TIMP metallopeptidase inhibitor 3
PARM1	-6.56	4.84e-09	-13.8327	11.3023	prostate androgen-regulated mucin-like protein 1
LAMA1	-6.55	6.59e-09	-13.4796	10.9936	laminin subunit alpha 1
TMEM30B	-6.55	0.00674	-3.23027	-3.17638	transmembrane protein 30B
ZNF439	-6.49	3.33e-09	-14.2693	11.6731	zinc finger protein 439
FOLH1	-6.46	3.92e-10	-17.0202	13.766	folate hydrolase (prostate-specific membrane antigen) 1
IFNG	-6.45	2.25e-08	-12.1531	9.75794	interferon gamma
UCP2	-6.45	3.4e-10	-17.2198	13.9033	uncoupling protein 2
PCDH15	-6.44	4.81e-11	-20.1874	15.7522	protocadherin related 15
SIX6	-6.44	4.36e-10	-16.8727	13.6634	SIX homeobox 6
ISL1	-6.43	2.81e-09	-14.473	11.8422	ISL LIM homeobox 1
ZPLD1	-6.39	3.01e-11	-20.9669	16.1848	zona pellucida like domain containing 1
SRPX2	-6.36	2.41e-09	-14.6575	11.9932	sushi repeat containing protein, X-linked 2
HOXB9	-6.33	2.04e-05	-6.55443	2.76046	homeobox B9
VAV3	-6.23	0.0146	-2.82355	-3.94135	vav guanine nucleotide exchange factor 3
ANK3	-6.19	1.64e-07	-10.244	7.73728	ankyrin 3, node of Ranvier (ankyrin G)
ASXL3	-6.13	0.00358	-3.5624	-2.5443	additional sex combs like 3, transcriptional regulator
TLX3	-6.1	3.71e-11	-20.6152	15.9921	T-cell leukemia homeobox 3
TRPC4	-6.08	7.01e-12	-23.5715	17.4963	transient receptor potential cation channel subfamily C member 4
TMCC3	-6.03	2.9e-07	-9.74429	7.1536	transmembrane and coiled-coil domain family 3
TWIST1	-6.03	0.00152	-4.01727	-1.68023	twist family bHLH transcription factor 1
C4orf32	-6.01	1.38e-08	-12.667	10.2515	chromosome 4 open reading frame 32
NAALAD2	-6.01	1.1e-07	-10.6115	8.15114	N-acetylated alpha-linked acidic dipeptidase 2
OTOL1	-6	1.51e-05	-6.75318	3.07214	otolin 1
BBOX1	-5.96	1.5e-06	-8.40579	5.46034	gamma-butyrobetaine hydroxylase 1
ITM2A	-5.95	1.23e-09	-15.4983	12.6571	integral membrane protein 2A
XIRP2	-5.95	6.87e-12	-23.6104	17.5145	xin actin binding repeat containing 2
EN1	-5.9	2.14e-07	-10.0115	7.46872	engrailed homeobox 1
SIX3-AS1	-5.89	1.48e-09	-15.2601	12.473	SIX3 antisense RNA 1
COLEC12	-5.88	3.37e-06	-7.79967	4.62519	collectin subfamily member 12
BUB3	-5.87	3.03e-05	-6.29899	2.35183	BUB3, mitotic checkpoint protein
ASS1	-5.85	1.63e-05	-6.70052	2.99008	argininosuccinate synthase 1
AGT	-5.83	3.08e-07	-9.69301	7.09229	angiotensinogen
CASP4	-5.8	0.000253	-5.01413	0.15967	caspase 4
MSX1	-5.8	5.24e-05	-5.95359	1.7848	msh homeobox 1
IL26	-5.77	4.83e-10	-16.7319	13.5645	interleukin 26
MFAP4	-5.75	0.000577	-4.54763	-0.68895	microfibrillar associated protein 4
MFAP2	-5.73	0.00302	-3.65305	-2.37162	microfibrillar associated protein 2
ALX1	-5.71	8.93e-07	-8.81387	5.99777	ALX homeobox 1
ACTN3	-5.68	1.54e-09	-15.2072	12.4317	actinin alpha 3 (gene/pseudogene)
PBX1	-5.68	0.0146	-2.82277	-3.94282	PBX homeobox 1
P2RY2	-5.65	2.53e-07	-9.86396	7.29565	purinergic receptor P2Y2
ZNF493	-5.65	5.19e-12	-24.1494	17.7622	zinc finger protein 493
AREG	-5.64	5.36e-09	-13.7138	11.1992	amphiregulin
CPA2	-5.64	3.95e-08	-11.5866	9.1904	carboxypeptidase A2
CPED1	-5.63	2.39e-11	-21.3575	16.3942	cadherin like and PC-esterase domain containing 1
KIF25-AS1	-5.61	0.00181	-3.92474	-1.85532	KIF25 antisense RNA 1
CD69	-5.59	1.07e-07	-10.6315	8.17326	CD69 molecule
L3MBTL4	-5.57	5.95e-11	-19.8414	15.5537	l(3)mbt-like 4 (Drosophila)
KLHDC8A	-5.55	2.45e-08	-12.0671	9.67344	kelch domain containing 8A
POSTN	-5.55	1.61e-06	-8.35211	5.38819	periostin
CCDC178	-5.54	0.0019	-3.89796	-1.90609	coiled-coil domain containing 178
MDM1	-5.52	8.72e-09	-13.1676	10.714	Mdm1 nuclear protein
TRIM64	-5.52	2.11e-09	-14.8193	12.124	tripartite motif containing 64
CHRDL1	-5.46	5.81e-09	-13.6227	11.1197	chordin like 1
TRIM53AP	-5.42	5.19e-08	-11.3178	8.91206	tripartite motif containing 53A, pseudogene
OTOA	-5.37	1.21e-09	-15.5127	12.6682	otoancorin
GNG8	-5.36	8.94e-12	-23.1161	17.2808	G protein subunit gamma 8
RGS13	-5.36	1.51e-09	-15.2317	12.4509	regulator of G-protein signaling 13
CD248	-5.27	0.000146	-5.33446	0.72704	CD248 molecule
MTMR9LP	-5.26	0.00135	-4.08408	-1.55414	myotubularin related protein 9-like, pseudogene
LZTS1	-5.24	7.54e-06	-7.22623	3.79221	leucine zipper tumor suppressor 1
CXCR4	-5.22	0.00038	-4.7822	-0.25912	C-X-C motif chemokine receptor 4
DLX6	-5.21	5.27e-08	-11.3032	8.89678	distal-less homeobox 6
ATCAY	-5.2	1.65e-07	-10.2406	7.73335	ATCAY, caytaxin
MMRN1	-5.19	4.67e-10	-16.7786	13.5974	multimerin 1
SNX7	-5.19	0.0271	-2.497	-4.53854	sorting nexin 7
HKDC1	-5.18	1.07e-06	-8.67374	5.8154	hexokinase domain containing 1
STRA6	-5.18	0.000175	-5.22665	0.53756	stimulated by retinoic acid 6
LYPD1	-5.16	2.87e-09	-14.4472	11.8209	LY6/PLAUR domain containing 1
UACA	-5.15	1.93e-08	-12.3129	9.91351	uveal autoantigen with coiled-coil domains and ankyrin repeats
NBEA	-5.13	0.000112	-5.4904	0.99838	neurobeachin
CALCA	-5.09	1.39e-07	-10.3955	7.90945	calcitonin related polypeptide alpha
SHOX2	-5.07	6.11e-05	-5.85832	1.62547	short stature homeobox 2
TAC1	-5.06	3.99e-10	-16.9968	13.7498	tachykinin precursor 1
ZSCAN4	-5.03	1.38e-10	-18.5282	14.7608	zinc finger and SCAN domain containing 4
TRIM71	-5.01	2.74e-05	-6.3621	2.45364	tripartite motif containing 71
SHROOM3	-4.96	0.00437	-3.45748	-2.7442	shroom family member 3
GPRIN3	-4.93	1.91e-10	-18.05	14.4557	GPRIN family member 3
HLA-B	-4.93	9.88e-07	-8.73289	5.89266	major histocompatibility complex, class I, B
DPYSL5	-4.92	1.78e-11	-21.8694	16.6615	dihydropyrimidinase like 5
EYA4	-4.9	0.0226	-2.59417	-4.36307	EYA transcriptional coactivator and phosphatase 4
FLNC	-4.9	0.00199	-3.87564	-1.94843	filamin C
KHDC1	-4.9	5.09e-07	-9.2703	6.57645	KH homology domain containing 1
TRIM49	-4.9	1.27e-10	-18.6564	14.8411	tripartite motif containing 49
ENO2	-4.89	0.000795	-4.37118	-1.01604	enolase 2
ITGA1	-4.89	4.21e-06	-7.639	4.39611	integrin subunit alpha 1
MBD3L2	-4.89	5.16e-08	-11.3248	8.9194	methyl-CpG binding domain protein 3 like 2
RAB3IP	-4.88	2.11e-09	-14.82	12.1246	RAB3A interacting protein
APOL3	-4.86	1.24e-09	-15.4901	12.6509	apolipoprotein L3
CRABP2	-4.85	0.00113	-4.17837	-1.37671	cellular retinoic acid binding protein 2
FGF20	-4.84	2.67e-10	-17.5607	14.1337	fibroblast growth factor 20
AGMO	-4.81	0.000921	-4.29046	-1.16665	alkylglycerol monooxygenase
MUC15	-4.81	9.2e-06	-7.08826	3.58532	mucin 15, cell surface associated
NLGN4X	-4.8	1.14e-05	-6.94034	3.36066	neuroligin 4, X-linked
SOCS3	-4.8	2.31e-07	-9.94159	7.38702	suppressor of cytokine signaling 3
HLA-J	-4.79	2.09e-05	-6.53762	2.73384	major histocompatibility complex, class I, J (pseudogene)
PI15	-4.79	4.28e-12	-24.526	17.931	peptidase inhibitor 15
ANKRD20A2	-4.73	2.49e-08	-12.0506	9.65711	ankyrin repeat domain 20 family member A2
CDH6	-4.72	3.07e-09	-14.3662	11.7539	cadherin 6
ZNF738	-4.71	6.63e-10	-16.3032	13.2577	zinc finger protein 738
GRIA3	-4.69	1.27e-05	-6.86779	3.24938	glutamate ionotropic receptor AMPA type subunit 3
SCN9A	-4.69	1.06e-05	-6.99235	3.44	sodium voltage-gated channel alpha subunit 9
TFEC	-4.69	1.59e-07	-10.2725	7.76981	transcription factor EC
PYGM	-4.68	0.000967	-4.26379	-1.21653	phosphorylase, glycogen, muscle
MBD2	-4.67	6.8e-05	-5.79227	1.51427	methyl-CpG binding domain protein 2
NTS	-4.67	8.36e-06	-7.15447	3.68492	neurotensin
MYBPH	-4.64	5.22e-05	-5.95514	1.78738	myosin binding protein H
TLE4	-4.64	7.36e-12	-23.4798	17.4534	transducin like enhancer of split 4
GBP5	-4.63	1.87e-09	-14.9707	12.2451	guanylate binding protein 5
IFI27	-4.62	2.07e-07	-10.0401	7.50204	interferon alpha inducible protein 27
IFITM1	-4.6	7.66e-06	-7.21462	3.77489	interferon induced transmembrane protein 1
SUCNR1	-4.6	8.92e-06	-7.10986	3.61788	succinate receptor 1
RFPL1S	-4.58	0.000601	-4.52496	-0.73081	RFPL1 antisense RNA 1
TNMD	-4.58	1.08e-08	-12.9348	10.5011	tenomodulin
ANKRD20A5P	-4.57	3.84e-09	-14.1011	11.5316	ankyrin repeat domain 20 family member A5, pseudogene
FGF21	-4.56	7.63e-09	-13.3157	10.8475	fibroblast growth factor 21
ZNF681	-4.55	0.000534	-4.59121	-0.60865	zinc finger protein 681
MARCKS	-4.54	4.23e-05	-6.08718	2.00609	myristoylated alanine rich protein kinase C substrate
CTTNBP2	-4.51	9.04e-09	-13.1269	10.6771	cortactin binding protein 2
TPH2	-4.51	5.48e-07	-9.20924	6.50037	tryptophan hydroxylase 2
ARMCX2	-4.49	0.0383	-2.31029	-4.86902	armadillo repeat containing, X-linked 2
NTNG1	-4.49	0.000123	-5.43567	0.90353	netrin G1
ENOX1	-4.48	7.05e-07	-9.00398	6.24162	ecto-NOX disulfide-thiol exchanger 1
GBP1	-4.47	1.41e-07	-10.3844	7.89683	guanylate binding protein 1
LACC1	-4.47	2.07e-05	-6.54403	2.74399	laccase domain containing 1
ALPK2	-4.46	8.94e-09	-13.1402	10.6892	alpha kinase 2
GATA5	-4.46	0.000118	-5.45716	0.94081	GATA binding protein 5
CD48	-4.45	2.42e-06	-8.04471	4.96827	CD48 molecule
BDNF	-4.44	1.2e-05	-6.91028	3.31464	brain derived neurotrophic factor
ERICH2	-4.44	2.45e-06	-8.03636	4.95671	glutamate rich 2
LIN28A	-4.44	2.45e-07	-9.89065	7.32713	lin-28 homolog A
NUDT10	-4.43	5.89e-07	-9.15024	6.42647	nudix hydrolase 10
PRG4	-4.42	5.65e-05	-5.90667	1.70649	proteoglycan 4
CARD17	-4.41	5.42e-05	-5.93225	1.74922	caspase recruitment domain family member 17
GPM6B	-4.41	2.13e-05	-6.52726	2.71743	glycoprotein M6B
PIP5K1B	-4.41	1.5e-05	-6.75677	3.07772	phosphatidylinositol-4-phosphate 5-kinase type 1 beta
GLI3	-4.38	0.00124	-4.1272	-1.47291	GLI family zinc finger 3
IGFN1	-4.36	5.25e-07	-9.2441	6.54386	immunoglobulin-like and fibronectin type III domain containing 1
PXMP4	-4.35	0.00175	-3.94373	-1.81935	peroxisomal membrane protein 4
SDC2	-4.35	3.14e-06	-7.85176	4.69876	syndecan 2
TES	-4.35	0.00926	-3.06346	-3.49202	testin LIM domain protein
CRABP1	-4.34	1.24e-10	-18.6918	14.8631	cellular retinoic acid binding protein 1
MEIS3	-4.33	0.000487	-4.64249	-0.5144	Meis homeobox 3
PPP1R1A	-4.28	1.81e-07	-10.1589	7.63955	protein phosphatase 1 regulatory inhibitor subunit 1A
COL4A6	-4.27	0.00293	-3.66868	-2.34185	collagen type IV alpha 6 chain
CSF2RA	-4.27	8.1e-05	-5.68533	1.33294	colony stimulating factor 2 receptor alpha subunit
RNLS	-4.26	4.14e-06	-7.65028	4.4123	renalase, FAD dependent amine oxidase
TMEM47	-4.26	0.000793	-4.37236	-1.01385	transmembrane protein 47
FAM189A2	-4.25	1.25e-06	-8.5478	5.64958	family with sequence similarity 189 member A2
NRP1	-4.25	1.52e-08	-12.5666	10.1566	neuropilin 1
SYT4	-4.25	1.04e-06	-8.68955	5.8361	synaptotagmin 4
HAND2-AS1	-4.23	6.31e-09	-13.5287	11.037	HAND2 antisense RNA 1 (head to head)
DIO3	-4.21	1e-07	-10.693	8.24121	deiodinase, iodothyronine, type III
HOXB6	-4.21	0.000749	-4.40369	-0.95555	homeobox B6
ZNF506	-4.21	1.1e-09	-15.6378	12.7636	zinc finger protein 506
KCNC1	-4.2	5.59e-09	-13.6664	11.1578	potassium voltage-gated channel subfamily C member 1
CYP1B1	-4.19	0.000628	-4.50048	-0.77605	cytochrome P450 family 1 subfamily B member 1
SLC15A3	-4.19	5.61e-10	-16.5284	13.42	solute carrier family 15 member 3
ESPN	-4.16	1.37e-05	-6.82023	3.17604	espin
TRIM43	-4.16	9.27e-06	-7.08329	3.57782	tripartite motif containing 43
INPP4B	-4.15	2.42e-08	-12.08	9.68616	inositol polyphosphate-4-phosphatase type II B
MTUS1	-4.14	0.00623	-3.27157	-3.09797	microtubule associated tumor suppressor 1
TGFB2	-4.13	5.23e-07	-9.24857	6.54943	transforming growth factor beta 2
TM4SF4	-4.13	0.0121	-2.92426	-3.75357	transmembrane 4 L six family member 4
QPCT	-4.12	7.01e-09	-13.4106	10.9323	glutaminyl-peptide cyclotransferase
POU4F1	-4.11	3.98e-06	-7.67952	4.45418	POU class 4 homeobox 1
SEMA6D	-4.07	8.37e-10	-15.9949	13.0316	semaphorin 6D
FUT1	-4.06	4.21e-07	-9.42864	6.77189	fucosyltransferase 1 (H blood group)
NEFH	-4.06	0.00128	-4.11023	-1.50487	neurofilament heavy polypeptide
INSIG2	-4.05	1.8e-08	-12.3896	9.98756	insulin induced gene 2
PHOX2B	-4.05	1.97e-06	-8.19911	5.18063	paired like homeobox 2b
SNCG	-4.04	0.00241	-3.77216	-2.14497	synuclein gamma
AQP9	-4.02	3.37e-06	-7.79918	4.62449	aquaporin 9
GPC6	-4.02	0.00722	-3.19398	-3.2452	glypican 6
SHC3	-4	9.34e-10	-15.8509	12.9243	SHC adaptor protein 3
ASB2	-3.96	0.000132	-5.39479	0.83241	ankyrin repeat and SOCS box containing 2
PCDH19	-3.94	9.22e-07	-8.78807	5.96436	protocadherin 19
EXO5	-3.92	0.00358	-3.56277	-2.5436	exonuclease 5
PDGFRA	-3.92	0.00938	-3.05638	-3.50538	platelet derived growth factor receptor alpha
CYP4F29P	-3.9	1.36e-07	-10.4152	7.93161	cytochrome P450 family 4 subfamily F member 29, pseudogene
VMO1	-3.9	0.000893	-4.30727	-1.13524	vitelline membrane outer layer 1 homolog
CCM2L	-3.89	2.73e-05	-6.36632	2.46042	CCM2 like scaffolding protein
TP53INP1	-3.89	0.00929	-3.06185	-3.49505	tumor protein p53 inducible nuclear protein 1
USP53	-3.89	0.000568	-4.5562	-0.67314	ubiquitin specific peptidase 53
GAREM1	-3.86	0.00792	-3.14537	-3.33727	GRB2 associated regulator of MAPK1 subtype 1
PIM1	-3.86	3.87e-06	-7.69834	4.48109	Pim-1 proto-oncogene, serine/threonine kinase
SIX3	-3.85	1.08e-07	-10.6209	8.16153	SIX homeobox 3
CNNM1	-3.83	1.75e-05	-6.65358	2.91663	cyclin and CBS domain divalent metal cation transport mediator 1
FBXO27	-3.83	2.39e-10	-17.7253	14.2431	F-box protein 27
FOXN4	-3.82	3.93e-05	-6.13264	2.08082	forkhead box N4
ZNF415	-3.82	0.0164	-2.76144	-4.05646	zinc finger protein 415
FOXG1	-3.8	3.02e-06	-7.88132	4.74035	forkhead box G1
NEDD4L	-3.8	0.0121	-2.92325	-3.75545	neural precursor cell expressed, developmentally down-regulated 4-like, E3 ubiquitin protein ligase
PCDH20	-3.8	1.55e-08	-12.5445	10.1357	protocadherin 20
GIMAP2	-3.79	0.000492	-4.637	-0.52448	GTPase, IMAP family member 2
PPBP	-3.79	3.88e-09	-14.0896	11.5219	pro-platelet basic protein
BAALC	-3.78	0.00454	-3.43717	-2.7829	brain and acute leukemia, cytoplasmic
CNN1	-3.78	2.2e-05	-6.50583	2.68342	calponin 1
HIF3A	-3.78	0.000439	-4.70062	-0.40793	hypoxia inducible factor 3 alpha subunit
FABP3	-3.77	2.01e-05	-6.5658	2.77844	fatty acid binding protein 3
HAND2	-3.77	6.4e-06	-7.34005	3.96096	heart and neural crest derivatives expressed 2
KCTD16	-3.76	1.44e-08	-12.624	10.211	potassium channel tetramerization domain containing 16
MUM1L1	-3.76	3.9e-06	-7.69392	4.47478	MUM1 like 1
NLRC5	-3.76	1.63e-05	-6.7024	2.99302	NLR family CARD domain containing 5
ZNF718	-3.73	0.0012	-4.14482	-1.43977	zinc finger protein 718
PDE11A	-3.71	0.000555	-4.56971	-0.64824	phosphodiesterase 11A
SLC7A10	-3.71	0.000938	-4.28039	-1.18549	solute carrier family 7 member 10
BOC	-3.7	2.51e-08	-12.0448	9.65141	BOC cell adhesion associated, oncogene regulated
FIGN	-3.7	0.0184	-2.70251	-4.16506	fidgetin, microtubule severing factor
MEGF10	-3.7	4.42e-07	-9.38848	6.72257	multiple EGF like domains 10
PRAMEF1	-3.7	9.5e-07	-8.76463	5.93394	PRAME family member 1
COL15A1	-3.68	4.08e-06	-7.66075	4.42731	collagen type XV alpha 1 chain
FRY	-3.68	0.00189	-3.90274	-1.89702	FRY microtubule binding protein
FSD2	-3.67	0.000235	-5.0569	0.23618	fibronectin type III and SPRY domain containing 2
KCND2	-3.67	1.32e-07	-10.4392	7.95862	potassium voltage-gated channel subfamily D member 2
NEO1	-3.67	0.00353	-3.56983	-2.53015	neogenin 1
PPM1L	-3.67	2.01e-06	-8.18272	5.15822	protein phosphatase, Mg2+/Mn2+ dependent 1L
CARD16	-3.66	0.00465	-3.42486	-2.80635	caspase recruitment domain family member 16
DACT3	-3.66	2.45e-07	-9.8922	7.32896	dishevelled binding antagonist of beta catenin 3
NR2E1	-3.65	3.59e-07	-9.56318	6.93586	nuclear receptor subfamily 2 group E member 1
PTPRD	-3.65	8.68e-06	-7.12885	3.64645	protein tyrosine phosphatase, receptor type D
DLX5	-3.64	2.31e-05	-6.47209	2.62974	distal-less homeobox 5
ERBB4	-3.64	1.31e-09	-15.4163	12.5941	erb-b2 receptor tyrosine kinase 4
IL15	-3.64	8.55e-11	-19.2682	15.2155	interleukin 15
SYNPR	-3.64	1.07e-08	-12.9391	10.5051	synaptoporin
TAP1	-3.64	9.31e-07	-8.78007	5.95399	transporter 1, ATP binding cassette subfamily B member
CD53	-3.62	2.71e-08	-11.9637	9.57107	CD53 molecule
NUAK2	-3.62	2.67e-06	-7.9711	4.86601	NUAK family kinase 2
PDLIM3	-3.62	7.87e-05	-5.70281	1.3627	PDZ and LIM domain 3
THNSL2	-3.62	0.0432	-2.24515	-4.98193	threonine synthase like 2
RGS16	-3.58	7.2e-09	-13.3805	10.9055	regulator of G-protein signaling 16
NXPH1	-3.56	7.84e-08	-10.9233	8.49253	neurexophilin 1
ABCA1	-3.55	3.22e-05	-6.25869	2.28654	ATP binding cassette subfamily A member 1
LAYN	-3.55	9.04e-07	-8.80374	5.98466	layilin
C14orf169	-3.54	0.000646	-4.48514	-0.80444	chromosome 14 open reading frame 169
PPP1R1C	-3.54	1.25e-08	-12.7723	10.3502	protein phosphatase 1 regulatory inhibitor subunit 1C
DCLK1	-3.53	0.0012	-4.14489	-1.43963	doublecortin like kinase 1
MYRIP	-3.53	1.42e-07	-10.3721	7.88292	myosin VIIA and Rab interacting protein
KCNH1	-3.52	3.9e-07	-9.49221	6.8496	potassium voltage-gated channel subfamily H member 1
NKX3-2	-3.52	2.33e-06	-8.07258	5.00682	NK3 homeobox 2
ZIC1	-3.5	0.0171	-2.74034	-4.0954	Zic family member 1
CCR3	-3.49	3.5e-05	-6.20644	2.20154	C-C motif chemokine receptor 3
ADAMTS5	-3.48	2.91e-10	-17.4422	14.0542	ADAM metallopeptidase with thrombospondin type 1 motif 5
CT83	-3.48	0.0417	-2.26498	-4.94771	cancer/testis antigen 83
CCRL2	-3.46	4.36e-07	-9.39891	6.7354	C-C motif chemokine receptor like 2
PSD3	-3.46	0.0173	-2.73365	-4.10774	pleckstrin and Sec7 domain containing 3
MMP8	-3.45	2.8e-07	-9.77432	7.18938	matrix metallopeptidase 8
RIC3	-3.45	1.04e-05	-7.00536	3.45978	RIC3 acetylcholine receptor chaperone
APOL6	-3.43	0.000321	-4.87801	-0.08535	apolipoprotein L6
PABPC4L	-3.43	0.0368	-2.3317	-4.83163	poly(A) binding protein cytoplasmic 4 like
PPP2R2B	-3.43	6.41e-11	-19.7224	15.4844	protein phosphatase 2 regulatory subunit Bbeta
ZNF516	-3.43	0.000572	-4.55242	-0.68011	zinc finger protein 516
ZNF835	-3.43	1.91e-06	-8.2226	5.21267	zinc finger protein 835
AARD	-3.42	5.34e-10	-16.5965	13.4686	alanine and arginine rich domain containing protein
ANXA3	-3.42	8.25e-08	-10.8755	8.44076	annexin A3
PRAMEF8	-3.42	5.18e-08	-11.3203	8.91476	PRAME family member 8
ERV9-1	-3.41	0.00337	-3.59396	-2.48417	endogenous retrovirus group 9 member 1
FLRT3	-3.41	1.6e-06	-8.35707	5.39487	fibronectin leucine rich transmembrane protein 3
GATM	-3.41	0.000233	-5.05957	0.24095	glycine amidinotransferase
ST8SIA1	-3.41	1.75e-07	-10.1888	7.67405	ST8 alpha-N-acetyl-neuraminide alpha-2,8-sialyltransferase 1
HLA-F	-3.39	9.57e-08	-10.7374	8.29002	major histocompatibility complex, class I, F
RBM47	-3.37	0.00885	-3.0869	-3.44779	RNA binding motif protein 47
INHBE	-3.31	1.22e-05	-6.897	3.29427	inhibin beta E subunit
APOE	-3.3	0.00282	-3.68923	-2.30273	apolipoprotein E
IRF1	-3.3	2.68e-06	-7.96981	4.8642	interferon regulatory factor 1
LGR6	-3.3	4.24e-06	-7.63297	4.38744	leucine rich repeat containing G protein-coupled receptor 6
MAB21L2	-3.3	2.04e-06	-8.1733	5.14534	mab-21 like 2
MARK1	-3.29	1.32e-06	-8.50335	5.59059	microtubule affinity regulating kinase 1
DHRS2	-3.28	0.00262	-3.72781	-2.22932	dehydrogenase/reductase 2
ELF3	-3.28	3.48e-05	-6.21076	2.20857	E74 like ETS transcription factor 3
CAV1	-3.27	0.00048	-4.65034	-0.5	caveolin 1
FAM198A	-3.27	0.000255	-5.00785	0.1484	family with sequence similarity 198 member A
IL1RAPL2	-3.27	1.4e-07	-10.3859	7.89855	interleukin 1 receptor accessory protein like 2
KIF1A	-3.27	0.0109	-2.97781	-3.6532	kinesin family member 1A
SERTAD4-AS1	-3.27	6.43e-08	-11.1115	8.69434	SERTAD4 antisense RNA 1
FES	-3.26	0.00215	-3.83289	-2.02957	FES proto-oncogene, tyrosine kinase
WFIKKN1	-3.26	3.3e-09	-14.2819	11.6836	WAP, follistatin/kazal, immunoglobulin, kunitz and netrin domain containing 1
HLA-A	-3.23	4.21e-07	-9.42759	6.7706	major histocompatibility complex, class I, A
MLIP	-3.23	1.16e-05	-6.92782	3.34152	muscular LMNA-interacting protein
PGPEP1L	-3.23	0.0141	-2.84325	-3.90474	pyroglutamyl-peptidase I-like
GDAP1	-3.22	6.3e-05	-5.83959	1.594	ganglioside induced differentiation associated protein 1
HLA-H	-3.22	1.06e-05	-6.99233	3.43996	major histocompatibility complex, class I, H (pseudogene)
SKAP1	-3.22	5.49e-09	-13.6877	11.1765	src kinase associated phosphoprotein 1
TFPI2	-3.22	0.000163	-5.26989	0.61374	tissue factor pathway inhibitor 2
UTS2B	-3.22	0.000174	-5.23118	0.54555	urotensin 2B
SIX1	-3.2	0.00016	-5.28124	0.6337	SIX homeobox 1
FAM167A	-3.19	0.0026	-3.73135	-2.22259	family with sequence similarity 167 member A
CCDC122	-3.18	7.33e-05	-5.74668	1.43717	coiled-coil domain containing 122
KIF25	-3.18	5.07e-05	-5.97328	1.81758	kinesin family member 25
MB	-3.18	0.00582	-3.30722	-3.03022	myoglobin
FADS2	-3.16	3.77e-09	-14.1219	11.5492	fatty acid desaturase 2
PLAG1	-3.15	2.67e-05	-6.38091	2.48386	PLAG1 zinc finger
UBA7	-3.15	2.45e-05	-6.43429	2.5694	ubiquitin like modifier activating enzyme 7
COL13A1	-3.14	6.98e-06	-7.27991	3.87202	collagen type XIII alpha 1 chain
ELAVL3	-3.14	0.00059	-4.53525	-0.71181	ELAV like neuron-specific RNA binding protein 3
S1PR1	-3.14	0.00273	-3.70527	-2.27221	sphingosine-1-phosphate receptor 1
KRT222	-3.13	6.09e-05	-5.85968	1.62775	keratin 222
LTF	-3.12	3.79e-05	-6.15601	2.11913	lactotransferrin
MX1	-3.12	5.12e-06	-7.49746	4.19153	MX dynamin like GTPase 1
GDAP1L1	-3.11	7.63e-07	-8.94009	6.16012	ganglioside induced differentiation associated protein 1 like 1
MSANTD4	-3.11	0.0374	-2.32388	-4.84531	Myb/SANT DNA binding domain containing 4 with coiled-coils
CRISPLD1	-3.08	2.67e-05	-6.37993	2.4823	cysteine rich secretory protein LCCL domain containing 1
DMD	-3.08	3.43e-08	-11.7272	9.33372	dystrophin
FBLL1	-3.08	2.88e-07	-9.75196	7.16276	fibrillarin-like 1
SCHIP1	-3.08	0.0252	-2.53595	-4.46846	schwannomin interacting protein 1
NR6A1	-3.07	1.99e-06	-8.19258	5.17171	nuclear receptor subfamily 6 group A member 1
FAM129A	-3.06	0.0393	-2.29615	-4.89364	family with sequence similarity 129 member A
LGR4	-3.06	2.9e-08	-11.8942	9.50171	leucine rich repeat containing G protein-coupled receptor 4
ATF3	-3.05	0.00175	-3.94192	-1.82277	activating transcription factor 3
ZNF521	-3.05	0.00016	-5.28095	0.63318	zinc finger protein 521
ZNF781	-3.04	5.69e-05	-5.90203	1.69874	zinc finger protein 781
CXXC4	-3.02	0.0017	-3.95857	-1.79126	CXXC finger protein 4
ERC2	-3.02	1.49e-05	-6.76323	3.08775	ELKS/RAB6-interacting/CAST family member 2
RGS2	-3.02	2.97e-08	-11.8731	9.48059	regulator of G-protein signaling 2
HLA-C	-3.01	4.02e-06	-7.67238	4.44396	major histocompatibility complex, class I, C
SULF1	-3.01	0.000971	-4.26158	-1.22066	sulfatase 1
GRIN3A	-2.99	4.86e-06	-7.53562	4.24694	glutamate ionotropic receptor NMDA type subunit 3A
HLA-E	-2.99	2.12e-06	-8.14265	5.10331	major histocompatibility complex, class I, E
INPP1	-2.99	1.48e-07	-10.3369	7.84308	inositol polyphosphate-1-phosphatase
HDAC9	-2.98	0.0058	-3.30877	-3.02726	histone deacetylase 9
PDGFRL	-2.98	0.0298	-2.44647	-4.62891	platelet derived growth factor receptor like
TSPAN2	-2.97	0.000105	-5.52966	1.06618	tetraspanin 2
FOXP2	-2.96	0.00525	-3.3609	-2.9281	forkhead box P2
CYR61	-2.95	0.000693	-4.4467	-0.87568	cysteine rich angiogenic inducer 61
HOXB8	-2.95	3.97e-05	-6.12648	2.07072	homeobox B8
DOCK3	-2.93	0.0318	-2.4107	-4.69248	dedicator of cytokinesis 3
PDE1A	-2.93	3.49e-07	-9.58736	6.96512	phosphodiesterase 1A
C1orf21	-2.92	0.00124	-4.12728	-1.47276	chromosome 1 open reading frame 21
CXCL10	-2.92	0.000155	-5.29661	0.66068	C-X-C motif chemokine ligand 10
ZFHX4-AS1	-2.92	1.79e-05	-6.64157	2.89777	ZFHX4 antisense RNA 1
SPATA5	-2.91	1.03e-07	-10.6673	8.21285	spermatogenesis associated 5
SEC14L5	-2.9	0.000958	-4.26866	-1.20742	SEC14 like lipid binding 5
SLC44A1	-2.9	0.000306	-4.90514	-0.03633	solute carrier family 44 member 1
DLG2	-2.88	0.0164	-2.76148	-4.05638	discs large MAGUK scaffold protein 2
FAR2	-2.88	0.000192	-5.1724	0.44165	fatty acyl-CoA reductase 2
FGFBP3	-2.88	0.000929	-4.28565	-1.17564	fibroblast growth factor binding protein 3
SAA1	-2.88	3.77e-07	-9.52134	6.88507	serum amyloid A1
TSGA10	-2.87	0.0028	-3.69177	-2.2979	testis specific 10
ZNF595	-2.85	0.0176	-2.72549	-4.12279	zinc finger protein 595
POU3F2	-2.84	1.02e-05	-7.01503	3.47447	POU class 3 homeobox 2
WDR25	-2.84	1.41e-09	-15.3258	12.5241	WD repeat domain 25
CPZ	-2.83	0.00151	-4.02284	-1.66971	carboxypeptidase Z
RTN1	-2.83	0.000502	-4.62501	-0.5465	reticulon 1
TPM1	-2.83	5.22e-09	-13.7449	11.2262	tropomyosin 1 (alpha)
LCP1	-2.81	2.87e-05	-6.33355	2.40764	lymphocyte cytosolic protein 1
CACNG6	-2.8	9.12e-07	-8.7968	5.97568	calcium voltage-gated channel auxiliary subunit gamma 6
LARP6	-2.8	1.69e-08	-12.4527	10.0481	La ribonucleoprotein domain family member 6
RARRES3	-2.8	1.82e-06	-8.25755	5.26024	retinoic acid receptor responder 3
CASP5	-2.79	0.00298	-3.65891	-2.36046	caspase 5
GAD2	-2.79	0.000149	-5.32244	0.70599	glutamate decarboxylase 2
NOL4L	-2.79	0.00241	-3.77302	-2.14332	nucleolar protein 4 like
ADPRHL1	-2.78	0.0227	-2.59059	-4.36958	ADP-ribosylhydrolase like 1
SLC16A14	-2.77	2.8e-05	-6.34875	2.43215	solute carrier family 16 member 14
CACNG7	-2.76	0.000149	-5.31936	0.7006	calcium voltage-gated channel auxiliary subunit gamma 7
FAM101A	-2.76	0.0412	-2.27042	-4.93829	family with sequence similarity 101 member A
MC5R	-2.76	2.41e-07	-9.90458	7.34353	melanocortin 5 receptor
ZNF287	-2.76	0.000389	-4.76886	-0.2834	zinc finger protein 287
CBR3	-2.75	9.38e-06	-7.07552	3.56608	carbonyl reductase 3
DACT1	-2.75	6.24e-05	-5.8451	1.60326	dishevelled binding antagonist of beta catenin 1
ZNF485	-2.75	0.0246	-2.54754	-4.44755	zinc finger protein 485
ABCA5	-2.74	0.0434	-2.24237	-4.98672	ATP binding cassette subfamily A member 5
TUBB2B	-2.74	0.00581	-3.30793	-3.02887	tubulin beta 2B class IIb
ZNF432	-2.74	3.97e-05	-6.1264	2.07058	zinc finger protein 432
CTGF	-2.73	0.0371	-2.32832	-4.83755	connective tissue growth factor
IGDCC3	-2.73	5.81e-08	-11.2087	8.79739	immunoglobulin superfamily DCC subclass member 3
IL2RB	-2.72	0.000195	-5.16247	0.42404	interleukin 2 receptor subunit beta
JAG1	-2.72	0.000426	-4.71749	-0.37709	jagged 1
XAF1	-2.72	0.00016	-5.27958	0.63077	XIAP associated factor 1
NID2	-2.71	0.0475	-2.19286	-5.07157	nidogen 2
RASGRP2	-2.71	0.000376	-4.78711	-0.25019	RAS guanyl releasing protein 2
ZNF610	-2.7	0.000247	-5.02627	0.18141	zinc finger protein 610
RSPO2	-2.69	6.67e-07	-9.04896	6.29872	R-spondin 2
MLLT3	-2.66	6.12e-07	-9.11898	6.38716	MLLT3, super elongation complex subunit
CD40	-2.65	4.71e-05	-6.01937	1.89408	CD40 molecule
FRZB	-2.65	0.000739	-4.41127	-0.94147	frizzled-related protein
SLF2	-2.65	5.91e-06	-7.39646	4.04398	SMC5-SMC6 complex localization factor 2
ADAMTS1	-2.64	1.56e-05	-6.73198	3.03915	ADAM metallopeptidase with thrombospondin type 1 motif 1
CCDC71L	-2.64	3.66e-10	-17.1156	13.8319	coiled-coil domain containing 71-like
CP	-2.64	0.0127	-2.89913	-3.80055	ceruloplasmin (ferroxidase)
FCRLB	-2.64	0.00104	-4.2261	-1.28714	Fc receptor like B
GRIA4	-2.64	0.0023	-3.79682	-2.09808	glutamate ionotropic receptor AMPA type subunit 4
ZNF320	-2.64	0.0011	-4.19418	-1.34701	zinc finger protein 320
ZNF682	-2.64	0.00112	-4.18296	-1.36809	zinc finger protein 682
TSPAN6	-2.63	4.29e-09	-13.973	11.4227	tetraspanin 6
ADD3	-2.62	0.013	-2.88389	-3.82901	adducin 3
CCR5	-2.62	2.6e-08	-12.005	9.61206	C-C motif chemokine receptor 5 (gene/pseudogene)
PBX3	-2.62	2.5e-09	-14.6152	11.9588	PBX homeobox 3
TMEM27	-2.62	9.95e-06	-7.03485	3.50454	transmembrane protein 27
B2M	-2.61	0.000159	-5.28222	0.63542	beta-2-microglobulin
IFIT3	-2.6	0.000214	-5.10965	0.33022	interferon induced protein with tetratricopeptide repeats 3
IL20RB	-2.6	3.28e-05	-6.24762	2.26855	interleukin 20 receptor subunit beta
MAST4	-2.6	4.77e-05	-6.0121	1.88203	microtubule associated serine/threonine kinase family member 4
ARID3A	-2.59	5.74e-07	-9.17174	6.45345	AT-rich interaction domain 3A
FSTL5	-2.59	0.000614	-4.51378	-0.75146	follistatin like 5
HLA-G	-2.59	1.88e-05	-6.60936	2.84715	major histocompatibility complex, class I, G
STC2	-2.59	1.16e-05	-6.93312	3.34962	stanniocalcin 2
MUC4	-2.58	4.82e-05	-6.00543	1.87097	mucin 4, cell surface associated
ZFP69	-2.57	0.0104	-3.003	-3.60587	ZFP69 zinc finger protein
DYRK2	-2.55	0.0018	-3.92918	-1.84691	dual specificity tyrosine phosphorylation regulated kinase 2
PRTFDC1	-2.55	4.37e-08	-11.4863	9.08733	phosphoribosyl transferase domain containing 1
RBM11	-2.55	0.011	-2.97435	-3.6597	RNA binding motif protein 11
ATP2B1	-2.54	6.99e-05	-5.77546	1.48587	ATPase plasma membrane Ca2+ transporting 1
PGF	-2.54	5.35e-05	-5.94064	1.76321	placental growth factor
ZNF876P	-2.54	0.00181	-3.92474	-1.85532	zinc finger protein 876, pseudogene
FBLIM1	-2.53	2.33e-07	-9.93547	7.37983	filamin binding LIM protein 1
KIAA1217	-2.53	0.00542	-3.3445	-2.95931	KIAA1217
ME1	-2.52	0.0288	-2.46485	-4.59611	malic enzyme 1
CPNE8	-2.51	6.67e-08	-11.0765	8.65702	copine 8
IRAK3	-2.51	4.27e-06	-7.62847	4.38098	interleukin 1 receptor associated kinase 3
VAV1	-2.51	0.0227	-2.59029	-4.37011	vav guanine nucleotide exchange factor 1
ANTXR2	-2.5	9.57e-05	-5.58508	1.16152	anthrax toxin receptor 2
CCND2	-2.5	0.00303	-3.65037	-2.37672	cyclin D2
MAP2K6	-2.5	0.00219	-3.82342	-2.04755	mitogen-activated protein kinase kinase 6
DDX60	-2.49	1.15e-07	-10.5652	8.09967	DEXD/H-box helicase 60
IL15RA	-2.49	0.00778	-3.15463	-3.31975	interleukin 15 receptor subunit alpha
ZNF433	-2.49	0.000318	-4.88338	-0.07564	zinc finger protein 433
CABP1	-2.48	0.000172	-5.23705	0.55591	calcium binding protein 1
FCRLA	-2.48	3.45e-06	-7.7823	4.60058	Fc receptor like A
SLC34A2	-2.47	1.05e-06	-8.68247	5.82684	solute carrier family 34 member 2
APOL1	-2.46	1.08e-07	-10.6257	8.16682	apolipoprotein L1
MAP7D2	-2.46	0.0256	-2.52664	-4.48525	MAP7 domain containing 2
PLAU	-2.46	0.000401	-4.75109	-0.31577	plasminogen activator, urokinase
CRB1	-2.45	0.000813	-4.3588	-1.03911	crumbs 1, cell polarity complex component
IL32	-2.45	5.48e-05	-5.92488	1.73692	interleukin 32
WARS	-2.45	0.000391	-4.7659	-0.2888	tryptophanyl-tRNA synthetase
USP44	-2.44	2.8e-06	-7.93541	4.81617	ubiquitin specific peptidase 44
BDKRB2	-2.43	0.000127	-5.41457	0.86684	bradykinin receptor B2
GADD45G	-2.43	0.000457	-4.67844	-0.44851	growth arrest and DNA damage inducible gamma
ZNF423	-2.43	3.81e-05	-6.15356	2.11511	zinc finger protein 423
AUTS2	-2.42	0.000127	-5.41405	0.86594	autism susceptibility candidate 2
C1orf226	-2.42	9.2e-06	-7.08827	3.58534	chromosome 1 open reading frame 226
TANC1	-2.42	0.00276	-3.69977	-2.28268	tetratricopeptide repeat, ankyrin repeat and coiled-coil containing 1
TMEM170B	-2.42	0.00221	-3.81744	-2.05891	transmembrane protein 170B
ACTG2	-2.41	0.00167	-3.96697	-1.77535	actin, gamma 2, smooth muscle, enteric
CD109	-2.41	0.000812	-4.35911	-1.03854	CD109 molecule
PCBP3	-2.41	3.31e-06	-7.8136	4.6449	poly(rC) binding protein 3
APC2	-2.4	0.0253	-2.53427	-4.47149	APC2, WNT signaling pathway regulator
CCDC93	-2.4	3.93e-06	-7.68722	4.4652	coiled-coil domain containing 93
EPB41L3	-2.4	2.38e-07	-9.91486	7.35563	erythrocyte membrane protein band 4.1 like 3
PTBP2	-2.4	9.78e-06	-7.04659	3.52233	polypyrimidine tract binding protein 2
CAPN6	-2.39	0.00409	-3.49226	-2.67795	calpain 6
ACVR2B	-2.38	0.00459	-3.43133	-2.79402	activin A receptor type 2B
ENO3	-2.38	2.33e-07	-9.93655	7.3811	enolase 3
RPS6KA6	-2.38	0.0212	-2.62751	-4.30238	ribosomal protein S6 kinase A6
ZNF85	-2.38	0.000128	-5.4105	0.85975	zinc finger protein 85
CEND1	-2.37	3.94e-06	-7.6868	4.46459	cell cycle exit and neuronal differentiation 1
DTX3L	-2.37	1.76e-05	-6.65165	2.9136	deltex E3 ubiquitin ligase 3L
EMILIN2	-2.37	0.000601	-4.52487	-0.73098	elastin microfibril interfacer 2
PARP8	-2.37	7.51e-07	-8.95211	6.17549	poly(ADP-ribose) polymerase family member 8
PNMA2	-2.37	5.93e-07	-9.14467	6.41947	paraneoplastic Ma antigen 2
LRRC49	-2.36	2.78e-09	-14.4851	11.8521	leucine rich repeat containing 49
PCYT1B	-2.36	0.00957	-3.04592	-3.52509	phosphate cytidylyltransferase 1, choline, beta
CHODL	-2.35	5.03e-07	-9.28075	6.58944	chondrolectin
FNBP1L	-2.35	0.000568	-4.55652	-0.67255	formin binding protein 1 like
SMTNL2	-2.34	3.53e-06	-7.76542	4.57663	smoothelin like 2
ETV7	-2.33	0.000366	-4.80268	-0.22189	ETS variant 7
IER3IP1	-2.33	0.00339	-3.5912	-2.48944	immediate early response 3 interacting protein 1
TEX11	-2.33	0.000156	-5.29517	0.65817	testis expressed 11
VCAN	-2.33	1.39e-06	-8.46774	5.54318	versican
PKN2-AS1	-2.32	0.0046	-3.43078	-2.79508	PKN2 antisense RNA 1
SIX4	-2.32	0.00096	-4.26784	-1.20895	SIX homeobox 4
HOXB5	-2.31	1.3e-06	-8.51697	5.60869	homeobox B5
HTR1F	-2.31	0.0212	-2.62819	-4.30115	5-hydroxytryptamine receptor 1F
FYN	-2.3	0.000128	-5.41284	0.86382	FYN proto-oncogene, Src family tyrosine kinase
KLHDC7B	-2.3	0.006	-3.29083	-3.06138	kelch domain containing 7B
PCDH1	-2.3	0.000745	-4.40673	-0.9499	protocadherin 1
PDK3	-2.3	8.91e-06	-7.11079	3.61928	pyruvate dehydrogenase kinase 3
PTPRO	-2.3	9.91e-06	-7.03766	3.50881	protein tyrosine phosphatase, receptor type O
FAM182B	-2.29	4.21e-05	-6.08976	2.01033	family with sequence similarity 182 member B
PARP9	-2.29	1.47e-05	-6.77325	3.1033	poly(ADP-ribose) polymerase family member 9
PPP1R3B	-2.29	0.00117	-4.15853	-1.41399	protein phosphatase 1 regulatory subunit 3B
SYBU	-2.29	3.36e-05	-6.23213	2.24337	syntabulin
GJB1	-2.28	0.00341	-3.58799	-2.49555	gap junction protein beta 1
MAGEH1	-2.28	0.0417	-2.26501	-4.94765	MAGE family member H1
PHF21B	-2.28	0.0107	-2.98808	-3.63391	PHD finger protein 21B
MDFI	-2.27	3.18e-07	-9.66691	7.06098	MyoD family inhibitor
PTH2	-2.27	5.79e-06	-7.41099	4.06528	parathyroid hormone 2
RCBTB2	-2.27	8.18e-05	-5.67975	1.32344	RCC1 and BTB domain containing protein 2
SAP30	-2.27	0.000708	-4.43463	-0.89809	Sin3A associated protein 30
GLCCI1	-2.26	0.039	-2.30133	-4.88464	glucocorticoid induced 1
LILRB3	-2.26	0.014	-2.84724	-3.8973	leukocyte immunoglobulin like receptor B3
MME	-2.26	0.00875	-3.09314	-3.43601	membrane metallo-endopeptidase
CPM	-2.25	0.00383	-3.52692	-2.61192	carboxypeptidase M
ERAP2	-2.25	0.000141	-5.3547	0.76245	endoplasmic reticulum aminopeptidase 2
FGL1	-2.25	0.0163	-2.76629	-4.04748	fibrinogen like 1
FAM60A	-2.24	0.0053	-3.35656	-2.93637	family with sequence similarity 60 member A
GBP3	-2.24	3.46e-06	-7.78101	4.59875	guanylate binding protein 3
MMRN2	-2.24	0.015	-2.80936	-3.96772	multimerin 2
P2RY6	-2.24	0.000239	-5.04564	0.21605	pyrimidinergic receptor P2Y6
PPM1E	-2.24	0.000728	-4.41916	-0.9268	protein phosphatase, Mg2+/Mn2+ dependent 1E
BCAS1	-2.23	0.00136	-4.07851	-1.56464	breast carcinoma amplified sequence 1
PNOC	-2.23	3.54e-05	-6.19859	2.18873	prepronociceptin
ZNF514	-2.23	0.00225	-3.80997	-2.0731	zinc finger protein 514
CNTNAP2	-2.22	0.00491	-3.39607	-2.86116	contactin associated protein-like 2
RIMS2	-2.22	0.00155	-4.0066	-1.7004	regulating synaptic membrane exocytosis 2
TCHH	-2.22	3.34e-05	-6.23614	2.24989	trichohyalin
UNC5B	-2.22	0.00578	-3.31093	-3.02316	unc-5 netrin receptor B
FLJ42627	-2.21	0.0115	-2.94757	-3.70992	uncharacterized LOC645644
SIRT2	-2.21	4.72e-07	-9.3332	6.65441	sirtuin 2
TNFSF11	-2.21	0.00393	-3.51301	-2.63842	tumor necrosis factor superfamily member 11
AKR1C3	-2.2	2.3e-07	-9.9465	7.39277	aldo-keto reductase family 1, member C3
TRPS1	-2.2	0.00183	-3.9194	-1.86545	transcriptional repressor GATA binding 1
NPR3	-2.19	6.17e-05	-5.85213	1.61507	natriuretic peptide receptor 3
CLGN	-2.18	0.00151	-4.02401	-1.66751	calmegin
HPSE2	-2.18	0.000494	-4.63472	-0.52866	heparanase 2 (inactive)
SPAG6	-2.18	1.34e-05	-6.83163	3.19366	sperm associated antigen 6
USP51	-2.17	2.33e-07	-9.9356	7.37998	ubiquitin specific peptidase 51
CSHL1	-2.16	0.00106	-4.21145	-1.3146	chorionic somatomammotropin hormone like 1
RNF175	-2.16	7.02e-06	-7.27571	3.86579	ring finger protein 175
ZNF429	-2.16	0.00914	-3.07022	-3.47927	zinc finger protein 429
EDNRA	-2.15	6.15e-05	-5.85365	1.61763	endothelin receptor type A
TNC	-2.15	2.1e-06	-8.15247	5.11678	tenascin C
UGT2B17	-2.15	0.000218	-5.10006	0.31315	UDP glucuronosyltransferase family 2 member B17
MTF2	-2.14	0.0281	-2.47731	-4.57383	metal response element binding transcription factor 2
ALAS2	-2.13	0.0106	-2.99401	-3.62276	5'-aminolevulinate synthase 2
CXCL1	-2.13	0.000265	-4.98675	0.11055	C-X-C motif chemokine ligand 1
VIL1	-2.13	5.72e-05	-5.89879	1.69331	villin 1
ZNF99	-2.13	0.000198	-5.15359	0.40829	zinc finger protein 99
FAM50B	-2.12	0.0437	-2.23903	-4.99247	family with sequence similarity 50 member B
MCHR1	-2.12	0.00685	-3.22177	-3.19251	melanin concentrating hormone receptor 1
SPX	-2.12	0.00566	-3.32124	-3.00355	spexin hormone
CCDC80	-2.11	0.0282	-2.4755	-4.57708	coiled-coil domain containing 80
FCGRT	-2.11	0.0312	-2.42078	-4.67459	Fc fragment of IgG receptor and transporter
SERTAD4	-2.11	0.00331	-3.60466	-2.4638	SERTA domain containing 4
STX18	-2.11	1.08e-07	-10.6254	8.1665	syntaxin 18
DBT	-2.1	0.000828	-4.34869	-1.05795	dihydrolipoamide branched chain transacylase E2
GDNF	-2.1	0.00017	-5.24513	0.57014	glial cell derived neurotrophic factor
NMNAT2	-2.1	0.00662	-3.23945	-3.15895	nicotinamide nucleotide adenylyltransferase 2
PPP1R3C	-2.1	1.42e-05	-6.79424	3.13584	protein phosphatase 1 regulatory subunit 3C
KANSL1L	-2.09	0.000568	-4.55617	-0.67319	KAT8 regulatory NSL complex subunit 1 like
ZNF625	-2.09	0.000455	-4.68043	-0.44487	zinc finger protein 625
TBX18	-2.08	6.66e-07	-9.04989	6.2999	T-box 18
ATP11B	-2.07	2.31e-05	-6.47456	2.63367	ATPase phospholipid transporting 11B (putative)
CXCL6	-2.07	1.53e-05	-6.74444	3.05855	C-X-C motif chemokine ligand 6
MARCO	-2.07	4.89e-05	-5.99611	1.8555	macrophage receptor with collagenous structure
NFE2	-2.07	0.00516	-3.36996	-2.91087	nuclear factor, erythroid 2
THAP10	-2.07	3.76e-06	-7.72034	4.51249	THAP domain containing 10
VLDLR-AS1	-2.07	0.0165	-2.75867	-4.06157	VLDLR antisense RNA 1
ADGRG1	-2.06	0.000532	-4.59263	-0.60603	adhesion G protein-coupled receptor G1
AMDHD1	-2.06	0.019	-2.68425	-4.1986	amidohydrolase domain containing 1
DPYD	-2.06	0.00324	-3.61558	-2.44299	dihydropyrimidine dehydrogenase
FAM90A1	-2.06	0.000845	-4.33725	-1.07928	family with sequence similarity 90 member A1
HHAT	-2.06	0.000917	-4.29274	-1.16239	hedgehog acyltransferase
IKZF4	-2.06	2.1e-06	-8.15183	5.11591	IKAROS family zinc finger 4
LOX	-2.06	0.0025	-3.75339	-2.18065	lysyl oxidase
SHC2	-2.06	2.81e-06	-7.93253	4.81214	SHC adaptor protein 2
FAM234B	-2.05	1.27e-05	-6.86821	3.25003	family with sequence similarity 234 member B
LEUTX	-2.05	5.53e-08	-11.2564	8.84767	leucine twenty homeobox
TMED5	-2.05	3.28e-07	-9.64095	7.02978	transmembrane p24 trafficking protein 5
CFAP206	-2.04	2.86e-06	-7.91964	4.7941	cilia and flagella associated protein 206
EPSTI1	-2.04	0.00395	-3.51101	-2.64222	epithelial stromal interaction 1 (breast)
TMTC1	-2.04	0.0119	-2.93175	-3.73955	transmembrane and tetratricopeptide repeat containing 1
MYCBPAP	-2.03	0.000368	-4.80028	-0.22626	MYCBP associated protein
NTF4	-2.03	0.00491	-3.39651	-2.86033	neurotrophin 4
TBC1D8	-2.03	0.0116	-2.94449	-3.71569	TBC1 domain family member 8
EPHA3	-2.01	0.00051	-4.61657	-0.56201	EPH receptor A3
THBS4	-2.01	1.9e-05	-6.60083	2.83372	thrombospondin 4
BMPER	-2	0.00096	-4.26782	-1.20899	BMP binding endothelial regulator
CEP44	-2	0.00124	-4.12663	-1.47399	centrosomal protein 44
MALT1	-2	0.0172	-2.73783	-4.10004	MALT1 paracaspase
PPA2	-2	0.000954	-4.27085	-1.20332	pyrophosphatase (inorganic) 2
ZNF22	-2	0.000104	-5.53721	1.07919	zinc finger protein 22
FZD3	-1.99	0.0432	-2.2453	-4.98167	frizzled class receptor 3
GLT1D1	-1.99	8.83e-07	-8.82211	6.00843	glycosyltransferase 1 domain containing 1
ZNF680	-1.99	0.00469	-3.42057	-2.81452	zinc finger protein 680
ISPD	-1.98	0.02	-2.65796	-4.24676	isoprenoid synthase domain containing
PROSER1	-1.98	1.74e-05	-6.65771	2.9231	proline and serine rich 1
SCFD2	-1.98	0.00156	-4.00507	-1.70329	sec1 family domain containing 2
BANK1	-1.97	1.12e-05	-6.95122	3.37729	B-cell scaffold protein with ankyrin repeats 1
INSM2	-1.97	1.17e-06	-8.60152	5.72053	INSM transcriptional repressor 2
UTRN	-1.97	1.32e-05	-6.84303	3.21124	utrophin
BTN3A3	-1.96	0.0122	-2.91662	-3.76787	butyrophilin subfamily 3 member A3
COL2A1	-1.96	0.00457	-3.43389	-2.78915	collagen type II alpha 1 chain
PTH1R	-1.96	4.79e-06	-7.54536	4.26106	parathyroid hormone 1 receptor
ADAMTS6	-1.95	0.038	-2.31412	-4.86235	ADAM metallopeptidase with thrombospondin type 1 motif 6
NUPR1	-1.95	2.49e-05	-6.42505	2.55462	nuclear protein 1, transcriptional regulator
PRRX1	-1.95	2.26e-06	-8.09677	5.0402	paired related homeobox 1
ZNF585A	-1.95	0.000465	-4.66766	-0.46825	zinc finger protein 585A
FNDC1	-1.94	0.001	-4.24422	-1.25317	fibronectin type III domain containing 1
SLC2A10	-1.94	1.75e-05	-6.6545	2.91807	solute carrier family 2 member 10
ZNF425	-1.94	1.1e-07	-10.6085	8.14784	zinc finger protein 425
ADD2	-1.93	0.00178	-3.93423	-1.83735	adducin 2
CLDN7	-1.93	5.46e-06	-7.45284	4.12651	claudin 7
IKZF3	-1.93	0.000281	-4.95385	0.05144	IKAROS family zinc finger 3
JPH1	-1.93	0.00089	-4.30914	-1.13175	junctophilin 1
MAT1A	-1.93	4.8e-05	-6.00788	1.87503	methionine adenosyltransferase 1A
VGF	-1.93	0.0146	-2.82344	-3.94157	VGF nerve growth factor inducible
ABCC6	-1.92	2.15e-06	-8.13323	5.09037	ATP binding cassette subfamily C member 6
EMP1	-1.92	5.1e-05	-5.96984	1.81186	epithelial membrane protein 1
MAP3K1	-1.92	6.46e-06	-7.33353	3.95135	mitogen-activated protein kinase kinase kinase 1
MGAT3	-1.92	0.00471	-3.4181	-2.81921	mannosyl (beta-1,4-)-glycoprotein beta-1,4-N-acetylglucosaminyltransferase
ZNF770	-1.92	0.00583	-3.3062	-3.03216	zinc finger protein 770
ARHGEF7	-1.91	1.12e-06	-8.63207	5.76074	Rho guanine nucleotide exchange factor 7
CA14	-1.91	5.5e-05	-5.92306	1.73389	carbonic anhydrase 14
GAB2	-1.91	3.62e-07	-9.55594	6.92708	GRB2 associated binding protein 2
ITGA2	-1.91	0.000319	-4.88094	-0.08005	integrin subunit alpha 2
PDLIM5	-1.91	0.0334	-2.38511	-4.73775	PDZ and LIM domain 5
SLC38A11	-1.91	4.08e-06	-7.66133	4.42814	solute carrier family 38 member 11
TTLL11	-1.91	2.04e-07	-10.0531	7.51721	tubulin tyrosine ligase like 11
ZNF33A	-1.91	0.000101	-5.55409	1.10826	zinc finger protein 33A
EIF3F	-1.9	2.98e-05	-6.30837	2.36699	eukaryotic translation initiation factor 3 subunit F
ZFP82	-1.9	0.00131	-4.0983	-1.52735	ZFP82 zinc finger protein
IGF2BP1	-1.89	0.00118	-4.15676	-1.41731	insulin like growth factor 2 mRNA binding protein 1
RBKS	-1.89	0.00447	-3.44597	-2.76613	ribokinase
SCN7A	-1.89	0.00206	-3.85598	-1.98572	sodium voltage-gated channel alpha subunit 7
TIGD2	-1.89	1.3e-07	-10.456	7.97754	tigger transposable element derived 2
DUSP23	-1.88	3.67e-05	-6.17696	2.15341	dual specificity phosphatase 23
GIMAP1	-1.88	0.000658	-4.47536	-0.82255	GTPase, IMAP family member 1
HOXB4	-1.88	0.0124	-2.91191	-3.77666	homeobox B4
MAPK10	-1.88	0.0242	-2.55612	-4.43203	mitogen-activated protein kinase 10
EREG	-1.87	0.00905	-3.07536	-3.46958	epiregulin
LGI1	-1.87	0.000164	-5.26576	0.60648	leucine rich glioma inactivated 1
CSH1	-1.86	1.08e-05	-6.97593	3.41499	chorionic somatomammotropin hormone 1
DMRTC1	-1.86	0.00676	-3.22856	-3.17963	DMRT like family C1
HOXD3	-1.86	0.000918	-4.29221	-1.16337	homeobox D3
HSBP1L1	-1.86	0.00118	-4.1553	-1.42005	heat shock factor binding protein 1 like 1
IGF2	-1.86	2.62e-05	-6.39106	2.50017	insulin like growth factor 2
KBTBD3	-1.86	0.0165	-2.76	-4.05911	kelch repeat and BTB domain containing 3
RNF180	-1.86	0.0029	-3.67344	-2.33279	ring finger protein 180
BEND4	-1.85	0.000193	-5.17072	0.43867	BEN domain containing 4
CACNA1I	-1.85	0.0304	-2.43533	-4.64875	calcium voltage-gated channel subunit alpha1 I
NEXN	-1.85	0.00353	-3.5697	-2.53039	nexilin F-actin binding protein
PRKCH	-1.85	0.00927	-3.06284	-3.49319	protein kinase C eta
RUNDC3A	-1.85	0.000598	-4.52823	-0.72477	RUN domain containing 3A
UTP14C	-1.85	0.000603	-4.52353	-0.73345	UTP14, small subunit processome component homolog C (S. cerevisiae)
AMOTL2	-1.84	2.85e-07	-9.7592	7.17138	angiomotin like 2
BTN3A2	-1.84	0.00346	-3.58022	-2.51036	butyrophilin subfamily 3 member A2
PSMB8	-1.84	0.000474	-4.65752	-0.48683	proteasome subunit beta 8
SH3BP4	-1.84	1.15e-05	-6.93792	3.35696	SH3 domain binding protein 4
SHISA3	-1.84	6.27e-07	-9.09882	6.36175	shisa family member 3
ZMYM5	-1.84	0.00636	-3.26045	-3.11908	zinc finger MYM-type containing 5
CECR6	-1.83	1.99e-05	-6.57025	2.78546	cat eye syndrome chromosome region, candidate 6
DPH5	-1.83	0.00477	-3.41159	-2.83162	diphthamide biosynthesis 5
LIN28B	-1.83	0.00488	-3.39936	-2.85491	lin-28 homolog B
STAT1	-1.83	5.52e-07	-9.20339	6.49306	signal transducer and activator of transcription 1
ATF5	-1.82	0.0317	-2.41249	-4.6893	activating transcription factor 5
NRXN3	-1.82	0.00138	-4.07077	-1.57924	neurexin 3
UFM1	-1.81	0.000237	-5.0499	0.22367	ubiquitin fold modifier 1
ZNF701	-1.81	0.00891	-3.08344	-3.45432	zinc finger protein 701
BCL6	-1.8	0.00193	-3.88979	-1.92157	B-cell CLL/lymphoma 6
FZD2	-1.8	7.06e-07	-9.00284	6.24016	frizzled class receptor 2
JPX	-1.8	0.0047	-3.41891	-2.81768	JPX transcript, XIST activator (non-protein coding)
NEK9	-1.8	9.89e-07	-8.7328	5.89255	NIMA related kinase 9
SARS	-1.8	0.00767	-3.16219	-3.30545	seryl-tRNA synthetase
THSD4	-1.8	1.71e-05	-6.67158	2.94482	thrombospondin type 1 domain containing 4
YOD1	-1.8	0.000656	-4.47651	-0.82043	YOD1 deubiquitinase
ZNF347	-1.8	0.0283	-2.47283	-4.58185	zinc finger protein 347
DDAH1	-1.79	0.0126	-2.90244	-3.79436	dimethylarginine dimethylaminohydrolase 1
EFCAB6	-1.79	8.18e-05	-5.67978	1.32348	EF-hand calcium binding domain 6
INA	-1.79	0.000611	-4.51627	-0.74685	internexin neuronal intermediate filament protein alpha
LRRC8D	-1.79	4.46e-05	-6.05316	1.94997	leucine rich repeat containing 8 family member D
SCRG1	-1.79	0.000803	-4.3655	-1.02662	stimulator of chondrogenesis 1
SH2D4A	-1.79	4.92e-06	-7.52614	4.23321	SH2 domain containing 4A
ZNF626	-1.79	0.00304	-3.64987	-2.37768	zinc finger protein 626
CLIC4	-1.78	0.000123	-5.43617	0.90438	chloride intracellular channel 4
CXCL5	-1.78	0.000645	-4.48599	-0.80288	C-X-C motif chemokine ligand 5
COTL1	-1.77	0.000386	-4.77334	-0.27524	coactosin like F-actin binding protein 1
PRTG	-1.77	1.97e-06	-8.19924	5.1808	protogenin
PAIP2B	-1.76	0.00151	-4.02249	-1.67038	poly(A) binding protein interacting protein 2B
PNMA3	-1.76	0.0127	-2.89921	-3.8004	paraneoplastic Ma antigen 3
SCML2	-1.76	0.00127	-4.11563	-1.4947	sex comb on midleg-like 2 (Drosophila)
FRG2	-1.75	0.000107	-5.5166	1.04365	FSHD region gene 2
GAS2L2	-1.75	0.00446	-3.44655	-2.76504	growth arrest specific 2 like 2
GNG11	-1.75	9.12e-05	-5.61358	1.21039	G protein subunit gamma 11
MEG3	-1.75	0.000334	-4.85431	-0.12823	maternally expressed 3 (non-protein coding)
PCDH7	-1.75	0.000249	-5.02265	0.17492	protocadherin 7
ZNF532	-1.75	0.0241	-2.55899	-4.42684	zinc finger protein 532
ZNF714	-1.75	2.9e-06	-7.90946	4.77985	zinc finger protein 714
APLF	-1.74	0.0331	-2.38968	-4.72967	aprataxin and PNKP like factor
CCDC120	-1.74	0.00374	-3.54024	-2.58653	coiled-coil domain containing 120
PCM1	-1.74	0.0165	-2.76041	-4.05836	pericentriolar material 1
PLEKHF1	-1.74	9.94e-05	-5.56194	1.12177	pleckstrin homology and FYVE domain containing 1
UGT3A2	-1.74	0.041	-2.27294	-4.93394	UDP glycosyltransferase family 3 member A2
IL17RB	-1.73	7.5e-05	-5.73261	1.4133	interleukin 17 receptor B
STAU2	-1.73	0.000817	-4.35559	-1.04508	staufen double-stranded RNA binding protein 2
KRT19	-1.72	0.0103	-3.00596	-3.6003	keratin 19
TMPO	-1.72	1.88e-06	-8.2339	5.22807	thymopoietin
TRIM51	-1.72	0.0139	-2.84976	-3.89263	tripartite motif-containing 51
BDKRB1	-1.71	3.68e-05	-6.17432	2.14908	bradykinin receptor B1
DYSF	-1.71	0.00031	-4.89668	-0.05162	dysferlin
FRAS1	-1.71	5.08e-05	-5.97243	1.81616	Fraser extracellular matrix complex subunit 1
LRTOMT	-1.71	1.18e-05	-6.9178	3.32616	leucine rich transmembrane and O-methyltransferase domain containing
SCUBE3	-1.71	4.57e-05	-6.03823	1.9253	signal peptide, CUB domain and EGF like domain containing 3
ZNF138	-1.71	0.0224	-2.59829	-4.35558	zinc finger protein 138
ERI1	-1.7	9.49e-07	-8.76476	5.93412	exoribonuclease 1
NMI	-1.7	0.0107	-2.98608	-3.63766	N-myc and STAT interactor
DHRS3	-1.69	0.00948	-3.0513	-3.51495	dehydrogenase/reductase 3
RBMXL1	-1.69	3.76e-05	-6.16081	2.12698	RNA binding motif protein, X-linked like 1
RFC3	-1.69	0.00454	-3.43723	-2.78278	replication factor C subunit 3
S1PR2	-1.69	3.1e-06	-7.86077	4.71145	sphingosine-1-phosphate receptor 2
TLR3	-1.69	2.08e-06	-8.15623	5.12195	toll like receptor 3
ALPPL2	-1.68	5.06e-06	-7.50677	4.20507	alkaline phosphatase, placental like 2
FNIP1	-1.68	0.00422	-3.47542	-2.71003	folliculin interacting protein 1
HHATL	-1.68	0.000502	-4.62499	-0.54654	hedgehog acyltransferase-like
PTX3	-1.68	0.00286	-3.68096	-2.31847	pentraxin 3
DNM1	-1.67	0.00016	-5.2786	0.62905	dynamin 1
FBXO15	-1.67	4.94e-07	-9.29469	6.60673	F-box protein 15
PAMR1	-1.67	0.013	-2.88462	-3.82764	peptidase domain containing associated with muscle regeneration 1
SH3BGR	-1.67	0.00809	-3.13449	-3.35787	SH3 domain binding glutamate rich protein
SLC8A2	-1.67	2.59e-05	-6.3983	2.51178	solute carrier family 8 member A2
SLIT2	-1.67	6.92e-05	-5.78149	1.49606	slit guidance ligand 2
SVOPL	-1.67	8.83e-06	-7.1163	3.62757	SVOP like
TMEM198	-1.67	1.51e-07	-10.3192	7.82301	transmembrane protein 198
CSTF2T	-1.66	1.53e-07	-10.3077	7.80993	cleavage stimulation factor subunit 2, tau variant
FAM133CP	-1.66	5.38e-06	-7.46288	4.14117	family with sequence similarity 133, member A pseudogene
HTR7P1	-1.66	0.00233	-3.79103	-2.10909	5-hydroxytryptamine receptor 7 pseudogene 1
KCNA7	-1.66	0.000617	-4.51032	-0.75786	potassium voltage-gated channel subfamily A member 7
KIAA0226L	-1.66	0.011	-2.97265	-3.66287	KIAA0226 like
TBC1D10C	-1.66	0.00557	-3.32983	-2.98722	TBC1 domain family member 10C
TRIM22	-1.66	0.000576	-4.54858	-0.68719	tripartite motif containing 22
ZNF219	-1.66	2.85e-07	-9.75875	7.17085	zinc finger protein 219
BATF2	-1.65	2.43e-05	-6.43985	2.57829	basic leucine zipper ATF-like transcription factor 2
EIF4ENIF1	-1.65	5.19e-06	-7.48865	4.17872	eukaryotic translation initiation factor 4E nuclear import factor 1
HIGD1A	-1.65	0.000641	-4.48925	-0.79684	HIG1 hypoxia inducible domain family member 1A
MDGA1	-1.65	0.0017	-3.9577	-1.79291	MAM domain containing glycosylphosphatidylinositol anchor 1
CNTFR	-1.64	0.002	-3.87062	-1.95794	ciliary neurotrophic factor receptor
CSH2	-1.64	0.000102	-5.54564	1.09372	chorionic somatomammotropin hormone 2
DCAF5	-1.64	1.16e-05	-6.93195	3.34782	DDB1 and CUL4 associated factor 5
SLC3A1	-1.64	0.000258	-5.00233	0.1385	solute carrier family 3 member 1
SORCS1	-1.64	0.00651	-3.24805	-3.14264	sortilin related VPS10 domain containing receptor 1
UBE2L6	-1.64	0.000693	-4.44678	-0.87554	ubiquitin conjugating enzyme E2 L6
UCHL1	-1.64	0.0473	-2.19601	-5.06619	ubiquitin C-terminal hydrolase L1
ZFHX4	-1.64	4.71e-06	-7.55719	4.27818	zinc finger homeobox 4
IKZF2	-1.63	0.00477	-3.41115	-2.83246	IKAROS family zinc finger 2
EBF2	-1.62	3.61e-05	-6.18653	2.16904	early B-cell factor 2
ELMO2	-1.62	0.039	-2.30009	-4.88679	engulfment and cell motility 2
KCNE1	-1.62	0.00303	-3.65095	-2.37563	potassium voltage-gated channel subfamily E regulatory subunit 1
PCP4	-1.62	0.00218	-3.82467	-2.04517	Purkinje cell protein 4
PDLIM7	-1.62	5.41e-06	-7.45878	4.13519	PDZ and LIM domain 7
SIGLEC11	-1.62	0.00289	-3.67586	-2.3282	sialic acid binding Ig like lectin 11
ZNF507	-1.62	0.00225	-3.8099	-2.07323	zinc finger protein 507
CD33	-1.61	0.0015	-4.02727	-1.66135	CD33 molecule
CECR2	-1.61	0.000326	-4.86809	-0.10329	CECR2, histone acetyl-lysine reader
EPAS1	-1.61	0.00161	-3.98888	-1.73391	endothelial PAS domain protein 1
LY6H	-1.61	0.00594	-3.29644	-3.0507	lymphocyte antigen 6 complex, locus H
RGS9BP	-1.61	0.0138	-2.85274	-3.88707	regulator of G-protein signaling 9 binding protein
SCN3A	-1.61	0.0471	-2.19745	-5.06374	sodium voltage-gated channel alpha subunit 3
HIST1H1D	-1.6	0.000303	-4.90996	-0.02764	histone cluster 1, H1d
JMJD1C	-1.6	0.00475	-3.41319	-2.82858	jumonji domain containing 1C
LRCH3	-1.6	4.61e-06	-7.57244	4.30023	leucine rich repeats and calponin homology domain containing 3
PDZD7	-1.6	0.00343	-3.58469	-2.50185	PDZ domain containing 7
PRMT6	-1.6	2.63e-05	-6.39064	2.49949	protein arginine methyltransferase 6
SUN3	-1.6	0.0061	-3.28252	-3.07717	Sad1 and UNC84 domain containing 3
ZNF141	-1.6	0.0149	-2.81211	-3.9626	zinc finger protein 141
ZNF398	-1.6	1.41e-05	-6.80068	3.14581	zinc finger protein 398
RIMKLA	-1.59	0.00354	-3.56913	-2.53149	ribosomal modification protein rimK like family member A
AKNA	-1.58	0.0104	-3.00171	-3.60829	AT-hook transcription factor
C11orf96	-1.58	0.00152	-4.01842	-1.67807	chromosome 11 open reading frame 96
C14orf178	-1.58	0.00324	-3.61538	-2.44336	chromosome 14 open reading frame 178
VEGFA	-1.58	0.00321	-3.62101	-2.43265	vascular endothelial growth factor A
WFDC1	-1.58	0.0105	-2.99955	-3.61236	WAP four-disulfide core domain 1
ZNF644	-1.58	6.3e-06	-7.351	3.97711	zinc finger protein 644
C19orf18	-1.57	0.0153	-2.79951	-3.98597	chromosome 19 open reading frame 18
COLEC11	-1.57	0.0443	-2.23155	-5.00534	collectin subfamily member 11
FAM227B	-1.57	0.00111	-4.18649	-1.36145	family with sequence similarity 227 member B
LIG4	-1.57	0.00398	-3.50617	-2.65146	DNA ligase 4
LRFN5	-1.57	0.000278	-4.95838	0.05959	leucine rich repeat and fibronectin type III domain containing 5
RASIP1	-1.57	0.0248	-2.54482	-4.45245	Ras interacting protein 1
SP5	-1.57	0.0405	-2.27975	-4.92212	Sp5 transcription factor
ATP1A2	-1.56	0.0337	-2.3797	-4.7473	ATPase Na+/K+ transporting subunit alpha 2
BTN3A1	-1.56	0.000646	-4.48486	-0.80497	butyrophilin subfamily 3 member A1
DKFZP586I1420	-1.56	0.00198	-3.87675	-1.94631	uncharacterized protein DKFZp586I1420
GRXCR1	-1.56	0.000843	-4.33871	-1.07655	glutaredoxin and cysteine rich domain containing 1
KLF15	-1.56	0.021	-2.63353	-4.29139	Kruppel like factor 15
SLC25A21-AS1	-1.56	0.0354	-2.35338	-4.79361	SLC25A21 antisense RNA 1
TAGLN	-1.56	0.000228	-5.07245	0.26393	transgelin
USP1	-1.56	1.41e-05	-6.7971	3.14027	ubiquitin specific peptidase 1
AP4S1	-1.55	0.00134	-4.08751	-1.54768	adaptor related protein complex 4 sigma 1 subunit
CORT	-1.55	1.13e-05	-6.95086	3.37673	cortistatin
DYNC1I1	-1.55	0.0135	-2.86584	-3.86267	dynein cytoplasmic 1 intermediate chain 1
HIF1A	-1.55	0.000122	-5.43824	0.90799	hypoxia inducible factor 1 alpha subunit
IFITM4P	-1.55	0.0013	-4.10391	-1.51677	interferon induced transmembrane protein 4 pseudogene
MGAT4C	-1.55	0.0115	-2.94825	-3.70863	MGAT4 family member C
MNAT1	-1.55	0.00288	-3.67693	-2.32615	MNAT1, CDK activating kinase assembly factor
UPF3A	-1.55	0.0278	-2.48234	-4.56482	UPF3 regulator of nonsense transcripts homolog A (yeast)
ZNF117	-1.55	5.95e-05	-5.87416	1.65205	zinc finger protein 117
ZNF467	-1.55	0.0206	-2.64234	-4.27532	zinc finger protein 467
EBF1	-1.54	0.000161	-5.27726	0.62669	early B-cell factor 1
UGGT2	-1.54	0.00957	-3.04632	-3.52432	UDP-glucose glycoprotein glucosyltransferase 2
ZNF783	-1.54	0.000492	-4.6367	-0.52503	zinc finger family member 783
B3GALT1	-1.53	0.000812	-4.35915	-1.03845	beta-1,3-galactosyltransferase 1
ANKLE1	-1.52	3.85e-06	-7.70309	4.48788	ankyrin repeat and LEM domain containing 1
CACNA1B	-1.52	0.00271	-3.70981	-2.26356	calcium voltage-gated channel subunit alpha1 B
GBE1	-1.52	4.21e-05	-6.08987	2.01052	glucan (1,4-alpha-), branching enzyme 1
GIMAP4	-1.52	0.0265	-2.50933	-4.51639	GTPase, IMAP family member 4
PTGES3L-AARSD1	-1.52	5.18e-06	-7.48987	4.1805	PTGES3L-AARSD1 readthrough
RFXAP	-1.52	5.15e-05	-5.96418	1.80244	regulatory factor X associated protein
RRP15	-1.52	0.00106	-4.21579	-1.30646	ribosomal RNA processing 15 homolog
SYT16	-1.52	0.00842	-3.11341	-3.39773	synaptotagmin 16
WASF3	-1.52	0.00431	-3.46437	-2.73108	WAS protein family member 3
WNK3	-1.52	0.00144	-4.04665	-1.62475	WNK lysine deficient protein kinase 3
CNDP1	-1.51	5.44e-05	-5.92992	1.74533	carnosine dipeptidase 1
GNA15	-1.51	0.00405	-3.49781	-2.66737	G protein subunit alpha 15
OLFML1	-1.51	0.000159	-5.28453	0.63948	olfactomedin like 1
PHF14	-1.51	0.000513	-4.61321	-0.56818	PHD finger protein 14
PRKAR2A	-1.51	0.001	-4.24358	-1.25437	protein kinase cAMP-dependent type II regulatory subunit alpha
RAP2C-AS1	-1.51	0.000155	-5.29947	0.66572	RAP2C antisense RNA 1
ARID3B	-1.5	5.54e-07	-9.19989	6.48869	AT-rich interaction domain 3B
GLTPD2	-1.5	0.000566	-4.55806	-0.66972	glycolipid transfer protein domain containing 2
PAWR	-1.5	0.0287	-2.46555	-4.59487	pro-apoptotic WT1 regulator
RAB3GAP2	-1.5	0.0102	-3.0102	-3.59234	RAB3 GTPase activating non-catalytic protein subunit 2
RANBP17	-1.5	4.33e-06	-7.61865	4.36685	RAN binding protein 17
RGS3	-1.5	2.01e-05	-6.56392	2.77547	regulator of G-protein signaling 3
RIT2	-1.5	0.000463	-4.67051	-0.46304	Ras like without CAAX 2
TSC22D1	-1.5	1.31e-05	-6.84592	3.2157	TSC22 domain family member 1
WDR33	-1.5	0.0132	-2.87608	-3.84358	WD repeat domain 33
ZC3H7B	-1.5	0.0102	-3.01155	-3.5898	zinc finger CCCH-type containing 7B
FLT3LG	-1.49	8.15e-06	-7.17194	3.71111	fms related tyrosine kinase 3 ligand
HBA2	-1.49	0.00023	-5.06937	0.25844	hemoglobin subunit alpha 2
RHOH	-1.49	0.000381	-4.77961	-0.26383	ras homolog family member H
SRCIN1	-1.49	8.37e-05	-5.66557	1.29926	SRC kinase signaling inhibitor 1
ZDHHC2	-1.49	0.00109	-4.19931	-1.33738	zinc finger DHHC-type containing 2
ZNF100	-1.49	1.4e-06	-8.46151	5.53487	zinc finger protein 100
CCT6B	-1.48	0.000849	-4.33483	-1.08379	chaperonin containing TCP1 subunit 6B
GAD1	-1.48	0.00977	-3.03525	-3.54519	glutamate decarboxylase 1
TLE3	-1.48	0.000152	-5.30829	0.68119	transducin like enhancer of split 3
ZXDC	-1.48	0.000188	-5.18414	0.46243	ZXD family zinc finger C
C6orf52	-1.47	0.00122	-4.13567	-1.45697	chromosome 6 open reading frame 52
HSPA14	-1.47	0.00981	-3.03313	-3.54918	heat shock protein family A (Hsp70) member 14
MYH15	-1.47	0.00601	-3.29031	-3.06236	myosin heavy chain 15
NLGN4Y	-1.47	0.000886	-4.31127	-1.12777	neuroligin 4, Y-linked
PGPEP1	-1.47	7.12e-06	-7.26615	3.85158	pyroglutamyl-peptidase I
PURA	-1.47	0.0032	-3.6214	-2.4319	purine rich element binding protein A
RGL1	-1.47	0.00112	-4.18195	-1.36997	ral guanine nucleotide dissociation stimulator like 1
BIRC7	-1.46	0.00336	-3.59654	-2.47927	baculoviral IAP repeat containing 7
HS2ST1	-1.46	5.46e-07	-9.21194	6.50374	heparan sulfate 2-O-sulfotransferase 1
LRP1B	-1.46	1.14e-05	-6.9414	3.36228	LDL receptor related protein 1B
MAP1LC3A	-1.46	0.0178	-2.7212	-4.13068	microtubule associated protein 1 light chain 3 alpha
PKN2	-1.46	3.84e-06	-7.70402	4.48921	protein kinase N2
SESN2	-1.46	1.58e-06	-8.36494	5.40546	sestrin 2
ZNF436-AS1	-1.46	0.00722	-3.19349	-3.24613	ZNF436 antisense RNA 1
ZNF620	-1.46	2.95e-06	-7.89777	4.76344	zinc finger protein 620
BCL2	-1.45	0.00788	-3.1477	-3.33286	BCL2, apoptosis regulator
BRMS1L	-1.45	8.89e-07	-8.81715	6.00201	breast cancer metastasis-suppressor 1-like
C5orf30	-1.45	3.96e-05	-6.12861	2.07421	chromosome 5 open reading frame 30
CAPN12	-1.45	0.00888	-3.08533	-3.45075	calpain 12
KLHDC10	-1.45	6.85e-07	-9.02629	6.26997	kelch domain containing 10
PEX14	-1.45	3.39e-05	-6.2264	2.23404	peroxisomal biogenesis factor 14
POLR3C	-1.45	8.9e-05	-5.62834	1.23567	RNA polymerase III subunit C
SLC16A6	-1.45	0.0138	-2.853	-3.8866	solute carrier family 16 member 6
SLC17A6	-1.45	0.00544	-3.34238	-2.96335	solute carrier family 17 member 6
TUB	-1.45	5.83e-06	-7.40554	4.0573	tubby bipartite transcription factor
BORCS8-MEF2B	-1.44	5.15e-06	-7.4935	4.18578	BORCS8-MEF2B readthrough
FAM63B	-1.44	0.000199	-5.15233	0.40607	family with sequence similarity 63 member B
FAM65B	-1.44	0.000329	-4.86286	-0.11275	family with sequence similarity 65 member B
GATSL2	-1.44	0.00318	-3.62605	-2.42304	GATS protein like 2
NFKBIB	-1.44	9.86e-05	-5.56684	1.13019	NFKB inhibitor beta
TRMT13	-1.44	0.00238	-3.77879	-2.13236	tRNA methyltransferase 13 homolog
ZNF33B	-1.44	0.0038	-3.53135	-2.60347	zinc finger protein 33B
ZNF563	-1.44	0.0247	-2.54629	-4.4498	zinc finger protein 563
ZNF709	-1.44	5.14e-05	-5.96526	1.80424	zinc finger protein 709
ZNF716	-1.44	0.000629	-4.49989	-0.77715	zinc finger protein 716
ALDH1A2	-1.43	0.000465	-4.66871	-0.46633	aldehyde dehydrogenase 1 family member A2
APOM	-1.43	9.39e-06	-7.0747	3.56484	apolipoprotein M
CITED4	-1.43	0.000604	-4.52205	-0.73617	Cbp/p300 interacting transactivator with Glu/Asp rich carboxy-terminal domain 4
FLJ36000	-1.43	0.000687	-4.45163	-0.86654	uncharacterized FLJ36000
FUBP1	-1.43	0.0015	-4.02591	-1.66391	far upstream element binding protein 1
LRRC8B	-1.43	2.05e-05	-6.55018	2.75373	leucine rich repeat containing 8 family member B
SPOCK2	-1.43	0.000308	-4.90032	-0.04504	sparc/osteonectin, cwcv and kazal-like domains proteoglycan (testican) 2
ATP1A1-AS1	-1.42	0.0291	-2.45838	-4.60767	ATP1A1 antisense RNA 1
CCDC26	-1.42	0.0072	-3.19498	-3.24332	CCDC26 long non-coding RNA
CD47	-1.42	0.0286	-2.46789	-4.59068	CD47 molecule
DKFZP586B0319	-1.42	0.00104	-4.22241	-1.29404	DKFZP586B0319 protein
FAM105A	-1.42	0.0224	-2.59686	-4.35818	family with sequence similarity 105 member A
INPP5D	-1.42	0.00298	-3.65896	-2.36037	inositol polyphosphate-5-phosphatase D
TMEM38B	-1.42	2.58e-06	-7.99717	4.9023	transmembrane protein 38B
ZC2HC1C	-1.42	0.048	-2.1875	-5.08069	zinc finger C2HC-type containing 1C
ZNF697	-1.42	0.00852	-3.10679	-3.41023	zinc finger protein 697
AGAP2	-1.41	0.00999	-3.02341	-3.56748	ArfGAP with GTPase domain, ankyrin repeat and PH domain 2
AJUBA	-1.41	1.41e-05	-6.8004	3.14538	ajuba LIM protein
FGF11	-1.41	0.000185	-5.19401	0.4799	fibroblast growth factor 11
NHLRC3	-1.41	0.0179	-2.7157	-4.14081	NHL repeat containing 3
CGN	-1.4	0.00346	-3.58044	-2.50994	cingulin
HNRNPA1L2	-1.4	0.00196	-3.88157	-1.93717	heterogeneous nuclear ribonucleoprotein A1-like 2
RFPL3S	-1.4	0.0219	-2.61018	-4.33395	RFPL3 antisense
SERPING1	-1.4	5.77e-05	-5.89372	1.68483	serpin family G member 1
SMG1	-1.4	0.000133	-5.38992	0.82392	SMG1, nonsense mediated mRNA decay associated PI3K related kinase
TMEM2	-1.4	0.0292	-2.45649	-4.61104	transmembrane protein 2
UBE2I	-1.4	0.000651	-4.4807	-0.81266	ubiquitin conjugating enzyme E2 I
ZNF197	-1.4	0.000312	-4.89287	-0.05849	zinc finger protein 197
ZNF91	-1.4	7.91e-05	-5.70018	1.35822	zinc finger protein 91
ABCD3	-1.39	0.0362	-2.34129	-4.81484	ATP binding cassette subfamily D member 3
ARHGDIB	-1.39	0.00174	-3.94533	-1.81633	Rho GDP dissociation inhibitor beta
CHRNA3	-1.39	0.0026	-3.73105	-2.22315	cholinergic receptor nicotinic alpha 3 subunit
DENND5B	-1.39	0.00015	-5.31812	0.69841	DENN domain containing 5B
SH2D2A	-1.39	0.046	-2.21131	-5.04005	SH2 domain containing 2A
SLC35A3	-1.39	0.000237	-5.04989	0.22365	solute carrier family 35 member A3
AKIRIN1	-1.38	0.000397	-4.75753	-0.30405	akirin 1
ARHGAP5	-1.38	6.66e-06	-7.31266	3.92052	Rho GTPase activating protein 5
IRF9	-1.38	3.44e-06	-7.78422	4.6033	interferon regulatory factor 9
RASAL3	-1.38	0.00384	-3.52502	-2.61553	RAS protein activator like 3
VCL	-1.38	0.000131	-5.39557	0.83375	vinculin
ZNF430	-1.38	1.58e-05	-6.72195	3.02353	zinc finger protein 430
MAPK8IP2	-1.37	0.000255	-5.00815	0.14895	mitogen-activated protein kinase 8 interacting protein 2
NR4A3	-1.37	0.0112	-2.9626	-3.68173	nuclear receptor subfamily 4 group A member 3
RBM26-AS1	-1.37	0.000756	-4.39886	-0.96453	RBM26 antisense RNA 1
ZNF92	-1.37	8.78e-06	-7.12026	3.63353	zinc finger protein 92
CDH12	-1.36	2.34e-06	-8.07051	5.00396	cadherin 12
GREB1L	-1.36	0.00178	-3.93292	-1.83982	growth regulation by estrogen in breast cancer 1 like
PPFIBP2	-1.36	5.45e-05	-5.92888	1.7436	PPFIA binding protein 2
ZNF462	-1.36	0.000671	-4.46456	-0.84255	zinc finger protein 462
ACTL8	-1.35	0.000319	-4.8802	-0.08139	actin like 8
AMOTL1	-1.35	0.000205	-5.13379	0.37314	angiomotin like 1
FHIT	-1.35	0.00278	-3.69577	-2.29029	fragile histidine triad
KYAT3	-1.35	8.98e-06	-7.10484	3.61031	kynurenine aminotransferase 3
MAP1B	-1.35	0.012	-2.9294	-3.74394	microtubule associated protein 1B
PAN3	-1.35	0.000663	-4.47117	-0.83032	PAN3 poly(A) specific ribonuclease subunit
PLEKHA2	-1.35	0.00559	-3.32779	-2.99111	pleckstrin homology domain containing A2
RALGPS2	-1.35	0.0112	-2.96175	-3.68332	Ral GEF with PH domain and SH3 binding motif 2
SEC62	-1.35	0.0107	-2.98883	-3.6325	SEC62 homolog, preprotein translocation factor
SLC7A1	-1.35	4.33e-05	-6.07255	1.98197	solute carrier family 7 member 1
FOXD1	-1.34	0.0171	-2.74049	-4.09514	forkhead box D1
ZNF239	-1.34	0.00444	-3.44882	-2.7607	zinc finger protein 239
FBXO16	-1.33	0.0037	-3.54492	-2.57761	F-box protein 16
FLYWCH1	-1.33	0.00131	-4.09703	-1.52973	FLYWCH-type zinc finger 1
NGFR	-1.33	0.00563	-3.32453	-2.99731	nerve growth factor receptor
PHGDH	-1.33	2.04e-06	-8.17169	5.14313	phosphoglycerate dehydrogenase
SALL2	-1.33	0.00432	-3.46325	-2.73321	spalt like transcription factor 2
TFEB	-1.33	0.000108	-5.51296	1.03737	transcription factor EB
C4orf46	-1.32	0.000195	-5.16336	0.42563	chromosome 4 open reading frame 46
FSCN1	-1.32	0.00121	-4.14113	-1.44671	fascin actin-bundling protein 1
HES1	-1.32	0.0167	-2.753	-4.07205	hes family bHLH transcription factor 1
METTL7B	-1.32	0.00555	-3.33198	-2.98313	methyltransferase like 7B
PPM1K	-1.32	0.000131	-5.3989	0.83957	protein phosphatase, Mg2+/Mn2+ dependent 1K
ZNF254	-1.32	1.27e-05	-6.86972	3.25236	zinc finger protein 254
ZNRF2	-1.32	0.0293	-2.45549	-4.61282	zinc and ring finger 2, E3 ubiquitin protein ligase
ABHD13	-1.31	0.00627	-3.26744	-3.10582	abhydrolase domain containing 13
CIB4	-1.31	1.38e-05	-6.81244	3.16401	calcium and integrin binding family member 4
FAM95A	-1.31	0.00641	-3.25598	-3.12758	family with sequence similarity 95 member A
HIC2	-1.31	6.16e-05	-5.85282	1.61623	hypermethylated in cancer 2
KLC1	-1.31	5.44e-05	-5.93	1.74546	kinesin light chain 1
NDUFC2	-1.31	0.0167	-2.75432	-4.06961	NADH:ubiquinone oxidoreductase subunit C2
DDX60L	-1.3	0.0371	-2.32727	-4.83938	DEAD-box helicase 60-like
KCTD11	-1.3	2.22e-05	-6.49979	2.67382	potassium channel tetramerization domain containing 11
LRP1	-1.3	4.61e-05	-6.0332	1.91698	LDL receptor related protein 1
SPTSSB	-1.3	0.0014	-4.06227	-1.59527	serine palmitoyltransferase small subunit B
PARD6B	-1.29	0.00421	-3.47716	-2.70673	par-6 family cell polarity regulator beta
SYP	-1.29	0.00411	-3.48926	-2.68366	synaptophysin
VSNL1	-1.29	0.0153	-2.80044	-3.98426	visinin like 1
CXXC5	-1.28	0.0103	-3.00619	-3.59987	CXXC finger protein 5
DISP2	-1.28	0.0246	-2.54849	-4.44582	dispatched RND transporter family member 2
FLRT1	-1.28	0.0259	-2.52149	-4.49452	fibronectin leucine rich transmembrane protein 1
JMJD1C-AS1	-1.28	0.00322	-3.61839	-2.43764	JMJD1C antisense RNA 1
SMCR5	-1.28	3.53e-06	-7.76621	4.57775	Smith-Magenis syndrome chromosome region, candidate 5 (non-protein coding)
ZNF726	-1.28	0.00131	-4.09937	-1.52533	zinc finger protein 726
ERLIN2	-1.27	0.0206	-2.64327	-4.27362	ER lipid raft associated 2
SLC35F6	-1.27	3.3e-05	-6.24336	2.26163	solute carrier family 35 member F6
SPIN2B	-1.27	1.88e-05	-6.60689	2.84325	spindlin family member 2B
SYNRG	-1.27	0.00184	-3.91656	-1.87083	synergin, gamma
TMEM37	-1.27	9.22e-05	-5.60708	1.19927	transmembrane protein 37
TP53BP1	-1.27	0.00763	-3.16471	-3.30067	tumor protein p53 binding protein 1
ULK1	-1.27	2.6e-05	-6.39634	2.50863	unc-51 like autophagy activating kinase 1
ZNF619	-1.27	0.000498	-4.62952	-0.53821	zinc finger protein 619
CDKN1B	-1.26	0.00449	-3.44307	-2.77167	cyclin dependent kinase inhibitor 1B
CHDH	-1.26	0.00218	-3.82558	-2.04345	choline dehydrogenase
DNAJC18	-1.26	6.95e-06	-7.28259	3.87598	DnaJ heat shock protein family (Hsp40) member C18
DPCR1	-1.26	0.0061	-3.28257	-3.07707	diffuse panbronchiolitis critical region 1
FAM161B	-1.26	0.0033	-3.60621	-2.46084	family with sequence similarity 161 member B
FAM222A	-1.26	1.48e-06	-8.41552	5.47337	family with sequence similarity 222 member A
FLJ21408	-1.26	0.00268	-3.71666	-2.25052	uncharacterized LOC400512
PIGZ	-1.26	0.00256	-3.74091	-2.20439	phosphatidylinositol glycan anchor biosynthesis class Z
UNC5B-AS1	-1.26	0.000403	-4.74801	-0.3214	UNC5B antisense RNA 1
USP30-AS1	-1.26	1.44e-05	-6.78295	3.11835	USP30 antisense RNA 1
ZBED9	-1.26	0.0153	-2.79844	-3.98795	zinc finger BED-type containing 9
ZSCAN29	-1.26	0.0099	-3.02821	-3.55844	zinc finger and SCAN domain containing 29
AKAP12	-1.25	0.0403	-2.28271	-4.91699	A-kinase anchoring protein 12
ATP6V0E2-AS1	-1.25	1.02e-05	-7.0172	3.47777	ATP6V0E2 antisense RNA 1
CLN8	-1.25	0.0197	-2.66619	-4.23169	ceroid-lipofuscinosis, neuronal 8
HOXD8	-1.25	0.0338	-2.37805	-4.7502	homeobox D8
SCG3	-1.25	0.00839	-3.1148	-3.3951	secretogranin III
SFI1	-1.25	2.19e-06	-8.11839	5.06997	SFI1 centrin binding protein
TAC4	-1.25	0.000701	-4.44022	-0.88771	tachykinin 4 (hemokinin)
ZMYM3	-1.25	4.85e-06	-7.53722	4.24927	zinc finger MYM-type containing 3
BCAT1	-1.24	0.00515	-3.37127	-2.90837	branched chain amino acid transaminase 1
CHN1	-1.24	0.0403	-2.28348	-4.91567	chimerin 1
CRKL	-1.24	0.0195	-2.67239	-4.22035	CRK like proto-oncogene, adaptor protein
DLG3	-1.24	0.00502	-3.38473	-2.88275	discs large MAGUK scaffold protein 3
FGF7P6	-1.24	0.00447	-3.44616	-2.76578	fibroblast growth factor 7 pseudogene 6
PDE6B	-1.24	0.0375	-2.32191	-4.84874	phosphodiesterase 6B
PRAMEF2	-1.24	0.0059	-3.29966	-3.04459	PRAME family member 2
SEMA6A	-1.24	0.00085	-4.33408	-1.08519	semaphorin 6A
ZSCAN18	-1.24	0.0177	-2.72303	-4.12732	zinc finger and SCAN domain containing 18
ATP9B	-1.23	0.00174	-3.94531	-1.81636	ATPase phospholipid transporting 9B (putative)
C16orf72	-1.23	6.89e-06	-7.28828	3.88442	chromosome 16 open reading frame 72
CACNA2D1	-1.23	0.00173	-3.94816	-1.81097	calcium voltage-gated channel auxiliary subunit alpha2delta 1
CNTN6	-1.23	0.041	-2.27371	-4.93259	contactin 6
FGF7	-1.23	0.00155	-4.00664	-1.70034	fibroblast growth factor 7
HOMEZ	-1.23	4.43e-05	-6.05835	1.95854	homeobox and leucine zipper encoding
KIF5A	-1.23	0.00919	-3.06729	-3.4848	kinesin family member 5A
LRRC70	-1.23	0.0119	-2.93032	-3.74222	leucine rich repeat containing 70
PDZD2	-1.23	0.0118	-2.93759	-3.72862	PDZ domain containing 2
SASS6	-1.23	0.0115	-2.94845	-3.70826	SAS-6 centriolar assembly protein
TMTC2	-1.23	0.0342	-2.3721	-4.76068	transmembrane and tetratricopeptide repeat containing 2
XKR6	-1.23	0.00983	-3.03229	-3.55077	XK related 6
AKAP8L	-1.22	0.0305	-2.43346	-4.65207	A-kinase anchoring protein 8 like
C9orf85	-1.22	1.23e-05	-6.89319	3.28843	chromosome 9 open reading frame 85
DFFA	-1.22	1.42e-05	-6.79566	3.13804	DNA fragmentation factor subunit alpha
DICER1	-1.22	0.00256	-3.74069	-2.20481	dicer 1, ribonuclease III
ICA1	-1.22	0.0331	-2.38966	-4.72972	islet cell autoantigen 1
IL17D	-1.22	0.000802	-4.36581	-1.02603	interleukin 17D
LRRN2	-1.22	0.00372	-3.54276	-2.58172	leucine rich repeat neuronal 2
PPIE	-1.22	0.00493	-3.39401	-2.86509	peptidylprolyl isomerase E
USH2A	-1.22	0.00189	-3.90237	-1.89773	usherin
ZNF431	-1.22	0.0023	-3.79829	-2.09528	zinc finger protein 431
C12orf54	-1.21	0.046	-2.21024	-5.04188	chromosome 12 open reading frame 54
CEBPA-AS1	-1.21	0.0126	-2.90284	-3.79362	CEBPA antisense RNA 1 (head to head)
ERP27	-1.21	0.00237	-3.78168	-2.12687	endoplasmic reticulum protein 27
FAM46A	-1.21	1.85e-06	-8.24468	5.24274	family with sequence similarity 46 member A
FRMD7	-1.21	0.0215	-2.61914	-4.31764	FERM domain containing 7
KSR1	-1.21	0.000814	-4.35801	-1.04057	kinase suppressor of ras 1
TAPBPL	-1.21	0.00304	-3.64978	-2.37785	TAP binding protein like
ZNF107	-1.21	0.0267	-2.50514	-4.52393	zinc finger protein 107
ZNF606	-1.21	0.00744	-3.17783	-3.27582	zinc finger protein 606
BTBD7	-1.2	0.0268	-2.50317	-4.52747	BTB domain containing 7
CLN5	-1.2	0.000144	-5.34116	0.73877	ceroid-lipofuscinosis, neuronal 5
CXCL3	-1.2	0.00279	-3.69464	-2.29243	C-X-C motif chemokine ligand 3
FANCF	-1.2	0.032	-2.40838	-4.6966	Fanconi anemia complementation group F
GBA2	-1.2	0.0014	-4.06485	-1.5904	glucosylceramidase beta 2
P2RX1	-1.2	0.00445	-3.44835	-2.76161	purinergic receptor P2X 1
PIH1D2	-1.2	0.00103	-4.22822	-1.28316	PIH1 domain containing 2
RBFOX1	-1.2	0.00865	-3.09923	-3.42451	RNA binding protein, fox-1 homolog 1
SRP14-AS1	-1.2	0.00565	-3.32261	-3.00096	SRP14 antisense RNA1 (head to head)
STRADB	-1.2	0.0226	-2.59332	-4.36461	STE20-related kinase adaptor beta
CCNJ	-1.19	0.0105	-2.9972	-3.61676	cyclin J
CCSER1	-1.19	0.00018	-5.21199	0.51169	coiled-coil serine rich protein 1
DNM3	-1.19	4.88e-06	-7.53218	4.24197	dynamin 3
FAM78A	-1.19	0.011	-2.97463	-3.65916	family with sequence similarity 78 member A
H1F0	-1.19	0.00013	-5.40024	0.84189	H1 histone family member 0
HCG27	-1.19	0.0219	-2.60932	-4.33553	HLA complex group 27 (non-protein coding)
MPP2	-1.19	0.00042	-4.72488	-0.3636	membrane palmitoylated protein 2
NOS1AP	-1.19	0.00194	-3.88827	-1.92447	nitric oxide synthase 1 adaptor protein
RNF138	-1.19	0.00132	-4.09558	-1.53246	ring finger protein 138
SHC4	-1.19	0.00875	-3.09299	-3.43629	SHC adaptor protein 4
SOCS4	-1.19	0.00115	-4.16771	-1.39672	suppressor of cytokine signaling 4
YBX2	-1.19	0.0331	-2.38981	-4.72944	Y-box binding protein 2
CASZ1	-1.18	0.00321	-3.62108	-2.43252	castor zinc finger 1
GTF2B	-1.18	0.00073	-4.4181	-0.92877	general transcription factor IIB
HIST1H3I	-1.18	0.016	-2.77569	-4.03011	histone cluster 1, H3i
NUP88	-1.18	0.0349	-2.36119	-4.7799	nucleoporin 88
RBM15B	-1.18	0.015	-2.81049	-3.96561	RNA binding motif protein 15B
REEP3	-1.18	0.0078	-3.15327	-3.32232	receptor accessory protein 3
RNF41	-1.18	0.000165	-5.26247	0.60069	ring finger protein 41
ZNF385D	-1.18	0.0181	-2.71022	-4.15089	zinc finger protein 385D
EVA1B	-1.17	0.00712	-3.20125	-3.23143	eva-1 homolog B
FAM226A	-1.17	0.0268	-2.5032	-4.52741	family with sequence similarity 226 member A (non-protein coding)
FLNA	-1.17	0.00248	-3.75652	-2.17471	filamin A
FNDC5	-1.17	0.000244	-5.03367	0.19465	fibronectin type III domain containing 5
KERA	-1.17	0.000948	-4.27433	-1.19681	keratocan
LYPD4	-1.17	0.0136	-2.85967	-3.87417	LY6/PLAUR domain containing 4
NECTIN2	-1.17	0.000862	-4.32681	-1.09876	nectin cell adhesion molecule 2
TAP2	-1.17	2.15e-05	-6.51972	2.70546	transporter 2, ATP binding cassette subfamily B member
BCL10	-1.16	0.000467	-4.66623	-0.47088	B-cell CLL/lymphoma 10
CIRBP	-1.16	0.00223	-3.81252	-2.06825	cold inducible RNA binding protein
EVL	-1.16	1.66e-05	-6.69144	2.9759	Enah/Vasp-like
GRTP1	-1.16	3.04e-05	-6.29576	2.34661	growth hormone regulated TBC protein 1
PTGR2	-1.16	0.0109	-2.97804	-3.65277	prostaglandin reductase 2
RBPMS-AS1	-1.16	0.0302	-2.43875	-4.64265	RBPMS antisense RNA 1
STK24	-1.16	8.68e-05	-5.64382	1.26213	serine/threonine kinase 24
TMEM126B	-1.16	0.00419	-3.47994	-2.70143	transmembrane protein 126B
YBX3	-1.16	0.0291	-2.45915	-4.60629	Y-box binding protein 3
ZNF727	-1.16	0.00845	-3.11127	-3.40176	zinc finger protein 727
BCAS3	-1.15	0.000139	-5.36126	0.77391	BCAS3, microtubule associated cell migration factor
CBX5	-1.15	0.00133	-4.09221	-1.53881	chromobox 5
FSD1L	-1.15	0.0129	-2.88828	-3.82082	fibronectin type III and SPRY domain containing 1 like
HOXD9	-1.15	5.15e-05	-5.96424	1.80254	homeobox D9
RANGRF	-1.15	2.16e-05	-6.51652	2.70038	RAN guanine nucleotide release factor
SECISBP2	-1.15	0.00543	-3.34358	-2.96107	SECIS binding protein 2
STMN3	-1.15	0.0014	-4.06247	-1.5949	stathmin 3
SYDE2	-1.15	0.0234	-2.57528	-4.39734	synapse defective Rho GTPase homolog 2
VPS37A	-1.15	0.00735	-3.18426	-3.26364	VPS37A, ESCRT-I subunit
ZNF675	-1.15	0.00544	-3.34238	-2.96334	zinc finger protein 675
ADGRA2	-1.14	0.00185	-3.91248	-1.87856	adhesion G protein-coupled receptor A2
ATXN7L3B	-1.14	0.0202	-2.65353	-4.25486	ataxin 7 like 3B
CCR10	-1.14	0.00934	-3.05857	-3.50124	C-C motif chemokine receptor 10
CYP4X1	-1.14	0.0062	-3.27351	-3.09428	cytochrome P450 family 4 subfamily X member 1
DHRS13	-1.14	0.000179	-5.21293	0.51333	dehydrogenase/reductase 13
GPC3	-1.14	3.87e-06	-7.69977	4.48314	glypican 3
HGF	-1.14	0.000592	-4.53386	-0.71436	hepatocyte growth factor
MTERF4	-1.14	0.0299	-2.44313	-4.63486	mitochondrial transcription termination factor 4
OAS1	-1.14	0.0106	-2.99097	-3.62848	2'-5'-oligoadenylate synthetase 1
TRIM62	-1.14	0.00239	-3.77734	-2.13512	tripartite motif containing 62
UBE2E1	-1.14	0.000422	-4.72238	-0.36817	ubiquitin conjugating enzyme E2 E1
YLPM1	-1.14	0.00435	-3.46054	-2.73837	YLP motif containing 1
ZNF271P	-1.14	4.98e-06	-7.51819	4.22166	zinc finger protein 271, pseudogene
BORCS8	-1.13	0.00283	-3.68759	-2.30586	BLOC-1 related complex subunit 8
CTAGE7P	-1.13	0.0024	-3.77399	-2.14147	CTAGE family member 7, pseudogene
CTXN2	-1.13	0.00479	-3.4089	-2.83674	cortexin 2
EXOSC8	-1.13	0.0021	-3.84669	-2.00337	exosome component 8
GPHA2	-1.13	0.0281	-2.47812	-4.57239	glycoprotein hormone alpha 2
IRF5	-1.13	0.00402	-3.50102	-2.66126	interferon regulatory factor 5
LGALS3BP	-1.13	0.0269	-2.49956	-4.53394	galectin 3 binding protein
MIEF1	-1.13	4.65e-05	-6.02773	1.90793	mitochondrial elongation factor 1
NUFIP1	-1.13	8.59e-05	-5.64997	1.27264	NUFIP1, FMR1 interacting protein 1
OBSL1	-1.13	0.000406	-4.74418	-0.32838	obscurin like 1
RBM43	-1.13	0.0112	-2.96373	-3.67961	RNA binding motif protein 43
RCOR3	-1.13	0.0166	-2.75628	-4.06598	REST corepressor 3
RTCA	-1.13	0.00933	-3.05928	-3.49991	RNA 3'-terminal phosphate cyclase
SDAD1P1	-1.13	0.00397	-3.50877	-2.6465	SDA1 domain containing 1 pseudogene 1
STX3	-1.13	0.00177	-3.93728	-1.83157	syntaxin 3
DLG1	-1.12	0.000105	-5.5294	1.06572	discs large MAGUK scaffold protein 1
GPR39	-1.12	7.44e-05	-5.73762	1.42181	G protein-coupled receptor 39
HAPLN1	-1.12	4.31e-05	-6.07553	1.98689	hyaluronan and proteoglycan link protein 1
JPH2	-1.12	0.00267	-3.71781	-2.24834	junctophilin 2
KCNC3	-1.12	1.8e-05	-6.63645	2.88974	potassium voltage-gated channel subfamily C member 3
MSR1	-1.12	0.0481	-2.18662	-5.08219	macrophage scavenger receptor 1
PALM3	-1.12	0.000219	-5.09764	0.30883	paralemmin 3
PITPNC1	-1.12	0.00795	-3.14327	-3.34125	phosphatidylinositol transfer protein, cytoplasmic 1
SARM1	-1.12	0.0217	-2.61471	-4.3257	sterile alpha and TIR motif containing 1
TSPAN31	-1.12	0.000124	-5.42925	0.89236	tetraspanin 31
TTF2	-1.12	0.0195	-2.67087	-4.22313	transcription termination factor 2
USP32P1	-1.12	0.000151	-5.31344	0.69022	ubiquitin specific peptidase 32 pseudogene 1
ZNF136	-1.12	0.000528	-4.59717	-0.59768	zinc finger protein 136
ZNF780A	-1.12	3.67e-05	-6.17638	2.15245	zinc finger protein 780A
BSN	-1.11	0.0414	-2.26776	-4.9429	bassoon presynaptic cytomatrix protein
CHURC1	-1.11	0.000519	-4.60681	-0.57995	churchill domain containing 1
HNRNPU	-1.11	0.00871	-3.09551	-3.43154	heterogeneous nuclear ribonucleoprotein U
IFITM3	-1.11	3.21e-05	-6.26096	2.29021	interferon induced transmembrane protein 3
LDB1	-1.11	0.0058	-3.30847	-3.02784	LIM domain binding 1
MDM4	-1.11	0.00515	-3.37155	-2.90785	MDM4, p53 regulator
MRPS31	-1.11	0.000593	-4.53305	-0.71586	mitochondrial ribosomal protein S31
PCDH8	-1.11	0.00162	-3.98393	-1.74326	protocadherin 8
ZMYM2	-1.11	0.000167	-5.25361	0.58508	zinc finger MYM-type containing 2
ARHGAP5-AS1	-1.1	0.00758	-3.16839	-3.2937	ARHGAP5 antisense RNA 1 (head to head)
DR1	-1.1	0.00321	-3.61953	-2.43547	down-regulator of transcription 1
FAM126B	-1.1	2.67e-05	-6.3798	2.48208	family with sequence similarity 126 member B
FAM27E3	-1.1	0.0434	-2.24292	-4.98578	family with sequence similarity 27 member E3
GOLGA6C	-1.1	0.00523	-3.3635	-2.92317	golgin A6 family member C
GPATCH2	-1.1	2.12e-05	-6.53043	2.72246	G-patch domain containing 2
HTR7	-1.1	0.0208	-2.63847	-4.28238	5-hydroxytryptamine receptor 7
KCTD1	-1.1	0.000669	-4.466	-0.83989	potassium channel tetramerization domain containing 1
LRP4	-1.1	0.000972	-4.26089	-1.22195	LDL receptor related protein 4
LRPAP1	-1.1	0.0194	-2.67389	-4.21759	LDL receptor related protein associated protein 1
OCLN	-1.1	1.58e-05	-6.72345	3.02586	occludin
PRR15L	-1.1	0.0219	-2.61109	-4.33229	proline rich 15 like
UBAC2	-1.1	6.91e-05	-5.78274	1.49817	UBA domain containing 2
UCHL3	-1.1	0.0201	-2.65651	-4.24941	ubiquitin C-terminal hydrolase L3
WDR5B	-1.1	0.028	-2.47989	-4.56921	WD repeat domain 5B
BRSK2	-1.09	0.00222	-3.81557	-2.06246	BR serine/threonine kinase 2
LRRC38	-1.09	0.000444	-4.69393	-0.42016	leucine rich repeat containing 38
P2RX3	-1.09	0.00427	-3.47024	-2.7199	purinergic receptor P2X 3
PSMD5-AS1	-1.09	0.0231	-2.58137	-4.3863	PSMD5 antisense RNA 1 (head to head)
TFAM	-1.09	3.71e-05	-6.16944	2.14111	transcription factor A, mitochondrial
ZBTB43	-1.09	0.00227	-3.80442	-2.08364	zinc finger and BTB domain containing 43
CLEC2D	-1.08	0.0367	-2.33418	-4.82729	C-type lectin domain family 2 member D
CRB3	-1.08	0.00124	-4.12648	-1.47427	crumbs 3, cell polarity complex component
GGACT	-1.08	8.27e-05	-5.67276	1.31152	gamma-glutamylamine cyclotransferase
IGSF5	-1.08	0.00152	-4.01761	-1.67959	immunoglobulin superfamily member 5
MCAM	-1.08	0.0379	-2.31636	-4.85845	melanoma cell adhesion molecule
MGAT4A	-1.08	0.0431	-2.24669	-4.97928	mannosyl (alpha-1,3-)-glycoprotein beta-1,4-N-acetylglucosaminyltransferase, isozyme A
PLCH1	-1.08	0.0473	-2.19558	-5.06693	phospholipase C eta 1
SH3PXD2A	-1.08	0.00362	-3.55615	-2.55623	SH3 and PX domains 2A
SPECC1	-1.08	0.0205	-2.64485	-4.27073	sperm antigen with calponin homology and coiled-coil domains 1
ZNF24	-1.08	0.00454	-3.43759	-2.78209	zinc finger protein 24
GET4	-1.07	0.000208	-5.1259	0.35913	golgi to ER traffic protein 4
KBTBD7	-1.07	0.0428	-2.25047	-4.97277	kelch repeat and BTB domain containing 7
NKAPP1	-1.07	0.000266	-4.98394	0.10552	NFKB activating protein pseudogene 1
RDH10	-1.07	0.0437	-2.2389	-4.99269	retinol dehydrogenase 10 (all-trans)
RNF150	-1.07	0.0436	-2.24062	-4.98973	ring finger protein 150
ZBTB26	-1.07	0.0181	-2.7112	-4.14909	zinc finger and BTB domain containing 26
ZNF614	-1.07	0.0178	-2.721	-4.13105	zinc finger protein 614
AHSG	-1.06	0.000232	-5.06356	0.24807	alpha 2-HS glycoprotein
COBLL1	-1.06	0.0224	-2.59701	-4.35791	cordon-bleu WH2 repeat protein like 1
HDHD2	-1.06	2.81e-05	-6.34623	2.42809	haloacid dehalogenase like hydrolase domain containing 2
IFT81	-1.06	0.00441	-3.45232	-2.75404	intraflagellar transport 81
JUP	-1.06	0.0373	-2.32546	-4.84255	junction plakoglobin
NFE2L1	-1.06	0.0249	-2.54232	-4.45697	nuclear factor, erythroid 2 like 1
RPL28	-1.06	0.000712	-4.4316	-0.90371	ribosomal protein L28
SH2B3	-1.06	5.32e-05	-5.94383	1.76854	SH2B adaptor protein 3
ZNF44	-1.06	0.00531	-3.35501	-2.93932	zinc finger protein 44
ARL14EP	-1.05	0.00149	-4.03131	-1.65371	ADP ribosylation factor like GTPase 14 effector protein
BTG4	-1.05	0.0204	-2.64891	-4.26331	BTG anti-proliferation factor 4
CD24	-1.05	0.000298	-4.91945	-0.01052	CD24 molecule
FZD5	-1.05	6.82e-05	-5.79064	1.51152	frizzled class receptor 5
GAS2	-1.05	0.0307	-2.43052	-4.65729	growth arrest specific 2
HNF4G	-1.05	0.00367	-3.54996	-2.56801	hepatocyte nuclear factor 4 gamma
LBX2	-1.05	0.00114	-4.17201	-1.38864	ladybird homeobox 2
MTPN	-1.05	0.000396	-4.75792	-0.30333	myotrophin
PHIP	-1.05	0.0114	-2.95655	-3.69308	pleckstrin homology domain interacting protein
PTPRS	-1.05	0.00331	-3.60428	-2.46451	protein tyrosine phosphatase, receptor type S
RCOR2	-1.05	0.0119	-2.93026	-3.74233	REST corepressor 2
TSPEAR	-1.05	0.00233	-3.78974	-2.11154	thrombospondin type laminin G domain and EAR repeats
BCORL1	-1.04	0.000592	-4.5332	-0.71558	BCL6 corepressor-like 1
CHCHD7	-1.04	0.000124	-5.43005	0.89376	coiled-coil-helix-coiled-coil-helix domain containing 7
DNTTIP2	-1.04	0.000151	-5.31285	0.68918	deoxynucleotidyltransferase terminal interacting protein 2
DPYSL2	-1.04	0.000826	-4.3501	-1.05532	dihydropyrimidinase like 2
EPHB6	-1.04	0.0228	-2.58894	-4.37257	EPH receptor B6
GDF11	-1.04	0.00245	-3.76329	-2.16182	growth differentiation factor 11
HGC6.3	-1.04	0.0071	-3.20257	-3.22893	uncharacterized LOC100128124
MAGEA8	-1.04	0.00861	-3.10169	-3.41987	MAGE family member A8
PPARGC1A	-1.04	0.0147	-2.82209	-3.94408	PPARG coactivator 1 alpha
RBM17	-1.04	0.0143	-2.83653	-3.91724	RNA binding motif protein 17
C10orf76	-1.03	0.0183	-2.70528	-4.15997	chromosome 10 open reading frame 76
CKAP4	-1.03	0.0434	-2.24298	-4.98568	cytoskeleton associated protein 4
DICER1-AS1	-1.03	0.00967	-3.04079	-3.53474	DICER1 antisense RNA 1
PDS5B	-1.03	0.0182	-2.70763	-4.15565	PDS5 cohesin associated factor B
ZNF273	-1.03	0.0161	-2.77309	-4.03492	zinc finger protein 273
DCAF16	-1.02	0.00506	-3.38072	-2.89039	DDB1 and CUL4 associated factor 16
EIF2AK1	-1.02	0.0041	-3.49137	-2.67965	eukaryotic translation initiation factor 2 alpha kinase 1
FBXL20	-1.02	0.000701	-4.4399	-0.8883	F-box and leucine rich repeat protein 20
GPT2	-1.02	0.00466	-3.42392	-2.80814	glutamic--pyruvic transaminase 2
HIST1H1E	-1.02	0.00495	-3.39204	-2.86885	histone cluster 1, H1e
KDM5B	-1.02	0.000265	-4.98665	0.11037	lysine demethylase 5B
OSBPL7	-1.02	0.00356	-3.56598	-2.53749	oxysterol binding protein like 7
RTP4	-1.02	0.0187	-2.69248	-4.18349	receptor transporter protein 4
RYBP	-1.02	0.0071	-3.20257	-3.22892	RING1 and YY1 binding protein
SLC25A42	-1.02	0.004	-3.50443	-2.65476	solute carrier family 25 member 42
UBE2D1	-1.02	0.000785	-4.37758	-1.00412	ubiquitin conjugating enzyme E2 D1
VAMP4	-1.02	0.00553	-3.33356	-2.98013	vesicle associated membrane protein 4
ZBTB39	-1.02	0.000142	-5.3485	0.7516	zinc finger and BTB domain containing 39
ZNF331	-1.02	0.00663	-3.23892	-3.15997	zinc finger protein 331
CGA	-1.01	0.00809	-3.13395	-3.35889	glycoprotein hormones, alpha polypeptide
ELAVL1	-1.01	0.000138	-5.36724	0.78436	ELAV like RNA binding protein 1
FOXO4	-1.01	0.00298	-3.65994	-2.3585	forkhead box O4
PELO	-1.01	3.62e-05	-6.18515	2.16679	pelota homolog (Drosophila)
PRKAR1B	-1.01	0.000167	-5.25314	0.58426	protein kinase cAMP-dependent type I regulatory subunit beta
RERG	-1.01	0.000137	-5.37033	0.78974	RAS like estrogen regulated growth inhibitor
SLC44A2	-1.01	0.00485	-3.40293	-2.8481	solute carrier family 44 member 2
TEF	-1.01	4.43e-05	-6.05757	1.95726	TEF, PAR bZIP transcription factor
TMTC4	-1.01	0.0103	-3.00866	-3.59522	transmembrane and tetratricopeptide repeat containing 4
ARFRP1	-1	0.00111	-4.18888	-1.35695	ADP ribosylation factor related protein 1
COQ10A	-1	0.000378	-4.78542	-0.25328	coenzyme Q10A
RAP1B	-1	0.00513	-3.37291	-2.90525	RAP1B, member of RAS oncogene family
SNN	-1	0.00715	-3.19874	-3.23618	stannin
WIPI2	-1	0.0134	-2.86915	-3.8565	WD repeat domain, phosphoinositide interacting 2
ZNF580	-1	6.63e-05	-5.80788	1.54061	zinc finger protein 580
ZNHIT6	-1	7.9e-05	-5.70078	1.35923	zinc finger HIT-type containing 6
ABCA3	-0.999	0.0134	-2.86812	-3.85843	ATP binding cassette subfamily A member 3
TSPYL2	-0.999	0.000335	-4.85327	-0.13012	TSPY like 2
FGF5	-0.997	0.000266	-4.98563	0.10855	fibroblast growth factor 5
PARS2	-0.996	0.000154	-5.30189	0.66996	prolyl-tRNA synthetase 2, mitochondrial (putative)
SLC43A1	-0.996	0.0374	-2.32329	-4.84633	solute carrier family 43 member 1

## Sheet: Up
Gene.symbol	logFC	P.Value	t	B	Gene.title
EPHX2	9.45	1.96e-15	45.1783	23.6807	epoxide hydrolase 2
KANK1	9.01	1.56e-11	22.1031	16.781	KN motif and ankyrin repeat domains 1
INHBA	8.62	8.88e-05	5.63022	1.23889	inhibin beta A subunit
PPARG	8.39	3.73e-12	24.7952	18.0496	peroxisome proliferator activated receptor gamma
ECEL1	8.35	1.36e-09	15.3686	12.5572	endothelin converting enzyme like 1
HOXB13	8.16	1.35e-12	26.8965	18.9186	homeobox B13
PERP	8.09	5.47e-05	5.9261	1.73897	PERP, TP53 apoptosis effector
PTPN3	8.02	1.61e-11	22.0518	16.7549	protein tyrosine phosphatase, non-receptor type 3
SHTN1	8.01	1.2e-13	32.6178	20.8625	shootin 1
GALNT14	7.81	8.14e-05	5.68233	1.32784	polypeptide N-acetylgalactosaminyltransferase 14
GNAI1	7.78	3.96e-09	14.0655	11.5015	G protein subunit alpha i1
JAKMIP1	7.54	5.52e-09	13.6814	11.171	janus kinase and microtubule interacting protein 1
CD55	7.51	5.2e-13	29.0194	19.7053	CD55 molecule (Cromer blood group)
FAM9C	7.48	0.0088	3.09028	-3.44141	family with sequence similarity 9 member C
TMCO4	7.46	3.76e-12	24.7785	18.0422	transmembrane and coiled-coil domains 4
COL12A1	7.35	0.00237	3.78165	-2.12692	collagen type XII alpha 1 chain
CD36	7.2	0.000154	5.30363	0.67301	CD36 molecule
IFNLR1	7.11	2.68e-09	14.5306	11.8895	interferon lambda receptor 1
TWIST2	6.91	1.79e-08	12.3951	9.99281	twist family bHLH transcription factor 2
CTSZ	6.89	2.21e-10	17.837	14.3168	cathepsin Z
HYLS1	6.89	3.03e-09	14.3809	11.766	HYLS1, centriolar and ciliogenesis associated
SLC4A4	6.71	0.00369	3.54622	-2.57513	solute carrier family 4 member 4
SYN2	6.68	1.09e-09	15.6548	12.7765	synapsin II
VEGFC	6.58	3.01e-05	6.30192	2.35656	vascular endothelial growth factor C
MYO6	6.52	1.38e-10	18.528	14.7607	myosin VI
RIN3	6.5	8.95e-15	40.0669	22.7176	Ras and Rab interactor 3
SSH3	6.5	2.34e-12	25.7398	18.4522	slingshot protein phosphatase 3
BARX1	6.49	4.13e-15	42.5937	23.2198	BARX homeobox 1
RALYL	6.43	2.34e-11	21.3985	16.4159	RALY RNA binding protein-like
ANKH	6.42	9.32e-11	19.134	15.1345	ANKH inorganic pyrophosphate transport regulator
PPIC	6.39	3.84e-14	35.7024	21.7077	peptidylprolyl isomerase C
BACE2	6.36	4e-05	6.12236	2.06396	beta-site APP-cleaving enzyme 2
ST3GAL1	6.35	8.41e-08	10.8578	8.42144	ST3 beta-galactoside alpha-2,3-sialyltransferase 1
TSHZ3	6.25	1.08e-10	18.9069	14.9961	teashirt zinc finger homeobox 3
PTPRE	6.24	7.01e-12	23.5729	17.497	protein tyrosine phosphatase, receptor type E
PRDM16	6.2	2.09e-10	17.9153	14.368	PR/SET domain 16
TMEM98	6.18	2.58e-08	12.0164	9.62337	transmembrane protein 98
DNAJC12	6.08	3.81e-11	20.5713	15.9678	DnaJ heat shock protein family (Hsp40) member C12
HSPA12A	6.08	1.76e-10	18.1662	14.5307	heat shock protein family A (Hsp70) member 12A
CCDC149	6.06	1.34e-12	26.9112	18.9244	coiled-coil domain containing 149
RUNX3	6.04	0.000276	4.96258	0.06714	runt related transcription factor 3
HTRA1	6.03	3.2e-05	6.26305	2.2936	HtrA serine peptidase 1
MLKL	6	0.00076	4.39559	-0.97061	mixed lineage kinase domain like
CLIC3	5.96	2.68e-08	11.9761	9.58336	chloride intracellular channel 3
HOXC12	5.93	0.000623	4.50543	-0.76689	homeobox C12
CA13	5.88	1.57e-08	12.5333	10.125	carbonic anhydrase 13
CHST15	5.84	1.19e-06	8.58741	5.70193	carbohydrate (N-acetylgalactosamine 4-sulfate 6-O) sulfotransferase 15
TDO2	5.83	0.00737	3.18281	-3.26637	tryptophan 2,3-dioxygenase
DYNLT3	5.75	1.11e-08	12.9075	10.4759	dynein light chain Tctex-type 3
SLC9A9	5.66	1.16e-05	6.92949	3.34407	solute carrier family 9 member A9
MYOC	5.55	1.93e-10	18.036	14.4466	myocilin
TRIB2	5.52	2.07e-07	10.0399	7.50186	tribbles pseudokinase 2
SORL1	5.51	0.000142	5.35008	0.75437	sortilin related receptor 1
HSPA12B	5.48	5.08e-07	9.27187	6.57841	heat shock protein family A (Hsp70) member 12B
SLC1A1	5.48	0.000273	4.96903	0.07872	solute carrier family 1 member 1
TNFRSF19	5.48	0.000938	4.28008	-1.18605	TNF receptor superfamily member 19
KNDC1	5.43	4.11e-10	16.9553	13.721	kinase non-catalytic C-lobe domain containing 1
SOST	5.43	0.000163	5.26849	0.61127	sclerostin
LMF1	5.42	3.05e-08	11.845	9.45249	lipase maturation factor 1
ADGRE2	5.41	5.09e-06	7.5027	4.19916	adhesion G protein-coupled receptor E2
LRRTM3	5.35	8.37e-09	13.212	10.7542	leucine rich repeat transmembrane neuronal 3
CACNB4	5.31	3.57e-09	14.1864	11.6036	calcium voltage-gated channel auxiliary subunit beta 4
MGST1	5.29	1.9e-11	21.7571	16.6035	microsomal glutathione S-transferase 1
FAM83H	5.2	9.38e-10	15.8448	12.9197	family with sequence similarity 83 member H
IGFBP7	5.2	0.00872	3.09481	-3.43285	insulin like growth factor binding protein 7
KHDRBS3	5.16	0.00122	4.13869	-1.4513	KH RNA binding domain containing, signal transduction associated 3
FAM19A5	5.15	0.00021	5.12153	0.35136	family with sequence similarity 19 member A5, C-C motif chemokine like
GABRA5	5.15	3.53e-11	20.6946	16.0359	gamma-aminobutyric acid type A receptor alpha5 subunit
NFATC1	5.1	0.000842	4.33911	-1.0758	nuclear factor of activated T-cells 1
L3MBTL3	5.05	8.41e-09	13.2072	10.7499	l(3)mbt-like 3 (Drosophila)
TOX2	4.99	2.81e-07	9.77167	7.18623	TOX high mobility group box family member 2
PROCR	4.98	2.25e-11	21.4663	16.4517	protein C receptor
TRIM58	4.96	4.23e-09	13.9875	11.4351	tripartite motif containing 58
PDGFC	4.87	0.0238	2.56556	-4.41496	platelet derived growth factor C
MYLIP	4.85	2.76e-09	14.4941	11.8596	myosin regulatory light chain interacting protein
SOX8	4.81	5.23e-06	7.48242	4.16964	SRY-box 8
AR	4.78	0.00106	4.21162	-1.31429	androgen receptor
DOK7	4.78	5.23e-07	9.24752	6.54812	docking protein 7
GUCY1B3	4.78	0.00536	3.35027	-2.94834	guanylate cyclase 1 soluble subunit beta
CCDC3	4.77	2.68e-10	17.5595	14.1329	coiled-coil domain containing 3
KITLG	4.77	0.000171	5.23919	0.55968	KIT ligand
NMU	4.76	2.45e-08	12.0664	9.67273	neuromedin U
FILIP1	4.74	0.00435	3.4594	-2.74056	filamin A interacting protein 1
FGF1	4.72	0.000375	4.78993	-0.24507	fibroblast growth factor 1
LMCD1	4.65	9.86e-11	19.0462	15.0813	LIM and cysteine rich domains 1
MDK	4.65	1.55e-05	6.73606	3.0455	midkine (neurite growth-promoting factor 2)
PARD3B	4.64	2.24e-09	14.749	12.0674	par-3 family cell polarity regulator beta
LRRC7	4.63	0.00458	3.43316	-2.79054	leucine rich repeat containing 7
TTC39C	4.56	2.67e-09	14.5342	11.8925	tetratricopeptide repeat domain 39C
CACNA1H	4.55	1.37e-08	12.6777	10.2616	calcium voltage-gated channel subunit alpha1 H
DPYSL3	4.53	0.000474	4.65751	-0.48686	dihydropyrimidinase like 3
HPSE	4.53	1.11e-05	6.95743	3.38677	heparanase
MIRLET7BHG	4.53	1.74e-11	21.9135	16.6842	MIRLET7B host gene
PMP22	4.53	5.44e-09	13.6973	11.1849	peripheral myelin protein 22
HECA	4.5	1.21e-06	8.57618	5.6871	hdc homolog, cell cycle regulator
NFIB	4.49	5.29e-10	16.609	13.4775	nuclear factor I B
DKK2	4.47	0.00552	3.33426	-2.97879	dickkopf WNT signaling pathway inhibitor 2
FAM134B	4.46	8.31e-07	8.87096	6.07143	family with sequence similarity 134 member B
NPTX2	4.46	0.00495	3.39217	-2.86858	neuronal pentraxin 2
ZNF365	4.45	1.34e-09	15.3885	12.5726	zinc finger protein 365
SPATA13	4.44	7.07e-07	9.0015	6.23846	spermatogenesis associated 13
OLFM1	4.42	0.000729	4.41884	-0.92739	olfactomedin 1
ZC3H12C	4.42	3.62e-05	6.18593	2.16806	zinc finger CCCH-type containing 12C
RNF212	4.39	0.000427	4.71603	-0.37976	ring finger protein 212
FNDC4	4.35	3.05e-10	17.3729	14.0074	fibronectin type III domain containing 4
FAM19A4	4.33	0.000266	4.98388	0.10541	family with sequence similarity 19 member A4, C-C motif chemokine like
LSAMP	4.33	0.00102	4.23595	-1.26867	limbic system-associated membrane protein
GCA	4.32	4.42e-07	9.38711	6.72089	grancalcin
ITPKB	4.32	2.02e-06	8.18103	5.15591	inositol-trisphosphate 3-kinase B
HIVEP2	4.31	1.55e-07	10.2933	7.79356	human immunodeficiency virus type I enhancer binding protein 2
FUT4	4.27	0.00527	3.35892	-2.93189	fucosyltransferase 4
STAB1	4.27	6.79e-06	7.29896	3.90025	stabilin 1
COLCA2	4.25	0.000637	4.49323	-0.78948	colorectal cancer associated 2
KLK1	4.25	2.22e-08	12.1711	9.77563	kallikrein 1
ABCB1	4.23	0.0465	2.20472	-5.05131	ATP binding cassette subfamily B member 1
TSLP	4.22	0.00511	3.37519	-2.90092	thymic stromal lymphopoietin
PDLIM1	4.21	2.53e-06	8.01215	4.92312	PDZ and LIM domain 1
GMPR	4.19	1.99e-07	10.073	7.54028	guanosine monophosphate reductase
FMO5	4.18	2.75e-05	6.36122	2.45222	flavin containing monooxygenase 5
GUCY1A3	4.17	0.0156	2.79022	-4.00319	guanylate cyclase 1 soluble subunit alpha
MAMLD1	4.17	0.00386	3.52321	-2.61898	mastermind like domain containing 1
COL11A1	4.15	0.0487	2.17977	-5.09385	collagen type XI alpha 1 chain
P2RX5	4.14	2.08e-06	8.15749	5.12368	purinergic receptor P2X 5
MMP12	4.13	0.0204	2.64878	-4.26355	matrix metallopeptidase 12
SGK3	4.11	1.24e-09	15.4814	12.6442	serum/glucocorticoid regulated kinase family member 3
GALNT18	4.1	0.00222	3.81522	-2.06312	polypeptide N-acetylgalactosaminyltransferase 18
KLHL29	4.09	1.82e-08	12.3729	9.97142	kelch like family member 29
PRKCB	4.08	1.04e-05	7.00388	3.45753	protein kinase C beta
GLRB	4.06	0.00495	3.39169	-2.86951	glycine receptor beta
FGF10	4.05	0.00311	3.63654	-2.40306	fibroblast growth factor 10
CHRNA7	4.01	2.25e-09	14.7427	12.0623	cholinergic receptor nicotinic alpha 7 subunit
MNX1-AS1	4	0.0123	2.91234	-3.77587	MNX1 antisense RNA 1 (head to head)
SALL1	4	1.21e-08	12.8073	10.3829	spalt like transcription factor 1
MCF2	3.99	2.3e-05	6.47493	2.63426	MCF.2 cell line derived transforming sequence
WNT3A	3.99	4.14e-06	7.6505	4.41261	Wnt family member 3A
OSTF1	3.98	2.1e-10	17.9083	14.3634	osteoclast stimulating factor 1
SFMBT2	3.98	4.81e-10	16.7388	13.5694	Scm-like with four mbt domains 2
MMP3	3.97	0.0294	2.45313	-4.61704	matrix metallopeptidase 3
EGR2	3.94	0.00035	4.82895	-0.1742	early growth response 2
FGF13	3.94	7.42e-07	8.96254	6.18881	fibroblast growth factor 13
FOXF2	3.94	0.01	3.02192	-3.57027	forkhead box F2
NR2F2	3.94	1.84e-10	18.1006	14.4884	nuclear receptor subfamily 2 group F member 2
PAPPA	3.93	0.00188	3.90415	-1.89436	pappalysin 1
KIAA0319	3.92	6.61e-08	11.0856	8.66677	KIAA0319
ULK4P1	3.92	3.15e-08	11.812	9.41925	ULK4 pseudogene 1
SYCP2	3.89	0.000205	5.13369	0.37296	synaptonemal complex protein 2
UST	3.89	1.28e-06	8.53287	5.62979	uronyl 2-sulfotransferase
AKAP2	3.85	5.05e-07	9.27689	6.58465	A-kinase anchoring protein 2
JUN	3.85	1.6e-07	10.2699	7.76681	Jun proto-oncogene, AP-1 transcription factor subunit
MYO5B	3.84	0.000412	4.73662	-0.34218	myosin VB
PLPP3	3.84	0.000126	5.42222	0.88015	phospholipid phosphatase 3
FGD4	3.83	8.16e-05	5.681	1.32557	FYVE, RhoGEF and PH domain containing 4
CDK14	3.81	0.000493	4.63511	-0.52796	cyclin dependent kinase 14
DOCK5	3.81	5.21e-07	9.25143	6.55299	dedicator of cytokinesis 5
VSTM4	3.8	5.12e-10	16.6534	13.509	V-set and transmembrane domain containing 4
PMEPA1	3.79	0.00551	3.33526	-2.97689	prostate transmembrane protein, androgen induced 1
NDRG1	3.78	5.2e-09	13.7484	11.2293	N-myc downstream regulated 1
TMEM26	3.78	7.13e-05	5.76344	1.46553	transmembrane protein 26
SRPX	3.77	1.8e-08	12.3842	9.98236	sushi repeat containing protein, X-linked
KIF26B	3.76	3.27e-06	7.82281	4.65791	kinesin family member 26B
CSRP1	3.75	6.81e-07	9.03204	6.27726	cysteine and glycine rich protein 1
HMX1	3.75	0.00732	3.18653	-3.25933	H6 family homeobox 1
PKIB	3.75	3.28e-08	11.7707	9.37765	protein kinase (cAMP-dependent, catalytic) inhibitor beta
ANXA2P1	3.74	2.65e-05	6.38559	2.49138	annexin A2 pseudogene 1
TMEM159	3.72	9.16e-11	19.1596	15.15	transmembrane protein 159
ARHGAP20	3.7	0.00164	3.97894	-1.75271	Rho GTPase activating protein 20
RMDN2	3.7	4.05e-08	11.5621	9.16535	regulator of microtubule dynamics 2
VDR	3.7	8.39e-08	10.8595	8.42333	vitamin D (1,25- dihydroxyvitamin D3) receptor
COBL	3.69	0.000606	4.52072	-0.73863	cordon-bleu WH2 repeat protein
ANXA2	3.68	1.1e-05	6.96908	3.40454	annexin A2
CFAP47	3.68	0.014	2.84461	-3.9022	cilia and flagella associated protein 47
FAM133A	3.68	0.000854	4.33171	-1.08961	family with sequence similarity 133 member A
FRRS1L	3.66	0.00266	3.7202	-2.24379	ferric chelate reductase 1 like
HOTAIR	3.64	0.0186	2.69737	-4.17452	HOX transcript antisense RNA
NAV1	3.64	8.27e-11	19.3186	15.2456	neuron navigator 1
SC5D	3.63	2.27e-07	9.95955	7.40807	sterol-C5-desaturase
C9orf24	3.61	2.39e-08	12.0921	9.69806	chromosome 9 open reading frame 24
B3GNT5	3.6	4.58e-05	6.0374	1.92393	UDP-GlcNAc:betaGal beta-1,3-N-acetylglucosaminyltransferase 5
PMAIP1	3.59	0.0229	2.58691	-4.37624	phorbol-12-myristate-13-acetate-induced protein 1
C9orf3	3.57	0.0027	3.71124	-2.26084	chromosome 9 open reading frame 3
EID3	3.57	2.24e-09	14.7471	12.0658	EP300 interacting inhibitor of differentiation 3
PLPP2	3.56	0.0056	3.3276	-2.99146	phospholipid phosphatase 2
GBX2	3.55	3.47e-07	9.59193	6.97065	gastrulation brain homeobox 2
STK32B	3.55	0.0219	2.60997	-4.33434	serine/threonine kinase 32B
ALDH1A1	3.54	3.89e-07	9.49529	6.85335	aldehyde dehydrogenase 1 family member A1
CALN1	3.53	0.000856	4.33004	-1.09273	calneuron 1
TPD52L1	3.53	8.11e-07	8.89043	6.09646	tumor protein D52-like 1
AHRR	3.51	3.75e-05	6.16259	2.1299	aryl-hydrocarbon receptor repressor
F10	3.5	0.00087	4.3214	-1.10885	coagulation factor X
SEMA3C	3.5	7.72e-08	10.938	8.50837	semaphorin 3C
CORO6	3.47	5.68e-05	5.90309	1.70051	coronin 6
PCDH10	3.47	0.0245	2.55034	-4.44248	protocadherin 10
CHST6	3.46	2.1e-07	10.0248	7.4843	carbohydrate sulfotransferase 6
IL1R1	3.46	6.06e-07	9.12715	6.39744	interleukin 1 receptor type 1
TENM3	3.44	0.038	2.315	-4.86081	teneurin transmembrane protein 3
SORBS2	3.41	0.0265	2.50824	-4.51835	sorbin and SH3 domain containing 2
DENND2C	3.4	0.000466	4.66653	-0.47032	DENN domain containing 2C
LAMC3	3.4	8.37e-07	8.86546	6.06435	laminin subunit gamma 3
CCNO	3.39	0.0155	2.79309	-3.99787	cyclin O
GREM2	3.39	1.4e-08	12.6547	10.2399	gremlin 2, DAN family BMP antagonist
GALNT7	3.38	6.2e-08	11.1474	8.73247	polypeptide N-acetylgalactosaminyltransferase 7
XK	3.38	1.03e-06	8.69898	5.84842	X-linked Kx blood group
WLS	3.37	0.0265	2.50876	-4.51742	wntless Wnt ligand secretion mediator
DEF6	3.36	3.2e-08	11.7972	9.40438	DEF6, guanine nucleotide exchange factor
KAZN	3.36	2.33e-09	14.7002	12.0279	kazrin, periplakin interacting protein
AKR1B10	3.35	1.94e-09	14.9211	12.2056	aldo-keto reductase family 1 member B10
SOD3	3.35	0.000689	4.44968	-0.87015	superoxide dismutase 3, extracellular
MGP	3.34	9.68e-06	7.05346	3.53273	matrix Gla protein
FAM81A	3.32	2.23e-07	9.97414	7.42515	family with sequence similarity 81 member A
PCED1B	3.32	0.00169	3.9631	-1.78268	PC-esterase domain containing 1B
MSX2P1	3.31	1.72e-06	8.30137	5.31966	msh homeobox 2 pseudogene 1
PCDH17	3.3	1.77e-09	15.0402	12.3002	protocadherin 17
CGNL1	3.29	4.6e-05	6.03438	1.91892	cingulin like 1
HOXC13	3.29	0.00759	3.1677	-3.295	homeobox C13
SOX7	3.29	3.06e-06	7.87033	4.7249	SRY-box 7
UBASH3B	3.29	2.56e-08	12.0232	9.63009	ubiquitin associated and SH3 domain containing B
DMBX1	3.28	4.98e-07	9.28911	6.59981	diencephalon/mesencephalon homeobox 1
TNFRSF21	3.28	0.00115	4.16868	-1.39491	TNF receptor superfamily member 21
AMIGO2	3.27	0.00578	3.31031	-3.02433	adhesion molecule with Ig like domain 2
KDELR3	3.27	2.04e-05	6.55444	2.76048	KDEL endoplasmic reticulum protein retention receptor 3
VIP	3.27	1.28e-05	6.86644	3.24731	vasoactive intestinal peptide
ZNF469	3.26	1.21e-07	10.5231	8.05276	zinc finger protein 469
KANK3	3.25	2.62e-08	11.9999	9.60695	KN motif and ankyrin repeat domains 3
AGPAT3	3.24	1.58e-10	18.3344	14.6383	1-acylglycerol-3-phosphate O-acyltransferase 3
SERPINB9	3.24	0.0048	3.40837	-2.83775	serpin family B member 9
C15orf65	3.23	0.00502	3.38468	-2.88286	chromosome 15 open reading frame 65
PLAT	3.22	0.022	2.6083	-4.33737	plasminogen activator, tissue type
SGCA	3.21	3.37e-09	14.2559	11.6619	sarcoglycan alpha
C1D	3.2	1.93e-05	6.58958	2.81597	C1D nuclear receptor corepressor
ROR1	3.2	1.86e-05	6.61693	2.85906	receptor tyrosine kinase like orphan receptor 1
ARL4A	3.19	4.77e-06	7.54869	4.26588	ADP ribosylation factor like GTPase 4A
SPINK2	3.17	3.83e-06	7.70644	4.49266	serine peptidase inhibitor, Kazal type 2
CALB1	3.16	0.000309	4.89891	-0.04759	calbindin 1
VILL	3.16	4.61e-08	11.4343	9.03351	villin like
CYP26B1	3.15	6.1e-08	11.163	8.74904	cytochrome P450 family 26 subfamily B member 1
NTN1	3.14	3.49e-08	11.7091	9.31533	netrin 1
RAB32	3.13	6.09e-06	7.37573	4.01352	RAB32, member RAS oncogene family
CTNNA3	3.12	1.93e-05	6.59114	2.81844	catenin alpha 3
ANG	3.09	6.3e-07	9.09463	6.35646	angiogenin
ENPP6	3.09	1.08e-07	10.6238	8.16479	ectonucleotide pyrophosphatase/phosphodiesterase 6
TMEM163	3.09	0.0065	3.249	-3.14082	transmembrane protein 163
CFH	3.08	1.96e-08	12.2962	9.89739	complement factor H
KBTBD11	3.08	3.27e-07	9.6424	7.03152	kelch repeat and BTB domain containing 11
LRRCC1	3.08	6.24e-09	13.5414	11.0482	leucine rich repeat and coiled-coil centrosomal protein 1
SFRP1	3.08	0.00263	3.72617	-2.23244	secreted frizzled related protein 1
JAK1	3.07	5.32e-07	9.23304	6.53007	Janus kinase 1
SEL1L3	3.07	1.44e-07	10.3597	7.86892	SEL1L family member 3
EGR3	3.05	0.000638	4.49242	-0.79096	early growth response 3
KIAA1161	3.05	1.48e-06	8.41797	5.47667	KIAA1161
PCNX2	3.05	0.00014	5.35938	0.77063	pecanex homolog 2 (Drosophila)
SATB2	3.05	1.73e-08	12.4301	10.0265	SATB homeobox 2
ABCG4	3.04	2.8e-08	11.9315	9.53898	ATP binding cassette subfamily G member 4
AHNAK	3.04	2.57e-08	12.0179	9.62479	AHNAK nucleoprotein
ARFGEF3	3.04	0.00502	3.38487	-2.88249	ARFGEF family member 3
TRIM46	3.02	1.19e-07	10.5362	8.06733	tripartite motif containing 46
CACHD1	3.01	9.56e-08	10.7377	8.29033	cache domain containing 1
GRID1	3.01	0.0254	2.53089	-4.47758	glutamate ionotropic receptor delta type subunit 1
RASD1	3.01	3.81e-06	7.7106	4.4986	ras related dexamethasone induced 1
KRT18	3	4.23e-08	11.5186	9.12059	keratin 18
LAMA3	3	0.00137	4.07579	-1.56978	laminin subunit alpha 3
MTMR11	3	1.55e-08	12.5457	10.1368	myotubularin related protein 11
MYZAP	3	2.57e-05	6.40525	2.52292	myocardial zonula adherens protein
TRABD2B	3	0.00144	4.04647	-1.6251	TraB domain containing 2B
ATP10A	2.99	5.95e-06	7.39157	4.03679	ATPase phospholipid transporting 10A (putative)
PRKCQ	2.99	0.0119	2.93304	-3.73713	protein kinase C theta
CD9	2.98	3.92e-09	14.0758	11.5102	CD9 molecule
PTPN6	2.98	6.25e-07	9.10144	6.36505	protein tyrosine phosphatase, non-receptor type 6
SRRM3	2.98	1.34e-07	10.4257	7.9435	serine/arginine repetitive matrix 3
AGTR1	2.97	0.0085	3.10845	-3.4071	angiotensin II receptor type 1
ANTXR1	2.97	3.88e-07	9.49649	6.85482	anthrax toxin receptor 1
HES2	2.97	3.1e-06	7.86118	4.71202	hes family bHLH transcription factor 2
PPP2R2C	2.97	3.59e-05	6.18971	2.17423	protein phosphatase 2 regulatory subunit Bgamma
SPINT2	2.97	3.35e-06	7.8037	4.63089	serine peptidase inhibitor, Kunitz type 2
DPPA2	2.94	0.0242	2.55694	-4.43056	developmental pluripotency associated 2
FGD3	2.94	2.06e-08	12.2464	9.84902	FYVE, RhoGEF and PH domain containing 3
RHCG	2.94	0.000259	4.99896	0.13246	Rh family C glycoprotein
P4HA3	2.93	1.69e-10	18.23	14.5716	prolyl 4-hydroxylase subunit alpha 3
PNLIPRP2	2.93	5.09e-07	9.26985	6.5759	pancreatic lipase related protein 2 (gene/pseudogene)
SH2D3A	2.93	4e-09	14.0539	11.4916	SH2 domain containing 3A
ZFYVE28	2.93	0.00446	3.44712	-2.76395	zinc finger FYVE-type containing 28
DENND2A	2.92	1.12e-06	8.63222	5.76093	DENN domain containing 2A
HOGA1	2.92	5.89e-05	5.88035	1.66243	4-hydroxy-2-oxoglutarate aldolase 1
HSD11B2	2.92	0.000668	4.46646	-0.83905	hydroxysteroid 11-beta dehydrogenase 2
CDHR1	2.91	0.00055	4.57475	-0.63895	cadherin related family member 1
SYT17	2.91	0.0171	2.74063	-4.09487	synaptotagmin 17
PRSS16	2.9	2.53e-07	9.86228	7.29366	protease, serine 16
TUBB2A	2.9	6.66e-07	9.04926	6.29909	tubulin beta 2A class IIa
DIRAS3	2.89	0.00614	3.27868	-3.08447	DIRAS family GTPase 3
MYO1D	2.89	0.00997	3.0247	-3.56505	myosin ID
RNASE4	2.89	3.21e-06	7.83544	4.67574	ribonuclease A family member 4
ACSL6	2.88	1.97e-06	8.19909	5.1806	acyl-CoA synthetase long-chain family member 6
ADGRG6	2.88	0.000116	5.46989	0.96289	adhesion G protein-coupled receptor G6
ATP8A2	2.88	3.43e-07	9.60042	6.98091	ATPase phospholipid transporting 8A2
CD68	2.88	5.93e-05	5.87648	1.65594	CD68 molecule
CD70	2.88	0.00758	3.16862	-3.29325	CD70 molecule
OLFM3	2.88	0.00391	3.51573	-2.63323	olfactomedin 3
PLA2G4A	2.88	0.017	2.74521	-4.08643	phospholipase A2 group IVA
SAMD5	2.87	0.036	2.34402	-4.81005	sterile alpha motif domain containing 5
ACKR3	2.86	0.0223	2.5999	-4.35265	atypical chemokine receptor 3
PLSCR1	2.86	1.94e-08	12.3104	9.91114	phospholipid scramblase 1
FXYD5	2.85	2.52e-07	9.86532	7.29725	FXYD domain containing ion transport regulator 5
IL13RA2	2.85	0.000396	4.75808	-0.30304	interleukin 13 receptor subunit alpha 2
SSH2	2.84	5.09e-05	5.97093	1.81367	slingshot protein phosphatase 2
YPEL2	2.84	2.08e-07	10.0362	7.49757	yippee like 2
ACRV1	2.83	0.0028	3.69176	-2.29792	acrosomal vesicle protein 1
NOS2	2.83	0.00996	3.02523	-3.56405	nitric oxide synthase 2
PRRX2	2.83	0.0275	2.48879	-4.55327	paired related homeobox 2
ANKRD33B	2.82	6.53e-08	11.0967	8.67861	ankyrin repeat domain 33B
NKX2-5	2.82	9.03e-07	8.80481	5.98604	NK2 homeobox 5
RAB37	2.82	3e-07	9.71673	7.12069	RAB37, member RAS oncogene family
STAMBPL1	2.82	3.04e-06	7.8757	4.73244	STAM binding protein like 1
TCF4	2.82	8.43e-09	13.2048	10.7477	transcription factor 4
ZNF704	2.82	6.65e-08	11.0794	8.66008	zinc finger protein 704
NIPAL2	2.81	2.37e-06	8.0599	4.98929	NIPA like domain containing 2
PDE3A	2.81	0.00653	3.24631	-3.14593	phosphodiesterase 3A
FBXO32	2.8	0.000289	4.93657	0.02032	F-box protein 32
MRGPRF	2.8	0.0243	2.55429	-4.43534	MAS related GPR family member F
RAB17	2.8	0.0155	2.79295	-3.99813	RAB17, member RAS oncogene family
BCL6B	2.79	7.85e-06	7.19795	3.75	B-cell CLL/lymphoma 6B
USP43	2.79	1.52e-05	6.74809	3.06421	ubiquitin specific peptidase 43
FGFR3	2.78	0.000128	5.41183	0.86208	fibroblast growth factor receptor 3
HOXC13-AS	2.78	0.0313	2.41944	-4.67698	HOXC13 antisense RNA
OSGIN2	2.77	0.00322	3.61849	-2.43745	oxidative stress induced growth inhibitor family member 2
PHACTR3	2.77	7.3e-05	5.74854	1.44032	phosphatase and actin regulator 3
PLCD4	2.77	1.03e-07	10.672	8.21805	phospholipase C delta 4
DAPK2	2.76	5.42e-06	7.4581	4.13419	death associated protein kinase 2
LHX2	2.76	0.00899	3.07891	-3.46288	LIM homeobox 2
LMO7	2.76	3.67e-05	6.17622	2.1522	LIM domain 7
RASSF2	2.76	2.57e-06	8.00043	4.90683	Ras association domain family member 2
CCPG1	2.75	0.00794	3.14426	-3.33937	cell cycle progression 1
DSCR9	2.75	0.00056	4.56471	-0.65745	Down syndrome critical region 9 (non-protein coding)
RHBDL2	2.75	0.00015	5.31647	0.69553	rhomboid like 2
ENDOU	2.74	1.34e-05	6.83144	3.19336	endonuclease, poly(U) specific
FAM114A1	2.74	1.54e-08	12.5499	10.1407	family with sequence similarity 114 member A1
FOXP1	2.73	0.000109	5.50887	1.0303	forkhead box P1
GSTT2	2.73	0.041	2.27342	-4.9331	glutathione S-transferase theta 2 (gene/pseudogene)
OXTR	2.72	4.39e-07	9.39354	6.7288	oxytocin receptor
PPM1J	2.72	4.2e-05	6.09102	2.01242	protein phosphatase, Mg2+/Mn2+ dependent 1J
TSHZ2	2.72	1.92e-06	8.21981	5.20887	teashirt zinc finger homeobox 2
EGR4	2.71	0.0103	3.00529	-3.60157	early growth response 4
MAP3K5	2.71	6.37e-07	9.08639	6.34606	mitogen-activated protein kinase kinase kinase 5
MBOAT1	2.71	3.44e-07	9.59981	6.98017	membrane bound O-acyltransferase domain containing 1
PSD2	2.71	0.00681	3.22445	-3.18742	pleckstrin and Sec7 domain containing 2
ALPL	2.7	5.3e-05	5.94605	1.77224	alkaline phosphatase, liver/bone/kidney
JAM2	2.7	0.0016	3.99191	-1.72818	junctional adhesion molecule 2
KIAA1147	2.7	0.00013	5.40373	0.84798	KIAA1147
KIAA1804	2.7	0.00115	4.17134	-1.3899	mixed lineage kinase 4
ROR2	2.7	2.62e-08	11.9975	9.60455	receptor tyrosine kinase like orphan receptor 2
TNS2	2.7	1.04e-06	8.69521	5.8435	tensin 2
TMEM117	2.69	2.88e-10	17.4527	14.0613	transmembrane protein 117
MID1	2.68	0.0215	2.61948	-4.31702	midline 1
SLITRK5	2.68	0.0302	2.43855	-4.64301	SLIT and NTRK like family member 5
TBR1	2.68	0.00961	3.04388	-3.52894	T-box, brain 1
FZD1	2.67	5.85e-08	11.2031	8.79148	frizzled class receptor 1
NOD2	2.67	7.29e-05	5.7501	1.44296	nucleotide binding oligomerization domain containing 2
RIN2	2.67	0.0298	2.44608	-4.6296	Ras and Rab interactor 2
ALDH3B1	2.66	3.15e-06	7.8494	4.69543	aldehyde dehydrogenase 3 family member B1
SLC38A4	2.66	9.78e-06	7.04684	3.52272	solute carrier family 38 member 4
C11orf63	2.65	0.0136	2.86191	-3.87	chromosome 11 open reading frame 63
CASP10	2.65	2.36e-09	14.6847	12.0153	caspase 10
CNRIP1	2.65	5.42e-06	7.45754	4.13338	cannabinoid receptor interacting protein 1
HSPB1	2.64	8.47e-07	8.85543	6.05143	heat shock protein family B (small) member 1
KCNQ1	2.64	0.0105	2.99858	-3.61418	potassium voltage-gated channel subfamily Q member 1
MRAP2	2.64	3.97e-07	9.47855	6.83294	melanocortin 2 receptor accessory protein 2
OR2W3	2.64	4.05e-05	6.11452	2.05107	olfactory receptor family 2 subfamily W member 3
IRX4	2.63	0.0067	3.23304	-3.17113	iroquois homeobox 4
SPATA20	2.63	4.39e-10	16.8634	13.6569	spermatogenesis associated 20
DAZL	2.62	4.03e-05	6.11748	2.05593	deleted in azoospermia like
MR1	2.62	5.61e-09	13.6633	11.1552	major histocompatibility complex, class I-related
PDE6A	2.62	5e-07	9.28483	6.5945	phosphodiesterase 6A
RGCC	2.62	1.64e-08	12.4857	10.0796	regulator of cell cycle
ANKRD45	2.61	0.000306	4.90507	-0.03646	ankyrin repeat domain 45
ATP2A3	2.61	1.7e-08	12.4483	10.0439	ATPase sarcoplasmic/endoplasmic reticulum Ca2+ transporting 3
CD74	2.61	0.000124	5.43141	0.89611	CD74 molecule
PHLDA1	2.61	0.0223	2.60106	-4.35055	pleckstrin homology like domain family A member 1
ITPR2	2.6	7.93e-06	7.19073	3.73921	inositol 1,4,5-trisphosphate receptor type 2
PTPN21	2.6	8.14e-10	16.0319	13.059	protein tyrosine phosphatase, non-receptor type 21
XG	2.6	0.00938	3.05633	-3.50546	Xg blood group
MTNR1A	2.59	0.00044	4.69918	-0.41056	melatonin receptor 1A
PFKP	2.59	0.00107	4.2095	-1.31827	phosphofructokinase, platelet
LIMCH1	2.58	0.0133	2.87174	-3.85168	LIM and calponin homology domains 1
SLC44A4	2.58	0.00596	3.2948	-3.05383	solute carrier family 44 member 4
TNNC2	2.58	3.92e-07	9.48786	6.84429	troponin C2, fast skeletal type
JAKMIP3	2.57	8.13e-07	8.88847	6.09394	Janus kinase and microtubule interacting protein 3
PDGFA	2.57	1.79e-05	6.63933	2.89426	platelet derived growth factor subunit A
SHISA4	2.57	1.86e-07	10.1324	7.60906	shisa family member 4
NR4A2	2.56	4.64e-05	6.02903	1.91007	nuclear receptor subfamily 4 group A member 2
TDRD3	2.56	0.00331	3.60332	-2.46635	tudor domain containing 3
VWA5A	2.56	3.45e-06	7.78238	4.6007	von Willebrand factor A domain containing 5A
FBN1	2.55	2.47e-05	6.4311	2.5643	fibrillin 1
GPAT3	2.55	6.81e-06	7.2973	3.89778	glycerol-3-phosphate acyltransferase 3
SNAI1	2.55	3.25e-06	7.8257	4.662	snail family transcriptional repressor 1
STEAP1	2.55	4.48e-07	9.37701	6.70845	six transmembrane epithelial antigen of the prostate 1
COL3A1	2.54	2.19e-06	8.11933	5.07127	collagen type III alpha 1 chain
GLYATL2	2.54	0.00192	3.89432	-1.91298	glycine-N-acyltransferase like 2
IL6R	2.54	0.000148	5.32422	0.7091	interleukin 6 receptor
GRIN2C	2.53	3.05e-08	11.8446	9.45203	glutamate ionotropic receptor NMDA type subunit 2C
SCNN1A	2.53	0.0227	2.5914	-4.36809	sodium channel epithelial 1 alpha subunit
TLR8-AS1	2.53	0.00676	3.22814	-3.18042	TLR8 antisense RNA 1
PCDHB12	2.52	6.97e-06	7.28111	3.8738	protocadherin beta 12
RAPGEF4	2.52	6.39e-08	11.1175	8.70073	Rap guanine nucleotide exchange factor 4
DHX58	2.51	5.19e-07	9.25434	6.55661	DEXH-box helicase 58
KRT18P55	2.51	5.51e-05	5.92209	1.73226	keratin 18 pseudogene 55
MYB	2.51	8.25e-07	8.8765	6.07855	MYB proto-oncogene, transcription factor
RIPK2	2.51	0.00131	4.0978	-1.52829	receptor interacting serine/threonine kinase 2
SGMS2	2.51	1.46e-05	6.77433	3.10497	sphingomyelin synthase 2
ANKEF1	2.5	0.00148	4.03142	-1.65352	ankyrin repeat and EF-hand domain containing 1
C6orf118	2.5	0.0111	2.96765	-3.67227	chromosome 6 open reading frame 118
CLCN4	2.5	0.00021	5.12212	0.3524	chloride voltage-gated channel 4
LY96	2.5	5.14e-05	5.9646	1.80314	lymphocyte antigen 96
TIMP1	2.5	4.3e-07	9.41001	6.74904	TIMP metallopeptidase inhibitor 1
TMEM92	2.5	0.000105	5.52807	1.06344	transmembrane protein 92
LGI4	2.48	3.67e-08	11.6603	9.26571	leucine rich repeat LGI family member 4
PLA2G3	2.48	0.00586	3.30312	-3.03801	phospholipase A2 group III
SLC26A4	2.48	0.000105	5.53023	1.06716	solute carrier family 26 member 4
SMAGP	2.48	5.37e-05	5.93754	1.75806	small cell adhesion glycoprotein
GCG	2.47	1.86e-05	6.61421	2.85478	glucagon
LYPD3	2.47	1.78e-05	6.64602	2.90476	LY6/PLAUR domain containing 3
SLC4A11	2.47	3.87e-05	6.14222	2.09654	solute carrier family 4 member 11
ACSL1	2.46	1.47e-05	6.77077	3.09945	acyl-CoA synthetase long-chain family member 1
ANKRD34B	2.46	2.86e-07	9.75651	7.16817	ankyrin repeat domain 34B
KCNH6	2.46	0.000143	5.34445	0.74452	potassium voltage-gated channel subfamily H member 6
DERL3	2.45	0.000313	4.89138	-0.06118	derlin 3
OTUD1	2.45	0.000939	4.27979	-1.18659	OTU deubiquitinase 1
RTTN	2.45	0.0157	2.78652	-4.01005	rotatin
TNFSF13	2.45	9.27e-08	10.7664	8.3218	tumor necrosis factor superfamily member 13
UBE2Q2L	2.45	0.00199	3.87382	-1.95187	ubiquitin conjugating enzyme E2 Q2 like
ABCB4	2.44	0.00118	4.15588	-1.41896	ATP binding cassette subfamily B member 4
EFCAB1	2.44	0.0087	3.09608	-3.43046	EF-hand calcium binding domain 1
ELL2	2.44	1.29e-05	6.86109	3.23907	elongation factor for RNA polymerase II 2
NKX2-3	2.44	0.0102	3.015	-3.5833	NK2 homeobox 3
PAQR5	2.44	0.00025	5.02046	0.171	progestin and adipoQ receptor family member 5
TRAPPC3L	2.44	0.00238	3.77894	-2.13208	trafficking protein particle complex 3 like
ADAMTS4	2.43	0.00357	3.56416	-2.54096	ADAM metallopeptidase with thrombospondin type 1 motif 4
DLX4	2.43	8.38e-06	7.15296	3.68265	distal-less homeobox 4
EFNA2	2.43	2.24e-05	6.49415	2.66485	ephrin A2
FAM95B1	2.43	2.01e-07	10.0625	7.52818	family with sequence similarity 95 member B1
PSORS1C1	2.43	1.33e-06	8.50056	5.58689	psoriasis susceptibility 1 candidate 1
TANK	2.43	6.43e-09	13.5084	11.019	TRAF family member associated NFKB activator
LRRC56	2.42	4.12e-09	14.0185	11.4615	leucine rich repeat containing 56
PIK3C2G	2.42	0.00819	3.12762	-3.37085	phosphatidylinositol-4-phosphate 3-kinase catalytic subunit type 2 gamma
PLD1	2.42	9.8e-05	5.57073	1.13688	phospholipase D1
TMEM171	2.42	1.17e-05	6.92615	3.33895	transmembrane protein 171
DMP1	2.41	0.0165	2.76106	-4.05715	dentin matrix acidic phosphoprotein 1
FAS	2.41	0.00149	4.02795	-1.66006	Fas cell surface death receptor
FAT4	2.41	5.5e-05	5.92325	1.7342	FAT atypical cadherin 4
PAK6	2.41	5.76e-06	7.41509	4.07129	p21 (RAC1) activated kinase 6
WIPF1	2.41	2.65e-05	6.38425	2.48923	WAS/WASL interacting protein family member 1
ADAM23	2.4	0.0136	2.85986	-3.87382	ADAM metallopeptidase domain 23
NMRK1	2.4	3.74e-09	14.1331	11.5587	nicotinamide riboside kinase 1
AP1M2	2.39	0.000593	4.53237	-0.71711	adaptor related protein complex 1 mu 2 subunit
KIAA1257	2.39	0.000159	5.28411	0.63874	KIAA1257
LRRC6	2.39	0.00222	3.81692	-2.05989	leucine rich repeat containing 6
STYK1	2.39	0.0262	2.51449	-4.50712	serine/threonine/tyrosine kinase 1
TBC1D30	2.39	2.98e-05	6.30813	2.36662	TBC1 domain family member 30
TLE1	2.39	0.000116	5.47218	0.96685	transducin like enhancer of split 1
WBSCR17	2.39	0.000571	4.55324	-0.6786	Williams-Beuren syndrome chromosome region 17
ATP4A	2.38	9.44e-05	5.59324	1.17553	ATPase H+/K+ transporting alpha subunit
FGFR2	2.38	0.00881	3.08949	-3.4429	fibroblast growth factor receptor 2
LRRK1	2.38	0.003	3.6561	-2.36582	leucine rich repeat kinase 1
PCDHGA3	2.38	1.44e-08	12.6212	10.2084	protocadherin gamma subfamily A, 3
FABP5	2.37	8.59e-07	8.84412	6.03684	fatty acid binding protein 5
KCNIP3	2.37	3.18e-07	9.66478	7.05843	potassium voltage-gated channel interacting protein 3
CAST	2.36	1.28e-07	10.4663	7.98908	calpastatin
DLX3	2.36	0.00977	3.03522	-3.54524	distal-less homeobox 3
PDPN	2.36	0.0232	2.58024	-4.38835	podoplanin
SLC4A9	2.36	0.000198	5.15613	0.4128	solute carrier family 4 member 9
C10orf107	2.35	0.00125	4.12535	-1.4764	chromosome 10 open reading frame 107
LRRC73	2.35	0.00187	3.90893	-1.88528	leucine rich repeat containing 73
STARD5	2.35	2.75e-06	7.95056	4.83735	StAR related lipid transfer domain containing 5
ANPEP	2.34	0.0455	2.2162	-5.03166	alanyl aminopeptidase, membrane
MAP9	2.34	0.000635	4.49496	-0.78627	microtubule associated protein 9
RCAN3	2.34	2.47e-06	8.02919	4.94676	RCAN family member 3
SPINK6	2.34	0.00551	3.33559	-2.97626	serine peptidase inhibitor, Kazal type 6
TUBB3	2.34	0.00178	3.93291	-1.83985	tubulin beta 3 class III
B3GNT8	2.33	1.27e-05	6.86886	3.25104	UDP-GlcNAc:betaGal beta-1,3-N-acetylglucosaminyltransferase 8
C1orf105	2.33	0.000255	5.00978	0.15187	chromosome 1 open reading frame 105
CD52	2.33	0.00349	3.57591	-2.51857	CD52 molecule
RAPGEF3	2.33	0.00509	3.37745	-2.89661	Rap guanine nucleotide exchange factor 3
SPATS2L	2.33	0.01	3.02289	-3.56845	spermatogenesis associated serine rich 2 like
CT45A1	2.32	0.00154	4.01322	-1.68789	cancer/testis antigen family 45, member A1
LTBR	2.32	0.0113	2.95725	-3.69178	lymphotoxin beta receptor
P2RX7	2.32	0.00182	3.92134	-1.86177	purinergic receptor P2X 7
PAG1	2.32	2.43e-06	8.04078	4.96283	phosphoprotein membrane anchor with glycosphingolipid microdomains 1
DGKG	2.31	0.0017	3.95927	-1.78993	diacylglycerol kinase gamma
GNG4	2.31	1.31e-05	6.85006	3.22208	G protein subunit gamma 4
SLC4A3	2.31	1.49e-06	8.41032	5.46641	solute carrier family 4 member 3
VMP1	2.31	2.13e-05	6.52638	2.71603	vacuole membrane protein 1
MLC1	2.3	0.0145	2.82849	-3.93219	megalencephalic leukoencephalopathy with subcortical cysts 1
MT2A	2.3	1.1e-06	8.64828	5.78203	metallothionein 2A
SCUBE2	2.3	0.000108	5.51147	1.03479	signal peptide, CUB domain and EGF like domain containing 2
ARHGAP18	2.29	0.02	2.65812	-4.24647	Rho GTPase activating protein 18
RET	2.29	0.0167	2.75482	-4.06868	ret proto-oncogene
SEPT4	2.29	0.00115	4.17084	-1.39084	septin 4
ANO1	2.28	0.0016	3.99117	-1.72959	anoctamin 1
CSRP2	2.28	0.000194	5.1672	0.43243	cysteine and glycine rich protein 2
PLAGL1	2.28	1.71e-07	10.2106	7.69899	PLAG1 like zinc finger 1
SLC16A12	2.28	0.0091	3.0723	-3.47535	solute carrier family 16 member 12
DUSP9	2.27	0.00044	4.69897	-0.41094	dual specificity phosphatase 9
FXYD6	2.27	1.23e-06	8.55785	5.66287	FXYD domain containing ion transport regulator 6
IL18	2.27	1.63e-08	12.4899	10.0836	interleukin 18
OASL	2.27	0.00466	3.42374	-2.80848	2'-5'-oligoadenylate synthetase like
BLID	2.26	0.00774	3.15753	-3.31425	BH3-like motif containing, cell death inducer
KIF5C	2.26	0.00569	3.31834	-3.00907	kinesin family member 5C
RCN3	2.26	1.7e-06	8.30914	5.33017	reticulocalbin 3
STOX2	2.26	5.61e-10	16.5292	13.4205	storkhead box 2
FABP7	2.25	0.00566	3.32113	-3.00376	fatty acid binding protein 7
FAM84B	2.25	0.0152	2.80421	-3.97727	family with sequence similarity 84 member B
FMOD	2.25	0.000264	4.98806	0.11292	fibromodulin
MEIOC	2.25	0.0208	2.63686	-4.28533	meiosis specific with coiled-coil domain
ANXA4	2.24	6.25e-09	13.5389	11.046	annexin A4
C1QL1	2.24	0.000245	5.03197	0.1916	complement C1q like 1
CABYR	2.24	8.23e-05	5.67624	1.31745	calcium binding tyrosine phosphorylation regulated
RNF217	2.24	0.00301	3.65374	-2.37031	ring finger protein 217
SYT11	2.24	0.00932	3.05992	-3.4987	synaptotagmin 11
CEP126	2.23	4.04e-07	9.46371	6.81481	centrosomal protein 126
CH25H	2.23	0.00401	3.50307	-2.65736	cholesterol 25-hydroxylase
COL5A1	2.23	0.000207	5.12915	0.36489	collagen type V alpha 1 chain
CPAMD8	2.23	3.73e-06	7.72532	4.51959	C3 and PZP like, alpha-2-macroglobulin domain containing 8
AHR	2.22	3.74e-06	7.72375	4.51735	aryl hydrocarbon receptor
DNAH10	2.22	2.74e-08	11.9519	9.55933	dynein axonemal heavy chain 10
HSPA1A	2.22	4.55e-06	7.58185	4.31382	heat shock protein family A (Hsp70) member 1A
SULT2A1	2.22	0.0242	2.55651	-4.43134	sulfotransferase family 2A member 1
ARHGAP26	2.21	1.24e-05	6.88343	3.27344	Rho GTPase activating protein 26
CT45A5	2.21	0.00262	3.72708	-2.23071	cancer/testis antigen family 45, member A5
FDX1	2.21	0.000189	5.18267	0.45982	ferredoxin 1
RGS20	2.21	0.00188	3.90601	-1.89083	regulator of G-protein signaling 20
FBXL7	2.2	4.37e-05	6.06571	1.97069	F-box and leucine rich repeat protein 7
NUAK1	2.2	1.26e-07	10.4826	8.00745	NUAK family kinase 1
OLFML2A	2.2	0.0005	4.62786	-0.54126	olfactomedin like 2A
POU6F1	2.2	2.56e-07	9.85357	7.28337	POU class 6 homeobox 1
SAMD4A	2.2	3.15e-06	7.84852	4.69418	sterile alpha motif domain containing 4A
SCG2	2.2	0.0473	2.19596	-5.06627	secretogranin II
SSUH2	2.2	9.51e-06	7.06568	3.55122	ssu-2 homolog (C. elegans)
TBX15	2.2	0.0197	2.6653	-4.23332	T-box 15
H1FOO	2.19	0.000145	5.33583	0.72944	H1 histone family member O, oocyte specific
ZNF608	2.19	0.00344	3.58302	-2.50503	zinc finger protein 608
LAMC2	2.18	0.0042	3.47889	-2.70342	laminin subunit gamma 2
TLR1	2.18	5.56e-05	5.91668	1.72322	toll like receptor 1
CCR7	2.17	4.39e-05	6.0636	1.96722	C-C motif chemokine receptor 7
KIAA1324L	2.17	0.0103	3.00667	-3.59897	KIAA1324 like
LARGE1	2.17	9.99e-08	10.6968	8.24535	LARGE xylosyl- and glucuronyltransferase 1
LRRC37A3	2.17	0.00644	3.25357	-3.13215	leucine rich repeat containing 37 member A3
NR2F2-AS1	2.17	0.0257	2.52465	-4.48882	NR2F2 antisense RNA 1
PODXL	2.17	0.000764	4.39238	-0.9766	podocalyxin like
VWDE	2.17	0.0025	3.75197	-2.18336	von Willebrand factor D and EGF domains
ACSS1	2.16	0.00945	3.05287	-3.51199	acyl-CoA synthetase short-chain family member 1
CYP2S1	2.16	0.000202	5.14249	0.3886	cytochrome P450 family 2 subfamily S member 1
EFHD1	2.16	0.00321	3.62096	-2.43274	EF-hand domain family member D1
FBXO25	2.16	8.05e-06	7.1804	3.72377	F-box protein 25
GOLGA8S	2.16	7.24e-07	8.98197	6.21359	golgin A8 family member S
ITPR1	2.16	0.000413	4.73526	-0.34465	inositol 1,4,5-trisphosphate receptor type 1
MFSD2A	2.16	0.000691	4.44782	-0.87359	major facilitator superfamily domain containing 2A
ANKDD1A	2.15	7.36e-07	8.96887	6.19689	ankyrin repeat and death domain containing 1A
DSPP	2.15	0.00743	3.17861	-3.27433	dentin sialophosphoprotein
FAM169A	2.15	9.12e-05	5.61389	1.21094	family with sequence similarity 169 member A
FAM225A	2.15	3e-07	9.71647	7.12038	family with sequence similarity 225 member A (non-protein coding)
KCNH3	2.15	0.00562	3.32522	-2.99598	potassium voltage-gated channel subfamily H member 3
TMEM184A	2.15	0.000105	5.52715	1.06185	transmembrane protein 184A
WNT3	2.15	1.66e-05	6.6902	2.97396	Wnt family member 3
CNIH3	2.14	8.62e-05	5.64812	1.26948	cornichon family AMPA receptor auxiliary protein 3
GAB3	2.14	0.016	2.77715	-4.0274	GRB2 associated binding protein 3
LAG3	2.14	1.09e-07	10.619	8.1594	lymphocyte activating 3
MYRF	2.14	6.64e-07	9.05202	6.30259	myelin regulatory factor
PIWIL4	2.14	0.0128	2.89512	-3.80804	piwi like RNA-mediated gene silencing 4
PTPRN2	2.14	0.0139	2.84952	-3.89307	protein tyrosine phosphatase, receptor type N2
RAB27A	2.14	4.07e-07	9.45595	6.80532	RAB27A, member RAS oncogene family
SESTD1	2.14	0.0426	2.25279	-4.96876	SEC14 and spectrin domain containing 1
SQRDL	2.14	2.5e-05	6.42287	2.55114	sulfide quinone reductase-like (yeast)
ZCCHC12	2.14	2.82e-05	6.34487	2.4259	zinc finger CCHC-type containing 12
C2orf40	2.13	0.0105	2.99942	-3.6126	chromosome 2 open reading frame 40
CPT1A	2.13	6.01e-06	7.38471	4.02671	carnitine palmitoyltransferase 1A
GLYATL1	2.13	0.000256	5.00632	0.14567	glycine-N-acyltransferase like 1
SLC25A45	2.13	0.0135	2.86442	-3.86531	solute carrier family 25 member 45
SLC45A1	2.13	5.91e-05	5.8789	1.65999	solute carrier family 45 member 1
SNX16	2.13	0.000227	5.07681	0.27172	sorting nexin 16
ZC3H12D	2.13	0.00121	4.14406	-1.44119	zinc finger CCCH-type containing 12D
ELOVL3	2.12	0.000133	5.39007	0.82417	ELOVL fatty acid elongase 3
HRASLS	2.12	0.00567	3.32042	-3.00512	HRAS like suppressor
RGS4	2.12	0.00215	3.83365	-2.02811	regulator of G-protein signaling 4
TAOK3	2.12	1.15e-05	6.93797	3.35704	TAO kinase 3
CD302	2.11	0.00331	3.60379	-2.46544	CD302 molecule
IL17RD	2.11	4.51e-05	6.04685	1.93954	interleukin 17 receptor D
NFATC2	2.11	0.000399	4.75386	-0.31074	nuclear factor of activated T-cells 2
PLCE1	2.11	1.22e-06	8.56976	5.67863	phospholipase C epsilon 1
CLDN1	2.1	0.00343	3.58592	-2.49949	claudin 1
DUBR	2.1	0.0012	4.14418	-1.44096	DPPA2 upstream binding RNA
RTN4R	2.1	2.65e-05	6.38491	2.4903	reticulon 4 receptor
SPCS3	2.1	2.44e-05	6.43779	2.57499	signal peptidase complex subunit 3
ANKRD6	2.09	7.46e-06	7.23334	3.8028	ankyrin repeat domain 6
CBLC	2.09	0.00726	3.19109	-3.25069	Cbl proto-oncogene C
CCDC153	2.09	4e-07	9.47109	6.82383	coiled-coil domain containing 153
CNTD1	2.09	4.81e-05	6.00621	1.87227	cyclin N-terminal domain containing 1
ESX1	2.09	0.0238	2.56556	-4.41496	ESX homeobox 1
GATA2	2.09	0.0115	2.95101	-3.70347	GATA binding protein 2
GPR137B	2.09	0.00318	3.62547	-2.42415	G protein-coupled receptor 137B
IL10RA	2.09	0.000797	4.36917	-1.01979	interleukin 10 receptor subunit alpha
RARRES2	2.09	0.00138	4.07139	-1.57807	retinoic acid receptor responder 2
ULBP2	2.09	0.00125	4.12644	-1.47435	UL16 binding protein 2
LEPR	2.08	0.00473	3.41636	-2.82254	leptin receptor
TBXAS1	2.08	0.00163	3.98207	-1.7468	thromboxane A synthase 1
TLR6	2.08	0.00223	3.81332	-2.06674	toll like receptor 6
CARMIL1	2.07	7.6e-09	13.3202	10.8516	capping protein regulator and myosin 1 linker 1
DECR1	2.07	2.27e-06	8.0932	5.03528	2,4-dienoyl-CoA reductase 1, mitochondrial
MROH2A	2.07	0.0142	2.83818	-3.91418	maestro heat like repeat family member 2A
MSH4	2.07	0.00328	3.6088	-2.45592	mutS homolog 4
NHSL1	2.07	3.03e-06	7.87861	4.73654	NHS like 1
SAT1	2.07	0.000869	4.32191	-1.1079	spermidine/spermine N1-acetyltransferase 1
TESC	2.07	0.000107	5.52042	1.05025	tescalcin
ZFP42	2.07	0.0497	2.16845	-5.11307	ZFP42 zinc finger protein
ARID5B	2.06	1.75e-07	10.1894	7.67466	AT-rich interaction domain 5B
ARSJ	2.06	0.013	2.88548	-3.82604	arylsulfatase family member J
DKFZP586K1520	2.06	0.000486	4.64363	-0.51231	DKFZP586K1520 protein
MITF	2.06	6.91e-05	5.78232	1.49746	melanogenesis associated transcription factor
OXCT2	2.06	0.0163	2.76656	-4.04698	3-oxoacid CoA-transferase 2
SH3BP5	2.06	6.25e-07	9.10159	6.36525	SH3 domain binding protein 5
SLC39A11	2.06	1.54e-06	8.3864	5.43431	solute carrier family 39 member 11
TFAP2E	2.06	8.68e-05	5.64388	1.26223	transcription factor AP-2 epsilon
CSPG5	2.05	0.0027	3.71217	-2.25908	chondroitin sulfate proteoglycan 5
GGNBP1	2.05	0.000303	4.90955	-0.02838	gametogenetin binding protein 1 (pseudogene)
SLC35F3	2.05	0.000236	5.05345	0.23	solute carrier family 35 member F3
CTSH	2.04	1.06e-06	8.6796	5.82308	cathepsin H
DPPA4	2.04	0.0234	2.574	-4.39966	developmental pluripotency associated 4
HOPX	2.04	0.0289	2.46175	-4.60165	HOP homeobox
IL17B	2.04	0.0126	2.9	-3.79892	interleukin 17B
PRPS2	2.04	0.000986	4.25301	-1.23671	phosphoribosyl pyrophosphate synthetase 2
PSD4	2.04	0.00263	3.72501	-2.23464	pleckstrin and Sec7 domain containing 4
ST8SIA5	2.04	1.84e-05	6.62068	2.86495	ST8 alpha-N-acetyl-neuraminide alpha-2,8-sialyltransferase 5
SYNE1	2.04	0.0043	3.46574	-2.72848	spectrin repeat containing nuclear envelope protein 1
EPB41L4B	2.03	1.14e-05	6.94097	3.36162	erythrocyte membrane protein band 4.1 like 4B
ERBB3	2.03	8.18e-05	5.67958	1.32315	erb-b2 receptor tyrosine kinase 3
FRMD5	2.03	5.76e-05	5.89411	1.68548	FERM domain containing 5
HIVEP3	2.03	4.96e-07	9.29153	6.60281	human immunodeficiency virus type I enhancer binding protein 3
NAP1L3	2.03	0.00081	4.36042	-1.03609	nucleosome assembly protein 1 like 3
NDRG2	2.03	7.24e-08	10.999	8.574	NDRG family member 2
OPN3	2.03	4.97e-05	5.98636	1.83932	opsin 3
ANKRD29	2.02	0.00161	3.98699	-1.73748	ankyrin repeat domain 29
COL6A3	2.02	0.0168	2.75125	-4.07527	collagen type VI alpha 3 chain
GRAMD2	2.02	0.000895	4.30594	-1.13772	GRAM domain containing 2
RFTN1	2.02	3.6e-06	7.7526	4.55842	raftlin, lipid raft linker 1
ZNF540	2.02	0.000108	5.51095	1.0339	zinc finger protein 540
APOBEC3G	2.01	0.00889	3.08495	-3.45147	apolipoprotein B mRNA editing enzyme catalytic subunit 3G
ARL11	2.01	0.00212	3.84071	-2.01472	ADP ribosylation factor like GTPase 11
C17orf67	2.01	0.000577	4.54806	-0.68817	chromosome 17 open reading frame 67
DHDH	2.01	0.000628	4.50103	-0.77503	dihydrodiol dehydrogenase
FABP6	2.01	0.00361	3.55776	-2.55314	fatty acid binding protein 6
NPAS2	2.01	0.000162	5.27159	0.61673	neuronal PAS domain protein 2
RASL11B	2.01	3.31e-05	6.24202	2.25945	RAS like family 11 member B
TRABD2A	2.01	1.79e-06	8.27056	5.27791	TraB domain containing 2A
TRAPPC6B	2.01	0.0117	2.94065	-3.72287	trafficking protein particle complex 6B
YPEL4	2.01	4.84e-05	6.00272	1.86648	yippee like 4
FBLN7	2	3.17e-06	7.84399	4.6878	fibulin 7
HIC1	2	0.00259	3.73344	-2.21861	hypermethylated in cancer 1
MNX1	2	0.00864	3.09947	-3.42407	motor neuron and pancreas homeobox 1
PRPH2	2	4.51e-05	6.04709	1.93995	peripherin 2
STAT5A	2	0.00152	4.0186	-1.67772	signal transducer and activator of transcription 5A
TMSB10	2	2.64e-05	6.38746	2.49438	thymosin beta 10
CETN4P	1.99	0.00149	4.02929	-1.65753	centrin 4, pseudogene
CLDN16	1.99	0.000313	4.89118	-0.06155	claudin 16
MGARP	1.99	0.0198	2.66231	-4.23881	mitochondria localized glutamic acid rich protein
NPTX1	1.99	0.0372	2.32563	-4.84225	neuronal pentraxin 1
TRIM38	1.99	0.00582	3.30665	-3.03129	tripartite motif containing 38
ZFAND4	1.99	4.01e-07	9.46935	6.82171	zinc finger AN1-type containing 4
APOBEC3B	1.98	0.000189	5.18104	0.45694	apolipoprotein B mRNA editing enzyme catalytic subunit 3B
CX3CL1	1.98	0.00911	3.07165	-3.47657	C-X3-C motif chemokine ligand 1
FMN2	1.98	0.000163	5.26761	0.60974	formin 2
HRCT1	1.98	0.00303	3.65031	-2.37684	histidine rich carboxyl terminus 1
KCNK1	1.98	0.0345	2.36716	-4.76939	potassium two pore domain channel subfamily K member 1
MAN1A1	1.98	0.00357	3.56356	-2.5421	mannosidase alpha class 1A member 1
PDLIM4	1.98	2.69e-06	7.96483	4.85726	PDZ and LIM domain 4
RAD51B	1.98	2.4e-06	8.05019	4.97587	RAD51 paralog B
SFN	1.98	0.00844	3.11175	-3.40086	stratifin
TRPM6	1.98	9.33e-05	5.60041	1.18782	transient receptor potential cation channel subfamily M member 6
ZDHHC23	1.98	0.000191	5.17504	0.44633	zinc finger DHHC-type containing 23
GRIK4	1.97	0.00129	4.10798	-1.5091	glutamate ionotropic receptor kainate type subunit 4
LGI2	1.97	0.00223	3.81274	-2.06784	leucine rich repeat LGI family member 2
MAML2	1.97	0.00592	3.29776	-3.0482	mastermind like transcriptional coactivator 2
NPPC	1.97	3.3e-05	6.24448	2.26345	natriuretic peptide C
PCDHB10	1.97	0.000181	5.20657	0.5021	protocadherin beta 10
SLC52A3	1.97	0.000103	5.5416	1.08676	solute carrier family 52 member 3
AMY1C	1.96	0.00138	4.06932	-1.58197	amylase, alpha 1C (salivary)
ANXA9	1.96	7.18e-05	5.75909	1.45817	annexin A9
CCL3	1.96	5.62e-05	5.90927	1.71084	C-C motif chemokine ligand 3
EGR1	1.96	0.00204	3.86032	-1.97749	early growth response 1
GCKR	1.96	0.00132	4.09684	-1.53009	glucokinase (hexokinase 4) regulator
ARNTL2	1.95	1.19e-05	6.91143	3.3164	aryl hydrocarbon receptor nuclear translocator like 2
BATF3	1.95	0.0384	2.30889	-4.87146	basic leucine zipper ATF-like transcription factor 3
CAMTA1	1.95	0.0119	2.93185	-3.73936	calmodulin binding transcription activator 1
CDR1	1.95	0.00763	3.16482	-3.30045	cerebellar degeneration related protein 1
DNAJC22	1.95	5.52e-09	13.6818	11.1713	DnaJ heat shock protein family (Hsp40) member C22
FAM26E	1.95	0.013	2.8861	-3.82488	family with sequence similarity 26 member E
HCG23	1.95	0.00325	3.61315	-2.44762	HLA complex group 23 (non-protein coding)
PRPH	1.95	1e-06	8.7236	5.88056	peripherin
RGN	1.95	0.00276	3.70067	-2.28096	regucalcin
SLC2A12	1.95	0.0137	2.85659	-3.87991	solute carrier family 2 member 12
SPATA6L	1.95	1.71e-05	6.67101	2.94395	spermatogenesis associated 6 like
AIFM2	1.94	7.47e-05	5.73531	1.41788	apoptosis inducing factor, mitochondria associated 2
ALDOC	1.94	0.00534	3.35227	-2.94454	aldolase, fructose-bisphosphate C
CATSPER1	1.94	0.00564	3.3235	-2.99926	cation channel sperm associated 1
DCLK2	1.94	4.48e-06	7.59331	4.33035	doublecortin like kinase 2
KCNF1	1.94	0.00058	4.54486	-0.69406	potassium voltage-gated channel modifier subfamily F member 1
MAL	1.94	0.0446	2.2279	-5.01161	mal, T-cell differentiation protein
RNF144A	1.94	0.000355	4.82013	-0.19021	ring finger protein 144A
SH3GL2	1.94	0.000495	4.6336	-0.53073	SH3 domain containing GRB2 like 2, endophilin A1
STXBP5	1.94	0.0121	2.9251	-3.75199	syntaxin binding protein 5
TBC1D8B	1.94	0.0355	2.35099	-4.79781	TBC1 domain family member 8B
TRAF3IP2	1.94	3.68e-06	7.73573	4.53442	TRAF3 interacting protein 2
ARRDC2	1.93	0.000114	5.48237	0.98448	arrestin domain containing 2
C15orf52	1.93	0.00628	3.26663	-3.10734	chromosome 15 open reading frame 52
F11R	1.93	1.36e-07	10.4111	7.92706	F11 receptor
MCOLN3	1.93	0.000387	4.77075	-0.27996	mucolipin 3
PCDHB17P	1.92	0.0107	2.98634	-3.63718	protocadherin beta 17 pseudogene
TMC8	1.92	0.00504	3.38224	-2.8875	transmembrane channel like 8
WIF1	1.92	5.69e-06	7.42343	4.08351	WNT inhibitory factor 1
ALCAM	1.91	0.0329	2.39306	-4.72371	activated leukocyte cell adhesion molecule
AP1S3	1.91	1e-07	10.6955	8.24391	adaptor related protein complex 1 sigma 3 subunit
ATP6V1C2	1.91	0.00897	3.07996	-3.4609	ATPase H+ transporting V1 subunit C2
GAS7	1.91	0.00062	4.50771	-0.76268	growth arrest specific 7
SARDH	1.91	1.04e-05	7.00665	3.46174	sarcosine dehydrogenase
SLC4A8	1.91	5.55e-06	7.44104	4.10927	solute carrier family 4 member 8
SNAI2	1.91	0.000218	5.09811	0.30968	snail family transcriptional repressor 2
CCL3L3	1.9	8.24e-05	5.67492	1.3152	C-C motif chemokine ligand 3 like 3
RIPK4	1.9	0.00282	3.68964	-2.30195	receptor interacting serine/threonine kinase 4
SHB	1.9	2.22e-05	6.5004	2.67478	SH2 domain containing adaptor protein B
C1R	1.89	1.78e-06	8.27649	5.28596	complement C1r subcomponent
CDK6	1.89	0.0191	2.68208	-4.20258	cyclin dependent kinase 6
GLIS3	1.89	0.00547	3.33984	-2.96818	GLIS family zinc finger 3
PLCXD3	1.89	0.00812	3.13208	-3.36241	phosphatidylinositol specific phospholipase C X domain containing 3
SERPINB8	1.89	0.0248	2.54435	-4.4533	serpin family B member 8
TP53TG1	1.89	0.00653	3.24693	-3.14477	TP53 target 1 (non-protein coding)
DPP4	1.88	0.00298	3.66024	-2.35793	dipeptidyl peptidase 4
FKBP1B	1.88	3.5e-06	7.77235	4.58646	FK506 binding protein 1B
HEIH	1.88	0.000233	5.06168	0.24471	hepatocellular carcinoma up-regulated EZH2-associated long non-coding RNA
MYOM3	1.88	0.00938	3.05672	-3.50474	myomesin 3
OSBPL10	1.88	0.00114	4.17406	-1.3848	oxysterol binding protein like 10
PAPSS2	1.88	3.61e-05	6.18777	2.17106	3'-phosphoadenosine 5'-phosphosulfate synthase 2
FOSB	1.87	0.00294	3.66647	-2.34607	FosB proto-oncogene, AP-1 transcription factor subunit
ITPR3	1.87	0.000918	4.29192	-1.16391	inositol 1,4,5-trisphosphate receptor type 3
SERPINB2	1.87	0.00076	4.3953	-0.97116	serpin family B member 2
SGK2	1.87	0.00718	3.19686	-3.23975	SGK2, serine/threonine kinase 2
SLC48A1	1.87	0.00124	4.12848	-1.47051	solute carrier family 48 member 1
C4orf45	1.86	0.0175	2.72957	-4.11526	chromosome 4 open reading frame 45
CACNB2	1.86	7.38e-07	8.9665	6.19387	calcium voltage-gated channel auxiliary subunit beta 2
HLF	1.86	0.00791	3.14573	-3.33659	HLF, PAR bZIP transcription factor
SAMD12	1.86	0.0074	3.18067	-3.27044	sterile alpha motif domain containing 12
SORBS1	1.86	0.0361	2.34251	-4.81269	sorbin and SH3 domain containing 1
TTC16	1.86	1.02e-05	7.01851	3.47975	tetratricopeptide repeat domain 16
ARSI	1.85	0.000168	5.25241	0.58297	arylsulfatase family member I
C7	1.85	0.000995	4.24795	-1.2462	complement component 7
MOB3B	1.85	0.00218	3.82652	-2.04166	MOB kinase activator 3B
PIK3IP1	1.85	1.66e-05	6.69089	2.97504	phosphoinositide-3-kinase interacting protein 1
PLXDC1	1.85	0.0104	3.00173	-3.60825	plexin domain containing 1
ROBO3	1.85	6.24e-05	5.84543	1.60382	roundabout guidance receptor 3
SPAG1	1.85	0.000891	4.30847	-1.133	sperm associated antigen 1
TNFRSF11B	1.85	5.1e-05	5.97039	1.81277	TNF receptor superfamily member 11b
BHLHA15	1.84	0.0107	2.98782	-3.63439	basic helix-loop-helix family member a15
C19orf33	1.84	0.0364	2.33805	-4.82051	chromosome 19 open reading frame 33
HERC5	1.84	0.0139	2.85073	-3.89082	HECT and RLD domain containing E3 ubiquitin protein ligase 5
SIGLECL1	1.84	0.0241	2.55853	-4.42767	SIGLEC family like 1
STARD4	1.84	0.00056	4.56451	-0.65783	StAR related lipid transfer domain containing 4
TMEM51	1.84	3.82e-05	6.15062	2.11031	transmembrane protein 51
ANKRD18A	1.83	0.0073	3.18777	-3.25698	ankyrin repeat domain 18A
CRYGC	1.83	0.00711	3.20195	-3.23009	crystallin gamma C
FKBP6	1.83	2.56e-05	6.40766	2.52678	FK506 binding protein 6
PCDH11Y	1.83	0.00385	3.52462	-2.61629	protocadherin 11 Y-linked
SLC39A4	1.83	7.27e-06	7.2516	3.82997	solute carrier family 39 member 4
TRIM55	1.83	0.00955	3.04729	-3.5225	tripartite motif containing 55
GDF10	1.82	0.00511	3.37573	-2.89988	growth differentiation factor 10
MCC	1.82	2.91e-06	7.90841	4.77837	mutated in colorectal cancers
PCDHB5	1.82	0.0015	4.02535	-1.66498	protocadherin beta 5
PRKD1	1.82	0.0106	2.9947	-3.62147	protein kinase D1
RSAD2	1.82	0.0077	3.15977	-3.31002	radical S-adenosyl methionine domain containing 2
SEPT5	1.82	0.000377	4.78611	-0.25201	septin 5
SMYD3	1.82	3.06e-05	6.29261	2.34151	SET and MYND domain containing 3
TTPA	1.82	0.012	2.9278	-3.74694	alpha tocopherol transfer protein
AQP6	1.81	0.000507	4.62018	-0.55537	aquaporin 6
COX6B2	1.81	5.38e-05	5.93676	1.75674	cytochrome c oxidase subunit 6B2
CRIP1	1.81	3.71e-07	9.53606	6.90295	cysteine rich protein 1
IRAK4	1.81	2.34e-07	9.93009	7.37352	interleukin 1 receptor associated kinase 4
PDE4DIP	1.81	0.00144	4.04937	-1.61961	phosphodiesterase 4D interacting protein
RAB3B	1.81	3.46e-05	6.21302	2.21225	RAB3B, member RAS oncogene family
RARRES1	1.81	0.0245	2.54995	-4.44319	retinoic acid receptor responder 1
CDC42EP3	1.8	0.000102	5.54644	1.09509	CDC42 effector protein 3
CHST11	1.8	1.66e-05	6.69054	2.97449	carbohydrate (chondroitin 4) sulfotransferase 11
EEF1A2	1.8	0.00807	3.13549	-3.35597	eukaryotic translation elongation factor 1 alpha 2
IFI6	1.8	1.91e-07	10.1102	7.58342	interferon alpha inducible protein 6
KLF8	1.8	0.000462	4.67183	-0.46061	Kruppel like factor 8
RAB31	1.8	1.41e-06	8.45494	5.52611	RAB31, member RAS oncogene family
SERINC2	1.8	0.000273	4.97	0.08048	serine incorporator 2
SV2A	1.8	0.000158	5.28551	0.6412	synaptic vesicle glycoprotein 2A
CROT	1.79	0.000321	4.87765	-0.086	carnitine O-octanoyltransferase
DUOXA1	1.79	0.00507	3.37956	-2.89259	dual oxidase maturation factor 1
FAAH	1.79	0.000346	4.83432	-0.16445	fatty acid amide hydrolase
FRRS1	1.79	0.0183	2.70588	-4.15887	ferric chelate reductase 1
GEM	1.79	0.0289	2.46252	-4.60027	GTP binding protein overexpressed in skeletal muscle
GRAMD1B	1.79	0.0403	2.28295	-4.91658	GRAM domain containing 1B
KLF5	1.79	0.0453	2.21934	-5.02629	Kruppel like factor 5
MORC4	1.79	4.81e-06	7.54335	4.25815	MORC family CW-type zinc finger 4
PCDHB15	1.79	0.000473	4.65824	-0.48553	protocadherin beta 15
SMCO2	1.79	2.31e-05	6.47277	2.63081	single-pass membrane protein with coiled-coil domains 2
CYP3A5	1.78	0.00456	3.43507	-2.78689	cytochrome P450 family 3 subfamily A member 5
EWSAT1	1.78	0.00606	3.28556	-3.07139	Ewing sarcoma associated transcript 1
GOLGA2P2Y	1.78	0.00401	3.5034	-2.65672	golgin A2 pseudogene 2, Y-linked
MROH6	1.78	0.000242	5.03845	0.20319	maestro heat like repeat family member 6
NANOS3	1.78	1.02e-06	8.70969	5.8624	nanos C2HC-type zinc finger 3
PRR34	1.78	0.0227	2.59133	-4.36822	proline rich 34
RASSF5	1.78	0.00302	3.65273	-2.37223	Ras association domain family member 5
SNED1	1.78	0.0355	2.35215	-4.79578	sushi, nidogen and EGF like domains 1
TMC4	1.78	0.00166	3.97255	-1.76479	transmembrane channel like 4
ZNF595	1.78	0.00391	3.51576	-2.63317	zinc finger protein 595
CALHM2	1.77	0.0387	2.30467	-4.87881	calcium homeostasis modulator 2
DGCR5	1.77	0.00236	3.78422	-2.12204	DiGeorge syndrome critical region gene 5 (non-protein coding)
FAM163B	1.77	0.0251	2.53689	-4.46676	family with sequence similarity 163 member B
FTCD	1.77	0.0356	2.34955	-4.80034	formimidoyltransferase cyclodeaminase
MTURN	1.77	0.000173	5.23222	0.54738	maturin, neural progenitor differentiation regulator homolog (Xenopus)
PRKCA	1.77	5.97e-06	7.3897	4.03405	protein kinase C alpha
AKAP4	1.76	0.00212	3.8397	-2.01662	A-kinase anchoring protein 4
BAIAP3	1.76	0.0082	3.12685	-3.3723	BAI1 associated protein 3
CFHR3	1.76	6.36e-05	5.83379	1.58424	complement factor H related 3
DOCK2	1.76	0.0137	2.85909	-3.87526	dedicator of cytokinesis 2
FOXJ1	1.76	0.0394	2.295	-4.89565	forkhead box J1
GLRX	1.76	0.0141	2.84365	-3.904	glutaredoxin
NKX3-1	1.76	0.0124	2.9085	-3.78303	NK3 homeobox 1
PLK2	1.76	0.0306	2.43082	-4.65676	polo like kinase 2
RPL23AP32	1.76	0.0035	3.57447	-2.52131	ribosomal protein L23a pseudogene 32
SLC23A3	1.76	0.000436	4.70376	-0.40219	solute carrier family 23 member 3
SLC6A12	1.76	0.000529	4.59659	-0.59874	solute carrier family 6 member 12
UTS2	1.76	0.0167	2.75279	-4.07243	urotensin 2
ZNF804A	1.76	0.00545	3.34121	-2.96557	zinc finger protein 804A
ARHGAP15	1.75	0.0116	2.94363	-3.71729	Rho GTPase activating protein 15
DNALI1	1.75	0.00247	3.75944	-2.16915	dynein axonemal light intermediate chain 1
FAM155A	1.75	3.05e-05	6.29392	2.34363	family with sequence similarity 155 member A
IL22RA1	1.75	0.00335	3.5974	-2.47762	interleukin 22 receptor subunit alpha 1
JAZF1	1.75	0.0105	2.99678	-3.61756	JAZF zinc finger 1
LIN7A	1.75	3.92e-05	6.13528	2.08515	lin-7 homolog A, crumbs cell polarity complex component
LYPD6B	1.75	0.000209	5.12455	0.35672	LY6/PLAUR domain containing 6B
MYLK	1.75	0.00246	3.7613	-2.16561	myosin light chain kinase
PRDM6	1.75	0.00147	4.03506	-1.64663	PR/SET domain 6
SCARA3	1.75	0.000438	4.70164	-0.40607	scavenger receptor class A member 3
SERHL2	1.75	1.36e-05	6.82347	3.18106	serine hydrolase-like 2
SMOC1	1.75	0.0188	2.69222	-4.18396	SPARC related modular calcium binding 1
TAGLN2	1.75	0.000131	5.39523	0.83316	transgelin 2
TEX28	1.75	0.000348	4.83077	-0.17089	testis expressed 28
ZMYND10	1.75	0.000174	5.23055	0.54443	zinc finger MYND-type containing 10
CYBRD1	1.74	0.000351	4.82738	-0.17705	cytochrome b reductase 1
RIPPLY2	1.74	0.000431	4.71107	-0.38883	ripply transcriptional repressor 2
SIPA1L2	1.74	0.00278	3.69621	-2.28945	signal induced proliferation associated 1 like 2
ANKRD22	1.73	0.0101	3.01737	-3.57884	ankyrin repeat domain 22
CAPN14	1.73	0.00165	3.97312	-1.76372	calpain 14
DKK1	1.73	9.01e-08	10.7933	8.35124	dickkopf WNT signaling pathway inhibitor 1
HSPB3	1.73	0.0409	2.27474	-4.93081	heat shock protein family B (small) member 3
MALL	1.73	0.00802	3.13882	-3.34967	mal, T-cell differentiation protein like
MMP16	1.73	0.0144	2.8305	-3.92845	matrix metallopeptidase 16
NABP1	1.73	1e-05	7.03138	3.49927	nucleic acid binding protein 1
RNFT1	1.73	1.87e-06	8.23788	5.23349	ring finger protein, transmembrane 1
RSPH3	1.73	5.72e-06	7.41915	4.07723	radial spoke 3 homolog
CFAP70	1.72	0.0105	2.99684	-3.61744	cilia and flagella associated protein 70
EPHA8	1.72	0.00068	4.45649	-0.85752	EPH receptor A8
HAPLN2	1.72	0.00212	3.84074	-2.01466	hyaluronan and proteoglycan link protein 2
HLA-DRB6	1.72	0.0127	2.8981	-3.80248	major histocompatibility complex, class II, DR beta 6 (pseudogene)
LONRF3	1.72	0.0191	2.68236	-4.20206	LON peptidase N-terminal domain and ring finger 3
NPW	1.72	0.0224	2.59919	-4.35395	neuropeptide W
NRN1L	1.72	0.000116	5.4698	0.96273	neuritin 1 like
RAB7B	1.72	0.00932	3.06016	-3.49825	RAB7B, member RAS oncogene family
RHOBTB3	1.72	0.0136	2.86294	-3.86807	Rho related BTB domain containing 3
TCAM1P	1.72	0.00449	3.443	-2.77179	testicular cell adhesion molecule 1, pseudogene
TMEM200B	1.72	0.000152	5.31012	0.6844	transmembrane protein 200B
VCX2	1.72	0.0346	2.36598	-4.77146	variable charge, X-linked 2
ZBTB41	1.72	0.000694	4.44532	-0.87823	zinc finger and BTB domain containing 41
ZNF684	1.72	0.00152	4.0188	-1.67736	zinc finger protein 684
AZGP1	1.71	0.0358	2.34775	-4.80349	alpha-2-glycoprotein 1, zinc-binding
CRIP2	1.71	0.0403	2.28288	-4.9167	cysteine rich protein 2
LDOC1	1.71	4.24e-06	7.63282	4.38723	leucine zipper down-regulated in cancer 1
LURAP1	1.71	0.000266	4.98389	0.10542	leucine rich adaptor protein 1
SEMA3E	1.71	8.35e-05	5.667	1.3017	semaphorin 3E
SLC51B	1.71	0.0387	2.30509	-4.87809	solute carrier family 51 beta subunit
SOHLH1	1.71	0.044	2.23489	-4.99959	spermatogenesis and oogenesis specific basic helix-loop-helix 1
AQP3	1.7	0.000163	5.26732	0.60921	aquaporin 3 (Gill blood group)
B4GALNT3	1.7	4.59e-05	6.03585	1.92136	beta-1,4-N-acetyl-galactosaminyltransferase 3
ELOVL7	1.7	0.0116	2.94574	-3.71335	ELOVL fatty acid elongase 7
GPR161	1.7	1.79e-05	6.64105	2.89696	G protein-coupled receptor 161
SGSM1	1.7	5.2e-06	7.48664	4.1758	small G protein signaling modulator 1
SLITRK6	1.7	0.00302	3.6532	-2.37134	SLIT and NTRK like family member 6
COL8A2	1.69	0.0406	2.27915	-4.92318	collagen type VIII alpha 2 chain
MT1G	1.69	0.000459	4.67508	-0.45466	metallothionein 1G
MT1X	1.69	3.14e-05	6.27504	2.31306	metallothionein 1X
MYH8	1.69	0.0281	2.47696	-4.57446	myosin heavy chain 8
PPP3CA	1.69	0.000761	4.39508	-0.97156	protein phosphatase 3 catalytic subunit alpha
AK5	1.68	0.0272	2.49434	-4.54332	adenylate kinase 5
KCNK6	1.68	0.00328	3.60829	-2.45689	potassium two pore domain channel subfamily K member 6
MAOB	1.68	0.00138	4.07154	-1.57779	monoamine oxidase B
MYH13	1.68	0.0226	2.59363	-4.36405	myosin heavy chain 13
NEB	1.68	0.00321	3.62001	-2.43455	nebulin
NPVF	1.68	0.00687	3.22013	-3.19562	neuropeptide VF precursor
OLFML2B	1.68	1.93e-06	8.21361	5.20042	olfactomedin like 2B
PLCB1	1.68	0.00395	3.51053	-2.64314	phospholipase C beta 1
RPGRIP1	1.68	0.00282	3.68936	-2.3025	retinitis pigmentosa GTPase regulator interacting protein 1
SFRP5	1.68	0.0167	2.75351	-4.0711	secreted frizzled related protein 5
SLC4A10	1.68	0.00171	3.95694	-1.79434	solute carrier family 4 member 10
SULT2B1	1.68	0.00411	3.48988	-2.68248	sulfotransferase family 2B member 1
TBC1D1	1.68	3.91e-05	6.13649	2.08714	TBC1 domain family member 1
TFCP2L1	1.68	4.75e-05	6.01445	1.88592	transcription factor CP2-like 1
TMEM87B	1.68	3.21e-05	6.26194	2.29181	transmembrane protein 87B
WNT4	1.68	0.00263	3.7252	-2.23428	Wnt family member 4
AGO2	1.67	3.56e-05	6.19621	2.18485	argonaute 2, RISC catalytic component
ARHGAP24	1.67	0.0341	2.37271	-4.75961	Rho GTPase activating protein 24
MT1H	1.67	0.000136	5.37635	0.80025	metallothionein 1H
NMB	1.67	0.000172	5.23805	0.55766	neuromedin B
PCDH18	1.67	0.0262	2.51485	-4.50648	protocadherin 18
RELL1	1.67	1.85e-06	8.24825	5.2476	RELT like 1
SMPDL3B	1.67	8.39e-06	7.1523	3.68166	sphingomyelin phosphodiesterase acid like 3B
SMTN	1.67	7.71e-05	5.71596	1.38503	smoothelin
TCL1B	1.67	0.0138	2.85505	-3.88277	T-cell leukemia/lymphoma 1B
COL5A2	1.66	0.000308	4.90174	-0.04248	collagen type V alpha 2 chain
MAMSTR	1.66	2.64e-06	7.98078	4.87949	MEF2 activating motif and SAP domain containing transcriptional regulator
PCDHGB1	1.66	0.0104	3.00492	-3.60226	protocadherin gamma subfamily B, 1
POLH	1.66	0.000406	4.74377	-0.32913	DNA polymerase eta
TGFB3	1.66	2.14e-05	6.52228	2.70952	transforming growth factor beta 3
WFIKKN2	1.66	0.0158	2.78172	-4.01894	WAP, follistatin/kazal, immunoglobulin, kunitz and netrin domain containing 2
ADGRL3	1.65	0.0416	2.26574	-4.9464	adhesion G protein-coupled receptor L3
BMP8B	1.65	0.0107	2.98946	-3.63131	bone morphogenetic protein 8b
EMP2	1.65	7.2e-05	5.7577	1.45582	epithelial membrane protein 2
NMUR1	1.65	0.00738	3.18229	-3.26736	neuromedin U receptor 1
SACS	1.65	8.93e-05	5.62638	1.23231	sacsin molecular chaperone
TENM2	1.65	0.00231	3.79566	-2.10029	teneurin transmembrane protein 2
ACYP2	1.64	0.00739	3.18139	-3.26908	acylphosphatase 2
ANXA2P3	1.64	0.0134	2.87047	-3.85405	annexin A2 pseudogene 3
BEX4	1.64	0.0229	2.58589	-4.37809	brain expressed X-linked 4
EEPD1	1.64	9.65e-06	7.05596	3.53651	endonuclease/exonuclease/phosphatase family domain containing 1
FOSL1	1.64	0.00175	3.94385	-1.81913	FOS like 1, AP-1 transcription factor subunit
GDF7	1.64	0.000134	5.38331	0.81238	growth differentiation factor 7
GRIN2B	1.64	0.0166	2.75632	-4.06591	glutamate ionotropic receptor NMDA type subunit 2B
MAP2K3	1.64	1.54e-05	6.7414	3.05381	mitogen-activated protein kinase kinase 3
MTUS2	1.64	0.0309	2.4261	-4.66516	microtubule associated tumor suppressor candidate 2
PDE7B	1.64	0.0342	2.37149	-4.76177	phosphodiesterase 7B
PKP2	1.64	0.000609	4.51816	-0.74337	plakophilin 2
SEPW1	1.64	3.88e-06	7.69709	4.47931	selenoprotein W, 1
BEGAIN	1.63	0.00348	3.57728	-2.51597	brain enriched guanylate kinase associated
BIN2	1.63	0.00239	3.77699	-2.13577	bridging integrator 2
C2orf82	1.63	2.48e-05	6.42753	2.55859	chromosome 2 open reading frame 82
CFTR	1.63	0.000202	5.14287	0.38927	cystic fibrosis transmembrane conductance regulator
HSD3B7	1.63	0.000332	4.85797	-0.1216	hydroxy-delta-5-steroid dehydrogenase, 3 beta- and steroid delta-isomerase 7
LYL1	1.63	0.00631	3.26415	-3.11207	LYL1, basic helix-loop-helix family member
PSCA	1.63	2.12e-05	6.52933	2.72071	prostate stem cell antigen
PTK6	1.63	0.000365	4.80478	-0.21807	protein tyrosine kinase 6
SPATC1L	1.63	0.0135	2.86571	-3.8629	spermatogenesis and centriole associated 1-like
TBXA2R	1.63	0.000413	4.7344	-0.34623	thromboxane A2 receptor
VCX3A	1.63	0.0448	2.22556	-5.01562	variable charge, X-linked 3A
ADCY10P1	1.62	0.00722	3.19401	-3.24516	adenylate cyclase 10, soluble pseudogene 1
CCDC74B	1.62	2.15e-05	6.52022	2.70626	coiled-coil domain containing 74B
CDRT15	1.62	0.0461	2.20957	-5.04301	CMT1A duplicated region transcript 15
CNTF	1.62	0.00483	3.40476	-2.84463	ciliary neurotrophic factor
FAM201A	1.62	0.000333	4.85657	-0.12414	family with sequence similarity 201 member A
HSF2	1.62	2.54e-07	9.85942	7.29029	heat shock transcription factor 2
KAT2B	1.62	5e-05	5.98212	1.83227	lysine acetyltransferase 2B
PLCD1	1.62	8.43e-06	7.14833	3.67571	phospholipase C delta 1
PNPLA3	1.62	5.58e-05	5.91422	1.71911	patatin like phospholipase domain containing 3
TSPAN13	1.62	0.0182	2.70915	-4.15286	tetraspanin 13
FKBP7	1.61	0.000363	4.80721	-0.21366	FK506 binding protein 7
HERC6	1.61	2.82e-06	7.93005	4.80867	HECT and RLD domain containing E3 ubiquitin protein ligase family member 6
KLF2	1.61	0.0434	2.24233	-4.98679	Kruppel like factor 2
MAN2B2	1.61	7.08e-05	5.76774	1.47282	mannosidase alpha class 2B member 2
NOTUM	1.61	1.84e-05	6.62159	2.86639	NOTUM, palmitoleoyl-protein carboxylesterase
PDK4	1.61	0.000158	5.28511	0.6405	pyruvate dehydrogenase kinase 4
RHOV	1.61	0.000188	5.18553	0.46489	ras homolog family member V
SIRT1	1.61	0.00017	5.24443	0.56892	sirtuin 1
SYTL3	1.61	0.000707	4.43512	-0.89716	synaptotagmin like 3
TMEM54	1.61	5.55e-06	7.44038	4.1083	transmembrane protein 54
ARMCX1	1.6	0.00878	3.0914	-3.4393	armadillo repeat containing, X-linked 1
C19orf57	1.6	1.78e-05	6.64501	2.90318	chromosome 19 open reading frame 57
CCDC69	1.6	0.000507	4.61985	-0.55597	coiled-coil domain containing 69
CDH23	1.6	0.0094	3.05555	-3.50694	cadherin-related 23
ERVK13-1	1.6	0.0101	3.01662	-3.58025	endogenous retrovirus group K13 member 1
F2RL1	1.6	0.0293	2.45423	-4.61507	F2R like trypsin receptor 1
KCNAB2	1.6	0.00874	3.09369	-3.43497	potassium voltage-gated channel subfamily A regulatory beta subunit 2
LEFTY2	1.6	0.00871	3.09525	-3.43202	left-right determination factor 2
NBN	1.6	0.000405	4.74526	-0.32641	nibrin
PTGES	1.6	0.000566	4.55849	-0.66891	prostaglandin E synthase
RBM24	1.6	0.0151	2.80513	-3.97556	RNA binding motif protein 24
SDCBP	1.6	0.000485	4.64419	-0.51129	syndecan binding protein
SERAC1	1.6	2.01e-05	6.56387	2.77538	serine active site containing 1
TP73	1.6	0.0249	2.54146	-4.45852	tumor protein p73
TSPAN9	1.6	0.0163	2.76782	-4.04465	tetraspanin 9
C1orf145	1.59	0.000667	4.46771	-0.83672	chromosome 1 open reading frame 145
C2orf88	1.59	1.73e-05	6.66238	2.93041	chromosome 2 open reading frame 88
C4orf47	1.59	0.0495	2.17069	-5.10927	chromosome 4 open reading frame 47
CBLN1	1.59	0.0018	3.92872	-1.84779	cerebellin 1 precursor
COL14A1	1.59	0.0462	2.20863	-5.04462	collagen type XIV alpha 1 chain
EXPH5	1.59	0.0128	2.8946	-3.80901	exophilin 5
FAM171B	1.59	3.85e-06	7.70208	4.48643	family with sequence similarity 171 member B
GNGT1	1.59	0.0338	2.37796	-4.75036	G protein subunit gamma transducin 1
LRRC71	1.59	0.0024	3.77445	-2.14061	leucine rich repeat containing 71
LRRN4	1.59	0.0164	2.76271	-4.05411	leucine rich repeat neuronal 4
NAV3	1.59	3.53e-06	7.76501	4.57605	neuron navigator 3
PDZRN3	1.59	0.0129	2.88767	-3.82195	PDZ domain containing ring finger 3
SLC9A5	1.59	1.49e-05	6.76364	3.08838	solute carrier family 9 member A5
TNNC1	1.59	0.00363	3.55573	-2.55702	troponin C1, slow skeletal and cardiac type
AHNAK2	1.58	0.0473	2.19605	-5.06612	AHNAK nucleoprotein 2
CD83	1.58	3.96e-05	6.12802	2.07324	CD83 molecule
CHD3	1.58	1.11e-06	8.64086	5.77228	chromodomain helicase DNA binding protein 3
GPRC5B	1.58	0.000312	4.89408	-0.0563	G protein-coupled receptor class C group 5 member B
IFI44	1.58	0.0056	3.32739	-2.99185	interferon induced protein 44
ITGB4	1.58	1.02e-05	7.01548	3.47515	integrin subunit beta 4
LPXN	1.58	0.0165	2.75919	-4.06061	leupaxin
NUDT7	1.58	3.17e-06	7.84431	4.68825	nudix hydrolase 7
PROC	1.58	9.76e-05	5.57312	1.14099	protein C, inactivator of coagulation factors Va and VIIIa
SPHK1	1.58	0.000494	4.63384	-0.53029	sphingosine kinase 1
ST6GALNAC2	1.58	0.000118	5.4572	0.94089	ST6 N-acetylgalactosaminide alpha-2,6-sialyltransferase 2
TMX4	1.58	0.000422	4.72278	-0.36743	thioredoxin related transmembrane protein 4
WNT5B	1.58	0.00487	3.40037	-2.85298	Wnt family member 5B
ANGPT1	1.57	0.0278	2.48375	-4.5623	angiopoietin 1
CTSO	1.57	0.0258	2.52277	-4.49222	cathepsin O
DGAT2	1.57	6.51e-05	5.81937	1.55996	diacylglycerol O-acyltransferase 2
FAM71D	1.57	0.0237	2.56909	-4.40856	family with sequence similarity 71 member D
FHAD1	1.57	0.00856	3.10471	-3.41415	forkhead associated phosphopeptide binding domain 1
GPER1	1.57	0.000326	4.86807	-0.10333	G protein-coupled estrogen receptor 1
GPLD1	1.57	8.37e-06	7.15374	3.68383	glycosylphosphatidylinositol specific phospholipase D1
LIPH	1.57	0.0257	2.52523	-4.48779	lipase H
MCOLN2	1.57	0.0148	2.81842	-3.9509	mucolipin 2
PLCL2	1.57	0.000262	4.99265	0.12115	phospholipase C like 2
TTTY22	1.57	0.031	2.42398	-4.66892	testis-specific transcript, Y-linked 22 (non-protein coding)
A4GALT	1.56	0.000213	5.11194	0.33429	alpha 1,4-galactosyltransferase
CALD1	1.56	0.027	2.49931	-4.53439	caldesmon 1
CKMT2	1.56	0.0112	2.9643	-3.67855	creatine kinase, mitochondrial 2
FHL1	1.56	0.000229	5.07061	0.26064	four and a half LIM domains 1
GP1BB	1.56	4.82e-05	6.00502	1.87028	glycoprotein Ib platelet beta subunit
HOXA11-AS	1.56	0.00392	3.5144	-2.63577	HOXA11 antisense RNA
MIA	1.56	0.0381	2.31356	-4.86332	melanoma inhibitory activity
NDUFA6-AS1	1.56	3.59e-05	6.19062	2.17572	NDUFA6 antisense RNA 1 (head to head)
PLEKHA6	1.56	0.000802	4.36578	-1.0261	pleckstrin homology domain containing A6
PRODH	1.56	0.0019	3.89974	-1.90272	proline dehydrogenase 1
TPTE2P3	1.56	0.0427	2.25189	-4.97032	transmembrane phosphoinositide 3-phosphatase and tensin homolog 2 pseudogene 3
ACOT11	1.55	5.56e-05	5.9162	1.72242	acyl-CoA thioesterase 11
CLPB	1.55	0.00353	3.56988	-2.53006	ClpB homolog, mitochondrial AAA ATPase chaperonin
GPD1L	1.55	0.000369	4.79865	-0.22922	glycerol-3-phosphate dehydrogenase 1-like
IL11	1.55	2.89e-05	6.32969	2.40142	interleukin 11
INHBB	1.55	0.014	2.8452	-3.9011	inhibin beta B subunit
KIAA0040	1.55	0.00304	3.64931	-2.37875	KIAA0040
NIPAL3	1.55	1.11e-05	6.95791	3.3875	NIPA like domain containing 3
PRSS23	1.55	1.52e-05	6.74678	3.06218	protease, serine 23
TMEM178B	1.55	0.0196	2.66951	-4.22561	transmembrane protein 178B
C7orf31	1.54	0.00123	4.13118	-1.46543	chromosome 7 open reading frame 31
CLIC5	1.54	0.0183	2.70646	-4.15781	chloride intracellular channel 5
CTNND1	1.54	0.000126	5.42059	0.87731	catenin delta 1
EML6	1.54	0.00578	3.31097	-3.02308	echinoderm microtubule associated protein like 6
FLJ30064	1.54	0.00561	3.32653	-2.99349	uncharacterized LOC644975
HLX	1.54	0.0187	2.69245	-4.18354	H2.0 like homeobox
LIFR	1.54	0.00198	3.87776	-1.9444	leukemia inhibitory factor receptor alpha
NEURL1B	1.54	0.000795	4.3711	-1.0162	neuralized E3 ubiquitin protein ligase 1B
STEAP3	1.54	0.000224	5.08293	0.28263	STEAP3 metalloreductase
SYCP2L	1.54	0.0192	2.6793	-4.20767	synaptonemal complex protein 2 like
THEMIS2	1.54	4.57e-05	6.03784	1.92466	thymocyte selection associated family member 2
TMEM190	1.54	0.00337	3.5953	-2.48163	transmembrane protein 190
TMEM249	1.54	2.11e-05	6.53373	2.72769	transmembrane protein 249
TUBB8	1.54	6.24e-06	7.35805	3.98749	tubulin beta 8 class VIII
ADRA2B	1.53	0.0112	2.96375	-3.67957	adrenoceptor alpha 2B
CPE	1.53	0.00123	4.13439	-1.45939	carboxypeptidase E
GDPD1	1.53	9.5e-06	7.06671	3.55278	glycerophosphodiester phosphodiesterase domain containing 1
LDLRAD1	1.53	0.00879	3.09054	-3.44092	low density lipoprotein receptor class A domain containing 1
PID1	1.53	0.00164	3.97872	-1.75313	phosphotyrosine interaction domain containing 1
SDK2	1.53	0.0238	2.56498	-4.416	sidekick cell adhesion molecule 2
TEX14	1.53	0.00765	3.16326	-3.30341	testis expressed 14, intercellular bridge forming factor
TRIM47	1.53	0.00437	3.4581	-2.74304	tripartite motif containing 47
ARHGEF26	1.52	5.37e-05	5.9379	1.75865	Rho guanine nucleotide exchange factor 26
C1QTNF1	1.52	0.000605	4.52111	-0.73792	C1q and tumor necrosis factor related protein 1
C4orf36	1.52	2.54e-05	6.41162	2.53313	chromosome 4 open reading frame 36
DEPTOR	1.52	0.00882	3.08878	-3.44424	DEP domain containing MTOR-interacting protein
FAM110A	1.52	0.000876	4.31764	-1.11587	family with sequence similarity 110 member A
HOXC10	1.52	0.00158	3.99788	-1.7169	homeobox C10
OSR2	1.52	0.000968	4.26331	-1.21742	odd-skipped related transciption factor 2
PARP3	1.52	4.25e-06	7.63124	4.38495	poly(ADP-ribose) polymerase family member 3
PPEF1	1.52	0.0118	2.93839	-3.72711	protein phosphatase with EF-hand domain 1
RBMS1	1.52	0.000382	4.77889	-0.26516	RNA binding motif single stranded interacting protein 1
SCML1	1.52	0.0313	2.41988	-4.67619	sex comb on midleg-like 1 (Drosophila)
SLC2A6	1.52	0.00382	3.52875	-2.60843	solute carrier family 2 member 6
SYNPO	1.52	5.39e-06	7.461	4.13843	synaptopodin
TNFRSF8	1.52	0.0273	2.49172	-4.54802	TNF receptor superfamily member 8
UBE2Q2P1	1.52	3.27e-06	7.8228	4.65789	ubiquitin conjugating enzyme E2 Q2 pseudogene 1
AIFM3	1.51	0.00447	3.44535	-2.76731	apoptosis inducing factor, mitochondria associated 3
C1QA	1.51	0.0145	2.82727	-3.93445	complement C1q A chain
LKAAEAR1	1.51	0.0154	2.79545	-3.9935	LKAAEAR motif containing 1
MT1B	1.51	0.00024	5.04369	0.21256	metallothionein 1B
PTPRB	1.51	0.00684	3.22245	-3.19121	protein tyrosine phosphatase, receptor type B
SLC22A4	1.51	0.0122	2.91829	-3.76473	solute carrier family 22 member 4
STARD8	1.51	0.0113	2.96112	-3.6845	StAR related lipid transfer domain containing 8
TMEM30A	1.51	0.00851	3.10735	-3.40917	transmembrane protein 30A
TMEM51-AS1	1.51	6.07e-06	7.37783	4.0166	TMEM51 antisense RNA 1
BMP7	1.5	0.00141	4.06055	-1.59851	bone morphogenetic protein 7
GCHFR	1.5	0.000938	4.2806	-1.18508	GTP cyclohydrolase I feedback regulator
MSMO1	1.5	0.0053	3.35592	-2.93758	methylsterol monooxygenase 1
SRGN	1.5	0.0181	2.71114	-4.14919	serglycin
TNFRSF25	1.5	5.7e-05	5.90082	1.69671	TNF receptor superfamily member 25
ARMC2	1.49	0.0434	2.24205	-4.98727	armadillo repeat containing 2
C12orf42	1.49	0.00716	3.19803	-3.23753	chromosome 12 open reading frame 42
FAM175A	1.49	0.00301	3.65353	-2.3707	family with sequence similarity 175 member A
GALNT16	1.49	0.0157	2.78576	-4.01147	polypeptide N-acetylgalactosaminyltransferase 16
H19	1.49	0.00785	3.14989	-3.32872	H19, imprinted maternally expressed transcript (non-protein coding)
KLK13	1.49	0.00553	3.33358	-2.98008	kallikrein related peptidase 13
MOCS1	1.49	0.000317	4.88379	-0.07489	molybdenum cofactor synthesis 1
MSRA	1.49	0.000559	4.56535	-0.65627	methionine sulfoxide reductase A
SCD	1.49	0.0011	4.19526	-1.34498	stearoyl-CoA desaturase
SFT2D2	1.49	4.51e-06	7.58943	4.32475	SFT2 domain containing 2
SLC35D3	1.49	0.033	2.3911	-4.72718	solute carrier family 35 member D3
ZYG11A	1.49	0.000176	5.22459	0.53392	zyg-11 family member A, cell cycle regulator
B3GNT4	1.48	0.0369	2.33143	-4.83211	UDP-GlcNAc:betaGal beta-1,3-N-acetylglucosaminyltransferase 4
C8orf46	1.48	0.0256	2.52733	-4.484	chromosome 8 open reading frame 46
EBF4	1.48	0.0184	2.70123	-4.16741	early B-cell factor 4
HSPA8	1.48	0.00789	3.14764	-3.33298	heat shock protein family A (Hsp70) member 8
IQSEC2	1.48	7.79e-05	5.70944	1.37396	IQ motif and Sec7 domain 2
ITGB3	1.48	0.000292	4.93162	0.01142	integrin subunit beta 3
KIFC3	1.48	0.000185	5.19398	0.47984	kinesin family member C3
PACSIN1	1.48	0.0106	2.99061	-3.62916	protein kinase C and casein kinase substrate in neurons 1
ZNF221	1.48	0.00795	3.14324	-3.34131	zinc finger protein 221
ZNF615	1.48	0.011	2.97452	-3.65936	zinc finger protein 615
AFMID	1.47	5.97e-06	7.38889	4.03285	arylformamidase
C4orf22	1.47	0.023	2.58389	-4.38173	chromosome 4 open reading frame 22
CDH15	1.47	0.00574	3.3143	-3.01676	cadherin 15
CYB561A3	1.47	0.000344	4.83754	-0.15861	cytochrome b561 family member A3
IZUMO4	1.47	0.0131	2.88295	-3.83076	IZUMO family member 4
NFYA	1.47	1.44e-05	6.78717	3.12488	nuclear transcription factor Y subunit alpha
PAGE4	1.47	0.046	2.2106	-5.04126	PAGE family member 4
PQLC3	1.47	6.9e-07	9.02098	6.26322	PQ loop repeat containing 3
AFAP1-AS1	1.46	0.0333	2.38641	-4.73546	AFAP1 antisense RNA 1
AHCY	1.46	0.000422	4.7232	-0.36667	adenosylhomocysteinase
ATG9B	1.46	0.00636	3.26056	-3.11889	autophagy related 9B
AVIL	1.46	0.0294	2.45383	-4.61579	advillin
C2orf73	1.46	0.00449	3.44333	-2.77117	chromosome 2 open reading frame 73
CD101	1.46	0.00958	3.04532	-3.52621	CD101 molecule
CHRNA1	1.46	0.00695	3.21402	-3.2072	cholinergic receptor nicotinic alpha 1 subunit
DCAF4	1.46	0.000565	4.55975	-0.6666	DDB1 and CUL4 associated factor 4
DHX57	1.46	0.000577	4.54824	-0.68782	DEAH-box helicase 57
FDXACB1	1.46	2.57e-06	8.00044	4.90684	ferredoxin-fold anticodon binding domain containing 1
JADE2	1.46	0.00174	3.94747	-1.81228	jade family PHD finger 2
MECOM	1.46	0.0395	2.29366	-4.89799	MDS1 and EVI1 complex locus
PSTPIP1	1.46	0.00492	3.39468	-2.86382	proline-serine-threonine phosphatase interacting protein 1
TREX1	1.46	2.13e-05	6.52618	2.71572	three prime repair exonuclease 1
ANK1	1.45	9.64e-05	5.5803	1.15333	ankyrin 1
CA3	1.45	0.000101	5.55491	1.10967	carbonic anhydrase 3
CDS1	1.45	0.00226	3.80622	-2.08022	CDP-diacylglycerol synthase 1
CHRD	1.45	0.000273	4.96882	0.07836	chordin
CTSK	1.45	5.5e-06	7.4477	4.119	cathepsin K
FLRT2	1.45	0.00843	3.11268	-3.39911	fibronectin leucine rich transmembrane protein 2
IL1RAPL1	1.45	0.0142	2.84024	-3.91034	interleukin 1 receptor accessory protein like 1
MT1F	1.45	0.00972	3.0378	-3.54038	metallothionein 1F
NRGN	1.45	0.00653	3.24644	-3.14569	neurogranin
PLEKHH2	1.45	0.00486	3.40189	-2.85008	pleckstrin homology, MyTH4 and FERM domain containing H2
PLEKHN1	1.45	1.05e-05	6.99609	3.44567	pleckstrin homology domain containing N1
PTGER3	1.45	0.00717	3.19735	-3.23883	prostaglandin E receptor 3
ST3GAL6	1.45	0.00502	3.38471	-2.88279	ST3 beta-galactoside alpha-2,3-sialyltransferase 6
TCP11	1.45	0.00454	3.43777	-2.78176	t-complex 11
TP63	1.45	6e-05	5.86967	1.64452	tumor protein p63
ANKRD44	1.44	0.000661	4.47272	-0.82744	ankyrin repeat domain 44
C4orf33	1.44	0.000967	4.26354	-1.21701	chromosome 4 open reading frame 33
CACNA2D3	1.44	0.018	2.71252	-4.14666	calcium voltage-gated channel auxiliary subunit alpha2delta 3
DGKA	1.44	2.46e-06	8.0314	4.94984	diacylglycerol kinase alpha
DUOX1	1.44	0.0215	2.61913	-4.31766	dual oxidase 1
FAM71E2	1.44	0.0106	2.99465	-3.62156	family with sequence similarity 71 member E2
FAM74A3	1.44	0.00798	3.14117	-3.34522	family with sequence similarity 74 member A3
HDAC4	1.44	0.000188	5.18664	0.46686	histone deacetylase 4
HHIP	1.44	0.0104	3.00281	-3.60623	hedgehog interacting protein
IQCE	1.44	0.00358	3.56203	-2.54501	IQ motif containing E
P4HA2	1.44	0.000299	4.91832	-0.01255	prolyl 4-hydroxylase subunit alpha 2
PNCK	1.44	0.00601	3.29045	-3.0621	pregnancy up-regulated nonubiquitous CaM kinase
PTGS2	1.44	0.0257	2.52561	-4.48711	prostaglandin-endoperoxide synthase 2
PTPRT	1.44	0.0401	2.28498	-4.91306	protein tyrosine phosphatase, receptor type T
SPEF1	1.44	0.0475	2.19381	-5.06994	sperm flagellar 1
TLR10	1.44	0.0263	2.51315	-4.50953	toll like receptor 10
TRIML1	1.44	0.00653	3.2469	-3.14482	tripartite motif family like 1
WWC3	1.44	6.33e-05	5.83629	1.58846	WWC family member 3
ARMC12	1.43	0.000245	5.0324	0.19238	armadillo repeat containing 12
ARRB1	1.43	0.00537	3.3492	-2.95038	arrestin beta 1
BMPR1B	1.43	0.0114	2.95203	-3.70156	bone morphogenetic protein receptor type 1B
HOXC-AS3	1.43	0.0341	2.37286	-4.75936	HOXC cluster antisense RNA 3
MICAL1	1.43	1.03e-05	7.00889	3.46513	microtubule associated monooxygenase, calponin and LIM domain containing 1
NANOG	1.43	0.000798	4.36882	-1.02044	Nanog homeobox
PLA2G2E	1.43	0.0164	2.76347	-4.0527	phospholipase A2 group IIE
PRIM2	1.43	0.00642	3.25504	-3.12937	primase (DNA) subunit 2
RTP1	1.43	0.00331	3.6038	-2.46544	receptor transporter protein 1
SLC47A1	1.43	0.00275	3.70133	-2.27971	solute carrier family 47 member 1
SPON2	1.43	0.0374	2.32301	-4.84682	spondin 2
SPTBN5	1.43	0.00382	3.52814	-2.60959	spectrin beta, non-erythrocytic 5
WDR78	1.43	0.0221	2.60514	-4.34313	WD repeat domain 78
ALDH1B1	1.42	0.00125	4.12496	-1.47712	aldehyde dehydrogenase 1 family member B1
DUSP19	1.42	0.0231	2.582	-4.38517	dual specificity phosphatase 19
FERMT1	1.42	0.00269	3.7137	-2.25616	fermitin family member 1
GRM7	1.42	0.00819	3.1276	-3.3709	glutamate metabotropic receptor 7
LRRC43	1.42	0.0481	2.1864	-5.08257	leucine rich repeat containing 43
MPP3	1.42	0.001	4.243	-1.25547	membrane palmitoylated protein 3
NRG4	1.42	8.11e-06	7.17569	3.71672	neuregulin 4
PCDHB2	1.42	0.000174	5.22976	0.54305	protocadherin beta 2
RFTN2	1.42	0.00724	3.19253	-3.24796	raftlin family member 2
S100B	1.42	0.0077	3.16035	-3.30892	S100 calcium binding protein B
SIGLEC7	1.42	0.0374	2.32396	-4.84516	sialic acid binding Ig like lectin 7
SIK1	1.42	0.00248	3.7576	-2.17266	salt inducible kinase 1
SLC25A27	1.42	0.00203	3.8643	-1.96993	solute carrier family 25 member 27
TLL2	1.42	0.00197	3.87977	-1.94059	tolloid like 2
TMEM52	1.42	0.0188	2.69101	-4.18619	transmembrane protein 52
ANKRD20A2	1.41	0.000226	5.07937	0.27627	ankyrin repeat domain 20 family member A2
BHMT2	1.41	0.0141	2.84235	-3.90641	betaine--homocysteine S-methyltransferase 2
C1orf115	1.41	0.00518	3.36816	-2.9143	chromosome 1 open reading frame 115
CAPZA3	1.41	0.0289	2.46173	-4.60168	capping actin protein of muscle Z-line alpha subunit 3
CILP	1.41	0.00739	3.1816	-3.26868	cartilage intermediate layer protein
CRYBA2	1.41	0.007	3.20989	-3.21505	crystallin beta A2
CSTA	1.41	0.00587	3.30243	-3.03933	cystatin A
FRMD8	1.41	0.00748	3.17522	-3.28076	FERM domain containing 8
GAB1	1.41	0.00262	3.72738	-2.23014	GRB2 associated binding protein 1
HSF2BP	1.41	0.000426	4.71713	-0.37775	heat shock transcription factor 2 binding protein
KIT	1.41	0.00312	3.63476	-2.40646	KIT proto-oncogene receptor tyrosine kinase
PCDHGB2	1.41	0.000108	5.50999	1.03224	protocadherin gamma subfamily B, 2
PDIA2	1.41	4.63e-05	6.03045	1.91243	protein disulfide isomerase family A member 2
SLC26A7	1.41	0.0172	2.73877	-4.0983	solute carrier family 26 member 7
UPK1A-AS1	1.41	0.0477	2.19128	-5.07425	UPK1A antisense RNA 1
C11orf16	1.4	0.0404	2.28164	-4.91885	chromosome 11 open reading frame 16
C3	1.4	1.8e-05	6.63721	2.89094	complement component 3
COL23A1	1.4	0.000298	4.91987	-0.00976	collagen type XXIII alpha 1 chain
DNAJC6	1.4	0.000696	4.44413	-0.88045	DnaJ heat shock protein family (Hsp40) member C6
DPY19L2P4	1.4	0.0281	2.47756	-4.57339	DPY19L2 pseudogene 4
FAM20C	1.4	0.0435	2.24095	-4.98917	family with sequence similarity 20 member C
GNMT	1.4	0.0105	2.99911	-3.61318	glycine N-methyltransferase
HLA-DQA2	1.4	0.0202	2.65163	-4.25834	major histocompatibility complex, class II, DQ alpha 2
IQGAP1	1.4	3e-07	9.71606	7.11988	IQ motif containing GTPase activating protein 1
MFAP5	1.4	0.0235	2.5718	-4.40364	microfibrillar associated protein 5
NAPRT	1.4	1.34e-05	6.83173	3.19382	nicotinate phosphoribosyltransferase
NODAL	1.4	0.0201	2.65566	-4.25096	nodal growth differentiation factor
OSGIN1	1.4	0.00171	3.95644	-1.79529	oxidative stress induced growth inhibitor 1
PDCL3	1.4	1.64e-05	6.69931	2.98819	phosducin like 3
PDE5A	1.4	0.0285	2.46988	-4.58713	phosphodiesterase 5A
PXYLP1	1.4	0.000291	4.93274	0.01344	2-phosphoxylose phosphatase 1
RAB11FIP4	1.4	4.98e-05	5.9844	1.83606	RAB11 family interacting protein 4
SCD5	1.4	0.00425	3.47224	-2.7161	stearoyl-CoA desaturase 5
SH3GL3	1.4	0.00265	3.72151	-2.24131	SH3 domain containing GRB2 like 3, endophilin A3
SSPO	1.4	1.48e-06	8.41592	5.47392	SCO-spondin
ARHGEF26-AS1	1.39	0.0481	2.18632	-5.0827	ARHGEF26 antisense RNA 1
BPIFA4P	1.39	0.0264	2.51005	-4.5151	BPI fold containing family A member 4, pseudogene
GFRA1	1.39	0.0284	2.47154	-4.58415	GDNF family receptor alpha 1
ITGB6	1.39	0.0474	2.19401	-5.06959	integrin subunit beta 6
LAMP5	1.39	0.018	2.71421	-4.14355	lysosomal associated membrane protein family member 5
NT5M	1.39	4.94e-05	5.98939	1.84435	5',3'-nucleotidase, mitochondrial
RHAG	1.39	0.0172	2.73842	-4.09895	Rh-associated glycoprotein
TEC	1.39	0.0187	2.69388	-4.18092	tec protein tyrosine kinase
TMIE	1.39	0.000653	4.47903	-0.81576	transmembrane inner ear
USH1C	1.39	0.0016	3.991	-1.7299	USH1 protein network component harmonin
XRCC6P5	1.39	0.0238	2.56477	-4.41638	X-ray repair cross complementing 6 pseudogene 5
ADAM22	1.38	0.00331	3.60376	-2.46551	ADAM metallopeptidase domain 22
ASPM	1.38	3.04e-05	6.29736	2.34919	abnormal spindle microtubule assembly
FOXA1	1.38	0.000199	5.15096	0.40362	forkhead box A1
FUT9	1.38	0.0483	2.18457	-5.08569	fucosyltransferase 9
GPR155	1.38	0.0179	2.71535	-4.14144	G protein-coupled receptor 155
HBB	1.38	0.00504	3.38209	-2.88777	hemoglobin subunit beta
KCP	1.38	0.00622	3.27238	-3.09642	kielin/chordin-like protein
KIAA0101	1.38	0.000171	5.23883	0.55905	KIAA0101
KIAA1462	1.38	0.0273	2.49183	-4.54782	KIAA1462
KLHL41	1.38	0.00133	4.09193	-1.53935	kelch like family member 41
LST1	1.38	0.004	3.50434	-2.65494	leukocyte specific transcript 1
MXRA7	1.38	4.26e-05	6.08172	1.99709	matrix remodeling associated 7
OCA2	1.38	0.00239	3.77608	-2.13751	OCA2 melanosomal transmembrane protein
PUS7L	1.38	4.66e-05	6.02649	1.90587	pseudouridylate synthase 7 like
RSPH4A	1.38	0.0078	3.15314	-3.32257	radial spoke head 4 homolog A
SLC22A9	1.38	0.0208	2.63824	-4.2828	solute carrier family 22 member 9
TMEM64	1.38	0.000175	5.22746	0.53898	transmembrane protein 64
CCIN	1.37	0.000616	4.51164	-0.75542	calicin
CFHR4	1.37	0.0233	2.57786	-4.39267	complement factor H related 4
COL6A1	1.37	2.42e-05	6.44454	2.58578	collagen type VI alpha 1 chain
FAM150A	1.37	0.0445	2.22886	-5.00995	family with sequence similarity 150 member A
HHIPL2	1.37	0.0106	2.99003	-3.63024	HHIP like 2
LEFTY1	1.37	0.000283	4.94915	0.04297	left-right determination factor 1
MCHR2	1.37	0.0115	2.94863	-3.70793	melanin concentrating hormone receptor 2
ODF3L1	1.37	0.000495	4.63332	-0.53124	outer dense fiber of sperm tails 3 like 1
OR4C46	1.37	0.00823	3.12504	-3.37574	olfactory receptor family 4 subfamily C member 46
POLR3G	1.37	0.000172	5.23803	0.55764	RNA polymerase III subunit G
ACVRL1	1.36	0.0259	2.5198	-4.49757	activin A receptor like type 1
ADGRE5	1.36	0.000174	5.23175	0.54655	adhesion G protein-coupled receptor E5
AFF1	1.36	0.000296	4.92397	-0.00238	AF4/FMR2 family member 1
ARHGAP29	1.36	0.0174	2.73081	-4.11297	Rho GTPase activating protein 29
CNNM2	1.36	0.00717	3.19733	-3.23886	cyclin and CBS domain divalent metal cation transport mediator 2
KREMEN1	1.36	1.66e-05	6.69135	2.97576	kringle containing transmembrane protein 1
METRNL	1.36	0.00911	3.07179	-3.4763	meteorin like, glial cell differentiation regulator
MTMR7	1.36	0.00932	3.06005	-3.49845	myotubularin related protein 7
NKX6-1	1.36	0.0213	2.62586	-4.3054	NK6 homeobox 1
PLP2	1.36	0.000168	5.24925	0.57741	proteolipid protein 2
PRKAG2-AS1	1.36	0.0208	2.63609	-4.28672	PRKAG2 antisense RNA 1
PRNP	1.36	0.000763	4.39337	-0.97474	prion protein
SDC4	1.36	0.0202	2.65295	-4.25592	syndecan 4
SERPINC1	1.36	0.0018	3.92882	-1.84759	serpin family C member 1
SRI	1.36	0.00261	3.73008	-2.225	sorcin
SYCE2	1.36	0.00262	3.72713	-2.2306	synaptonemal complex central element protein 2
ABTB2	1.35	8.88e-06	7.11265	3.62207	ankyrin repeat and BTB domain containing 2
ADAMTSL4	1.35	0.000526	4.59947	-0.59344	ADAMTS like 4
ARHGEF3	1.35	1.58e-05	6.72357	3.02604	Rho guanine nucleotide exchange factor 3
CARD14	1.35	0.00188	3.90436	-1.89396	caspase recruitment domain family member 14
CDKL1	1.35	0.000102	5.54796	1.09771	cyclin dependent kinase like 1
CKLF-CMTM1	1.35	0.000169	5.24792	0.57506	CKLF-CMTM1 readthrough
DEFB127	1.35	0.0159	2.77963	-4.02281	defensin beta 127
DENND3	1.35	2.09e-05	6.53999	2.73761	DENN domain containing 3
FAM71E1	1.35	8.88e-06	7.1126	3.62201	family with sequence similarity 71 member E1
HACD1	1.35	4.89e-07	9.3033	6.6174	3-hydroxyacyl-CoA dehydratase 1
HYPM	1.35	0.0326	2.39713	-4.71651	huntingtin interacting protein M
ID1	1.35	0.00985	3.03078	-3.5536	inhibitor of DNA binding 1, HLH protein
MUSTN1	1.35	6.08e-05	5.86143	1.63069	musculoskeletal, embryonic nuclear protein 1
NLRP1	1.35	0.00222	3.81575	-2.06211	NLR family pyrin domain containing 1
NUDT18	1.35	0.000168	5.25136	0.58112	nudix hydrolase 18
SERPINB9P1	1.35	0.0326	2.39776	-4.71539	serpin family B member 9 pseudogene 1
SLC9B1	1.35	0.00462	3.42817	-2.80004	solute carrier family 9 member B1
ANO4	1.34	0.0189	2.68878	-4.19028	anoctamin 4
DAAM2	1.34	0.000157	5.29134	0.65144	dishevelled associated activator of morphogenesis 2
ERVW-1	1.34	0.0202	2.65412	-4.25378	endogenous retrovirus group W member 1
KIF3C	1.34	0.00272	3.70771	-2.26757	kinesin family member 3C
KLB	1.34	0.00616	3.27709	-3.08749	klotho beta
PLIN4	1.34	0.00407	3.49525	-2.67226	perilipin 4
SEMA3F	1.34	0.0014	4.06343	-1.59309	semaphorin 3F
SYCP3	1.34	0.018	2.71465	-4.14275	synaptonemal complex protein 3
TBX6	1.34	0.000122	5.4388	0.90895	T-box 6
TCEB3C	1.34	0.0177	2.7222	-4.12885	transcription elongation factor B subunit 3C
TGFBR2	1.34	0.000213	5.1122	0.33476	transforming growth factor beta receptor 2
TNFAIP3	1.34	0.000839	4.34112	-1.07207	TNF alpha induced protein 3
TNFSF9	1.34	0.00508	3.37859	-2.89444	tumor necrosis factor superfamily member 9
VWA3B	1.34	0.0122	2.91699	-3.76718	von Willebrand factor A domain containing 3B
CISD3	1.33	1.88e-05	6.60726	2.84384	CDGSH iron sulfur domain 3
EXTL1	1.33	0.000111	5.49493	1.00622	exostosin like glycosyltransferase 1
GM2A	1.33	7.05e-05	5.77056	1.47758	GM2 ganglioside activator
HFE	1.33	0.00208	3.85166	-1.99393	hemochromatosis
HS3ST2	1.33	0.0037	3.54508	-2.5773	heparan sulfate-glucosamine 3-sulfotransferase 2
ITGA9	1.33	0.00599	3.29144	-3.06022	integrin subunit alpha 9
KIAA0825	1.33	0.0111	2.96861	-3.67046	KIAA0825
NOG	1.33	0.00123	4.13241	-1.4631	noggin
SFTA1P	1.33	0.0132	2.87858	-3.83891	surfactant associated 1, pseudogene
SMAD9	1.33	0.0219	2.6093	-4.33556	SMAD family member 9
ANKRD36BP2	1.32	3.3e-06	7.81538	4.64741	ankyrin repeat domain 36B pseudogene 2
ASPHD2	1.32	0.00575	3.31321	-3.01883	aspartate beta-hydroxylase domain containing 2
C1orf210	1.32	0.045	2.2227	-5.02053	chromosome 1 open reading frame 210
C1orf53	1.32	2.84e-05	6.33966	2.4175	chromosome 1 open reading frame 53
CCDC115	1.32	0.000247	5.02699	0.18269	coiled-coil domain containing 115
CLUL1	1.32	0.0193	2.67588	-4.21395	clusterin like 1
CYP1B1-AS1	1.32	0.000109	5.50454	1.02282	CYP1B1 antisense RNA 1
F11	1.32	0.011	2.9713	-3.66541	coagulation factor XI
KCTD12	1.32	0.023	2.5829	-4.38353	potassium channel tetramerization domain containing 12
KRT1	1.32	0.0193	2.67741	-4.21114	keratin 1
LIPF	1.32	0.00152	4.01957	-1.67589	lipase F, gastric type
PRKCQ-AS1	1.32	0.000248	5.0256	0.1802	PRKCQ antisense RNA 1
RABGAP1L	1.32	1.69e-05	6.6798	2.9577	RAB GTPase activating protein 1 like
SLC22A18	1.32	0.00441	3.45236	-2.75396	solute carrier family 22 member 18
SPAG16	1.32	0.0133	2.87374	-3.84795	sperm associated antigen 16
SUGCT	1.32	0.00709	3.2033	-3.22755	succinyl-CoA:glutarate-CoA transferase
ALOX15B	1.31	0.000467	4.66532	-0.47254	arachidonate 15-lipoxygenase, type B
C1orf61	1.31	0.0176	2.72619	-4.12148	chromosome 1 open reading frame 61
DOCK4	1.31	0.0113	2.95973	-3.68711	dedicator of cytokinesis 4
FAM198B	1.31	0.0136	2.86035	-3.8729	family with sequence similarity 198 member B
FDXR	1.31	1.72e-05	6.6654	2.93514	ferredoxin reductase
KRT8	1.31	0.0332	2.38851	-4.73174	keratin 8
MAP3K19	1.31	0.0418	2.26356	-4.95016	mitogen-activated protein kinase kinase kinase 19
MSS51	1.31	0.00596	3.29466	-3.05409	MSS51 mitochondrial translational activator
PIANP	1.31	0.0266	2.50584	-4.52267	PILR alpha associated neural protein
PNMAL1	1.31	5.48e-06	7.44973	4.12198	paraneoplastic Ma antigen family like 1
PTPRZ1	1.31	0.0049	3.3972	-2.85902	protein tyrosine phosphatase, receptor type Z1
SMPDL3A	1.31	0.000222	5.0894	0.29417	sphingomyelin phosphodiesterase acid like 3A
SRGAP1	1.31	0.043	2.24787	-4.97725	SLIT-ROBO Rho GTPase activating protein 1
ZDHHC14	1.31	0.00105	4.21817	-1.302	zinc finger DHHC-type containing 14
CDA	1.3	0.0178	2.71833	-4.13596	cytidine deaminase
DAW1	1.3	0.0483	2.18419	-5.08634	dynein assembly factor with WD repeats 1
DNHD1	1.3	9.2e-05	5.60843	1.20159	dynein heavy chain domain 1
FERMT3	1.3	0.00504	3.38212	-2.88771	fermitin family member 3
GABRQ	1.3	0.0238	2.5651	-4.41579	gamma-aminobutyric acid type A receptor theta subunit
HEG1	1.3	0.0157	2.78754	-4.00817	heart development protein with EGF like domains 1
IMPG1	1.3	0.00781	3.15257	-3.32365	interphotoreceptor matrix proteoglycan 1
LCA5	1.3	2.79e-05	6.35158	2.4367	LCA5, lebercilin
LGALS13	1.3	0.0155	2.79125	-4.00129	galectin 13
LRRTM2	1.3	0.00685	3.22159	-3.19285	leucine rich repeat transmembrane neuronal 2
PLSCR3	1.3	0.000288	4.94013	0.02674	phospholipid scramblase 3
SLC38A10	1.3	0.000467	4.66581	-0.47165	solute carrier family 38 member 10
STARD13	1.3	0.0422	2.25774	-4.96021	StAR related lipid transfer domain containing 13
ZC2HC1A	1.3	5.37e-05	5.93844	1.75956	zinc finger C2HC-type containing 1A
C11orf87	1.29	0.00532	3.35439	-2.9405	chromosome 11 open reading frame 87
C1QTNF3	1.29	0.00163	3.98206	-1.74681	C1q and tumor necrosis factor related protein 3
CCDC73	1.29	0.0258	2.52228	-4.49311	coiled-coil domain containing 73
DPPA3	1.29	0.0449	2.22391	-5.01844	developmental pluripotency associated 3
DYX1C1	1.29	0.00771	3.15964	-3.31026	dyslexia susceptibility 1 candidate 1
FAM26F	1.29	0.0249	2.54074	-4.45982	family with sequence similarity 26 member F
ITGA6	1.29	0.000217	5.10235	0.31723	integrin subunit alpha 6
MYT1	1.29	0.000348	4.8318	-0.16903	myelin transcription factor 1
SCN8A	1.29	0.0225	2.59511	-4.36136	sodium voltage-gated channel alpha subunit 8
TBC1D2B	1.29	0.00016	5.27904	0.62983	TBC1 domain family member 2B
VASH2	1.29	0.00368	3.54826	-2.57125	vasohibin 2
ADAP2	1.28	1.82e-05	6.63047	2.88034	ArfGAP with dual PH domains 2
AGBL1	1.28	0.0191	2.68338	-4.20019	ATP/GTP binding protein like 1
ALDH5A1	1.28	5.78e-06	7.41255	4.06756	aldehyde dehydrogenase 5 family member A1
CFAP45	1.28	0.00254	3.74348	-2.1995	cilia and flagella associated protein 45
DRAXIN	1.28	0.00613	3.27967	-3.08258	dorsal inhibitory axon guidance protein
FGF12	1.28	0.0136	2.85995	-3.87365	fibroblast growth factor 12
GABRD	1.28	0.0112	2.96474	-3.67773	gamma-aminobutyric acid type A receptor delta subunit
GGTA1P	1.28	0.00906	3.07455	-3.47109	glycoprotein, alpha-galactosyltransferase 1 pseudogene
HAUS6	1.28	0.0184	2.70131	-4.16727	HAUS augmin like complex subunit 6
MROH1	1.28	0.0198	2.66443	-4.23491	maestro heat like repeat family member 1
MRPL42P5	1.28	0.000587	4.53805	-0.70663	mitochondrial ribosomal protein L42 pseudogene 5
OTX1	1.28	0.000524	4.6012	-0.59026	orthodenticle homeobox 1
PNMT	1.28	0.000961	4.26708	-1.21038	phenylethanolamine N-methyltransferase
RBMXL2	1.28	0.0045	3.44224	-2.77325	RNA binding motif protein, X-linked like 2
RSU1	1.28	0.00165	3.97497	-1.76022	Ras suppressor protein 1
SETBP1	1.28	0.000123	5.43506	0.90246	SET binding protein 1
C9orf72	1.27	0.00222	3.81598	-2.06168	chromosome 9 open reading frame 72
EHD1	1.27	0.000105	5.5312	1.06883	EH domain containing 1
GLIS1	1.27	0.00792	3.14529	-3.33743	GLIS family zinc finger 1
GNPTAB	1.27	0.002	3.87131	-1.95664	N-acetylglucosamine-1-phosphate transferase alpha and beta subunits
GRIK2	1.27	0.012	2.92597	-3.75036	glutamate ionotropic receptor kainate type subunit 2
HAVCR2	1.27	0.0112	2.96306	-3.68088	hepatitis A virus cellular receptor 2
JAML	1.27	0.0247	2.54617	-4.45002	junction adhesion molecule like
OSMR	1.27	0.0141	2.84407	-3.90321	oncostatin M receptor
PLCB3	1.27	0.00768	3.16165	-3.30645	phospholipase C beta 3
RTKN2	1.27	0.00544	3.34224	-2.96362	rhotekin 2
SMG8	1.27	0.0142	2.83855	-3.91348	SMG8, nonsense mediated mRNA decay factor
SYTL2	1.27	0.0157	2.78449	-4.0138	synaptotagmin like 2
ALS2CL	1.26	1.65e-05	6.69544	2.98214	ALS2 C-terminal like
CCNE2	1.26	0.0141	2.84222	-3.90665	cyclin E2
CENPI	1.26	0.00302	3.65194	-2.37373	centromere protein I
CTSC	1.26	0.0153	2.79876	-3.98737	cathepsin C
DENND1B	1.26	0.000759	4.39608	-0.96971	DENN domain containing 1B
DNAAF3	1.26	1.88e-05	6.60934	2.84712	dynein axonemal assembly factor 3
HLA-DMA	1.26	8.63e-05	5.64754	1.26848	major histocompatibility complex, class II, DM alpha
LAT	1.26	0.00107	4.2076	-1.32183	linker for activation of T-cells
MYO7A	1.26	0.000132	5.39361	0.83035	myosin VIIA
NEBL-AS1	1.26	0.021	2.63317	-4.29206	NEBL antisense RNA 1
NPAS1	1.26	0.00488	3.39926	-2.85509	neuronal PAS domain protein 1
NR2C2AP	1.26	0.00481	3.40714	-2.84009	nuclear receptor 2C2 associated protein
OGFOD3	1.26	5.25e-06	7.4802	4.16642	2-oxoglutarate and iron dependent oxygenase domain containing 3
PTBP3	1.26	6.82e-05	5.79022	1.51081	polypyrimidine tract binding protein 3
SH3TC1	1.26	0.000887	4.3106	-1.12902	SH3 domain and tetratricopeptide repeats 1
STOM	1.26	0.02	2.65754	-4.24752	stomatin
TCIRG1	1.26	0.000209	5.12449	0.35661	T-cell immune regulator 1, ATPase H+ transporting V0 subunit a3
USP6	1.26	0.00753	3.17167	-3.28748	ubiquitin specific peptidase 6
ZNF226	1.26	6.12e-05	5.8572	1.62359	zinc finger protein 226
BRI3BP	1.25	0.00798	3.14123	-3.34512	BRI3 binding protein
BTG3	1.25	2.82e-05	6.34435	2.42505	BTG anti-proliferation factor 3
C1orf132	1.25	0.000188	5.18571	0.46522	chromosome 1 open reading frame 132
CHAC2	1.25	1.14e-05	6.94401	3.36626	ChaC cation transport regulator homolog 2
FBP2	1.25	0.022	2.60809	-4.33775	fructose-bisphosphatase 2
HS6ST2	1.25	0.0108	2.98216	-3.64502	heparan sulfate 6-O-sulfotransferase 2
LFNG	1.25	0.00117	4.15841	-1.41421	LFNG O-fucosylpeptide 3-beta-N-acetylglucosaminyltransferase
LGSN	1.25	0.0312	2.42133	-4.67362	lengsin, lens protein with glutamine synthetase domain
LONRF1	1.25	0.0278	2.48223	-4.56502	LON peptidase N-terminal domain and ring finger 1
MATN2	1.25	0.00348	3.57805	-2.51448	matrilin 2
MMEL1	1.25	0.00033	4.86225	-0.11385	membrane metallo-endopeptidase-like 1
MYOZ1	1.25	0.0135	2.86536	-3.86356	myozenin 1
PKI55	1.25	0.00405	3.49794	-2.66713	DKFZp434H1419
RDX	1.25	0.00571	3.31687	-3.01186	radixin
SPATA16	1.25	0.048	2.18715	-5.08129	spermatogenesis associated 16
SPRYD3	1.25	0.00482	3.40649	-2.84132	SPRY domain containing 3
TESK2	1.25	0.000334	4.85551	-0.12607	testis-specific kinase 2
ZNF583	1.25	3.52e-06	7.7685	4.581	zinc finger protein 583
ACSS2	1.24	0.00435	3.46056	-2.73835	acyl-CoA synthetase short-chain family member 2
AUTS2	1.24	0.00939	3.05599	-3.50611	autism susceptibility candidate 2
CHRNA5	1.24	0.0145	2.82958	-3.93015	cholinergic receptor nicotinic alpha 5 subunit
FLJ33534	1.24	0.0471	2.19838	-5.06214	uncharacterized LOC285150
KLK10	1.24	0.0346	2.36521	-4.77283	kallikrein related peptidase 10
LLGL2	1.24	0.000429	4.71327	-0.38481	LLGL2, scribble cell polarity complex component
LMNA	1.24	0.0107	2.98717	-3.63562	lamin A/C
MGLL	1.24	0.0017	3.95756	-1.79316	monoglyceride lipase
MOK	1.24	0.00428	3.46883	-2.7226	MOK protein kinase
P2RY1	1.24	0.0198	2.6647	-4.23443	purinergic receptor P2Y1
PANX2	1.24	0.000114	5.48214	0.98409	pannexin 2
PCDHGB3	1.24	0.0152	2.80412	-3.97743	protocadherin gamma subfamily B, 3
SPC25	1.24	0.00183	3.91787	-1.86835	SPC25, NDC80 kinetochore complex component
STMN2	1.24	0.0291	2.45793	-4.60847	stathmin 2
UNC93B1	1.24	0.0302	2.43901	-4.6422	unc-93 homolog B1 (C. elegans)
WBP2	1.24	0.000356	4.81848	-0.19319	WW domain binding protein 2
ZNF404	1.24	0.0178	2.72037	-4.13221	zinc finger protein 404
ACSM1	1.23	0.035	2.35965	-4.7826	acyl-CoA synthetase medium-chain family member 1
CFAP52	1.23	0.0224	2.59713	-4.35769	cilia and flagella associated protein 52
CMBL	1.23	0.000324	4.8714	-0.09731	carboxymethylenebutenolidase homolog
CRELD2	1.23	0.000478	4.65263	-0.49581	cysteine rich with EGF like domains 2
DCXR	1.23	4.03e-06	7.67016	4.44079	dicarbonyl and L-xylulose reductase
DIRC2	1.23	7.12e-05	5.7641	1.46666	disrupted in renal carcinoma 2
DRC3	1.23	0.0198	2.66354	-4.23656	dynein regulatory complex subunit 3
FZD6	1.23	1.91e-05	6.59738	2.82828	frizzled class receptor 6
GLIPR1	1.23	0.0156	2.79042	-4.00282	GLI pathogenesis related 1
GPC4	1.23	3.58e-05	6.19264	2.17901	glypican 4
KEL	1.23	0.00341	3.58876	-2.49408	Kell blood group, metallo-endopeptidase
MESP1	1.23	0.000644	4.48713	-0.80077	mesoderm posterior bHLH transcription factor 1
PIP4K2B	1.23	0.00869	3.09638	-3.42989	phosphatidylinositol-5-phosphate 4-kinase type 2 beta
PTRH1	1.23	0.00198	3.87612	-1.94751	peptidyl-tRNA hydrolase 1 homolog
ADCY3	1.22	8.07e-05	5.68781	1.33717	adenylate cyclase 3
CA7	1.22	0.00282	3.68924	-2.30271	carbonic anhydrase 7
DSEL	1.22	0.013	2.88407	-3.82867	dermatan sulfate epimerase-like
FBN2	1.22	0.0252	2.53437	-4.47131	fibrillin 2
GUCY1A2	1.22	0.0423	2.2564	-4.96254	guanylate cyclase 1 soluble subunit alpha 2
HECW2	1.22	0.00502	3.3841	-2.88395	HECT, C2 and WW domain containing E3 ubiquitin protein ligase 2
HRAT5	1.22	0.00284	3.68591	-2.30906	heart tissue-associated transcript 5
LIG1	1.22	0.000284	4.94617	0.03762	DNA ligase 1
LYN	1.22	0.000638	4.49203	-0.79168	LYN proto-oncogene, Src family tyrosine kinase
MORN2	1.22	4.4e-05	6.06167	1.96402	MORN repeat containing 2
RBP7	1.22	0.033	2.39062	-4.72802	retinol binding protein 7
SEMA3G	1.22	0.000186	5.19144	0.47535	semaphorin 3G
SLIT1	1.22	0.0174	2.73221	-4.11039	slit guidance ligand 1
ST8SIA6-AS1	1.22	0.00424	3.47399	-2.71276	ST8SIA6 antisense RNA 1
TMEM229A	1.22	0.000397	4.75749	-0.30412	transmembrane protein 229A
TMEM243	1.22	1.25e-05	6.88197	3.27118	transmembrane protein 243
ZNF645	1.22	0.0449	2.2245	-5.01744	zinc finger protein 645
ADORA2A	1.21	0.000213	5.11209	0.33457	adenosine A2a receptor
ARHGAP27	1.21	0.00128	4.11314	-1.49939	Rho GTPase activating protein 27
ASIP	1.21	0.000652	4.48027	-0.81345	agouti signaling protein
BCL11A	1.21	0.0115	2.95092	-3.70364	B-cell CLL/lymphoma 11A
C2orf74	1.21	0.00828	3.12175	-3.38195	chromosome 2 open reading frame 74
CLDN19	1.21	0.0347	2.3637	-4.77548	claudin 19
DUSP18	1.21	0.00127	4.11773	-1.49074	dual specificity phosphatase 18
HPN	1.21	0.0348	2.36291	-4.77687	hepsin
KIF1C	1.21	0.000555	4.5693	-0.64899	kinesin family member 1C
KIF7	1.21	0.00302	3.65252	-2.37263	kinesin family member 7
MAPK15	1.21	0.0147	2.82007	-3.94783	mitogen-activated protein kinase 15
MICAL2	1.21	0.00349	3.5756	-2.51916	microtubule associated monooxygenase, calponin and LIM domain containing 2
MYL1	1.21	0.0124	2.91097	-3.77842	myosin light chain 1
NME9	1.21	0.00298	3.65879	-2.36069	NME/NM23 family member 9
PBX4	1.21	2.3e-05	6.47729	2.63802	PBX homeobox 4
PCP2	1.21	0.00288	3.67699	-2.32605	Purkinje cell protein 2
PRDM15	1.21	0.00339	3.59115	-2.48953	PR/SET domain 15
RBM15	1.21	0.0101	3.02013	-3.57366	RNA binding motif protein 15
SCARB1	1.21	2e-05	6.56654	2.7796	scavenger receptor class B member 1
SHC1	1.21	7.63e-05	5.72184	1.39503	SHC adaptor protein 1
SNX9	1.21	3.62e-05	6.18564	2.16759	sorting nexin 9
TP53INP2	1.21	0.000246	5.02978	0.18768	tumor protein p53 inducible nuclear protein 2
TYMSOS	1.21	0.00914	3.07023	-3.47925	TYMS opposite strand
ZFPM2	1.21	0.0402	2.28398	-4.91478	zinc finger protein, FOG family member 2
ANAPC1	1.2	0.0432	2.24527	-4.98173	anaphase promoting complex subunit 1
ANXA1	1.2	0.0172	2.73855	-4.0987	annexin A1
C3orf52	1.2	0.0374	2.32285	-4.84711	chromosome 3 open reading frame 52
CCEPR	1.2	0.0398	2.28905	-4.90599	cervical carcinoma expressed PCNA regulatory lncRNA
CD274	1.2	0.000238	5.04923	0.22246	CD274 molecule
EDA	1.2	0.00159	3.99314	-1.72585	ectodysplasin A
FAM101B	1.2	0.000867	4.32307	-1.10574	family with sequence similarity 101 member B
IFI27L2	1.2	0.000707	4.43552	-0.89642	interferon alpha inducible protein 27 like 2
IL12A	1.2	0.00309	3.64086	-2.39483	interleukin 12A
MAP4K2	1.2	0.000761	4.39512	-0.97149	mitogen-activated protein kinase kinase kinase kinase 2
MT1E	1.2	0.00657	3.24349	-3.15129	metallothionein 1E
NELL2	1.2	0.0216	2.61855	-4.31871	neural EGFL like 2
PEAR1	1.2	0.00503	3.38356	-2.88498	platelet endothelial aggregation receptor 1
SPATA33	1.2	0.00293	3.6694	-2.34049	spermatogenesis associated 33
STARD9	1.2	0.000465	4.66851	-0.4667	StAR related lipid transfer domain containing 9
TNFSF14	1.2	0.0415	2.26751	-4.94334	tumor necrosis factor superfamily member 14
TRAF3IP2-AS1	1.2	0.0037	3.54534	-2.57681	TRAF3IP2 antisense RNA 1
ZFP36L1	1.2	8.24e-05	5.67531	1.31588	ZFP36 ring finger protein like 1
ZIC5	1.2	0.018	2.71305	-4.14568	Zic family member 5
ADAM32	1.19	0.0133	2.87177	-3.85162	ADAM metallopeptidase domain 32
ALDH8A1	1.19	0.048	2.18755	-5.08061	aldehyde dehydrogenase 8 family member A1
BAIAP2	1.19	0.000956	4.27023	-1.20448	BAI1 associated protein 2
BMPR2	1.19	0.0254	2.53068	-4.47796	bone morphogenetic protein receptor type 2
CD247	1.19	0.0496	2.16971	-5.11093	CD247 molecule
CNGA1	1.19	0.0361	2.34306	-4.81174	cyclic nucleotide gated channel alpha 1
CYP27B1	1.19	0.0103	3.00979	-3.5931	cytochrome P450 family 27 subfamily B member 1
ECE1	1.19	0.000733	4.41532	-0.93393	endothelin converting enzyme 1
FGFBP2	1.19	0.0103	3.00509	-3.60194	fibroblast growth factor binding protein 2
GLIPR1L2	1.19	0.00243	3.76839	-2.15213	GLI pathogenesis-related 1 like 2
GPR83	1.19	0.0174	2.73118	-4.11229	G protein-coupled receptor 83
HILS1	1.19	0.0285	2.46873	-4.58918	histone linker H1 domain, spermatid-specific 1 (pseudogene)
HOXC5	1.19	0.000183	5.2022	0.49438	homeobox C5
LRRC15	1.19	0.000783	4.37947	-1.00061	leucine rich repeat containing 15
MLXIPL	1.19	0.00113	4.18073	-1.37226	MLX interacting protein like
NOXA1	1.19	0.0204	2.64666	-4.26743	NADPH oxidase activator 1
PCDHB7	1.19	0.000525	4.59989	-0.59268	protocadherin beta 7
PON3	1.19	0.014	2.84666	-3.89838	paraoxonase 3
PPP1R16A	1.19	0.000898	4.30435	-1.14069	protein phosphatase 1 regulatory subunit 16A
RAB38	1.19	0.0295	2.45159	-4.61979	RAB38, member RAS oncogene family
RAB40B	1.19	0.000604	4.52227	-0.73577	RAB40B, member RAS oncogene family
RNF157	1.19	0.000103	5.54313	1.0894	ring finger protein 157
S100A16	1.19	0.049	2.17665	-5.09915	S100 calcium binding protein A16
SEPT8	1.19	0.00847	3.11029	-3.40362	septin 8
TCEAL3	1.19	0.000139	5.36439	0.77937	transcription elongation factor A like 3
TJP2	1.19	0.00114	4.17449	-1.38398	tight junction protein 2
ZNF184	1.19	1.84e-05	6.6233	2.86908	zinc finger protein 184
AFDN	1.18	0.0244	2.55152	-4.44035	afadin, adherens junction formation factor
AMPD3	1.18	0.029	2.46034	-4.60417	adenosine monophosphate deaminase 3
ARF6	1.18	3.8e-05	6.1542	2.11617	ADP ribosylation factor 6
CA2	1.18	5.81e-06	7.40855	4.0617	carbonic anhydrase 2
CMYA5	1.18	0.0341	2.3732	-4.75875	cardiomyopathy associated 5
DHCR7	1.18	0.0162	2.76894	-4.04258	7-dehydrocholesterol reductase
ENTPD1	1.18	0.0407	2.27789	-4.92535	ectonucleoside triphosphate diphosphohydrolase 1
PTPN7	1.18	0.0336	2.38144	-4.74423	protein tyrosine phosphatase, non-receptor type 7
SEMA4F	1.18	6.44e-05	5.82604	1.5712	ssemaphorin 4F
SLC29A3	1.18	0.00346	3.58076	-2.50932	solute carrier family 29 member 3
SLC51A	1.18	0.041	2.27362	-4.93276	solute carrier family 51 alpha subunit
SSX2	1.18	0.0378	2.31822	-4.8552	SSX family member 2
TRPC7	1.18	0.0358	2.3473	-4.80429	transient receptor potential cation channel subfamily C member 7
WNT11	1.18	0.00107	4.2106	-1.3162	Wnt family member 11
ATP2B4	1.17	0.00615	3.27793	-3.08589	ATPase plasma membrane Ca2+ transporting 4
CADPS2	1.17	0.0043	3.46551	-2.72892	calcium dependent secretion activator 2
CATSPER3	1.17	0.000368	4.80028	-0.22625	cation channel sperm associated 3
CD163L1	1.17	0.03	2.4424	-4.63615	CD163 molecule like 1
CEACAM3	1.17	0.00792	3.14541	-3.3372	carcinoembryonic antigen related cell adhesion molecule 3
CLDN23	1.17	3.56e-05	6.19618	2.18479	claudin 23
CLSTN3	1.17	0.000136	5.37661	0.80071	calsyntenin 3
CNTNAP3B	1.17	0.00195	3.88416	-1.93225	contactin associated protein-like 3B
CXorf57	1.17	0.0251	2.53743	-4.46579	chromosome X open reading frame 57
FAM183A	1.17	9.29e-05	5.60268	1.19172	family with sequence similarity 183 member A
GLMP	1.17	0.00868	3.09747	-3.42783	glycosylated lysosomal membrane protein
GNAI2	1.17	0.00144	4.04775	-1.62267	G protein subunit alpha i2
GOLGA8IP	1.17	0.000315	4.88775	-0.06774	golgin A8 family member I, pseudogene
LHCGR	1.17	0.00202	3.86721	-1.96441	luteinizing hormone/choriogonadotropin receptor
MMD	1.17	0.000241	5.04028	0.20647	monocyte to macrophage differentiation associated
MT1L	1.17	0.0202	2.65215	-4.25738	metallothionein 1L (gene/pseudogene)
NTN5	1.17	0.000123	5.4342	0.90097	netrin 5
NUDT4	1.17	6.55e-05	5.81521	1.55297	nudix hydrolase 4
PLLP	1.17	0.0452	2.22091	-5.0236	plasmolipin
RHOXF2B	1.17	0.00837	3.11612	-3.39259	Rhox homeobox family member 2B
VPS16	1.17	8.99e-05	5.62226	1.22527	VPS16, CORVET/HOPS core subunit
ZNF114	1.17	0.000194	5.16607	0.43043	zinc finger protein 114
ARHGEF16	1.16	0.0101	3.01803	-3.5776	Rho guanine nucleotide exchange factor 16
C2orf61	1.16	0.00915	3.06944	-3.48074	chromosome 2 open reading frame 61
CCDC81	1.16	0.0218	2.6127	-4.32937	coiled-coil domain containing 81
CYP2U1	1.16	0.000675	4.46131	-0.84858	cytochrome P450 family 2 subfamily U member 1
CYP4V2	1.16	0.0012	4.14762	-1.4345	cytochrome P450 family 4 subfamily V member 2
ELL3	1.16	0.000318	4.88274	-0.0768	elongation factor for RNA polymerase II 3
GALNT9	1.16	0.0117	2.94266	-3.71912	polypeptide N-acetylgalactosaminyltransferase 9
GAS1	1.16	0.0178	2.71839	-4.13586	growth arrest specific 1
GOLGA8F	1.16	0.0388	2.30412	-4.87977	golgin A8 family member F
ISOC1	1.16	3.1e-05	6.28295	2.32586	isochorismatase domain containing 1
KCTD13	1.16	0.00103	4.22753	-1.28445	potassium channel tetramerization domain containing 13
LMNTD2	1.16	0.000219	5.09602	0.30595	lamin tail domain containing 2
MICB	1.16	0.0393	2.29652	-4.89301	MHC class I polypeptide-related sequence B
MROH7	1.16	0.00672	3.23174	-3.17359	maestro heat like repeat family member 7
NEK11	1.16	6.55e-05	5.81513	1.55283	NIMA related kinase 11
OSBP2	1.16	6.26e-05	5.84326	1.60017	oxysterol binding protein 2
PCDHAC1	1.16	0.00365	3.55201	-2.5641	protocadherin alpha subfamily C, 1
SLC6A6	1.16	0.0175	2.72984	-4.11477	solute carrier family 6 member 6
TMEM14A	1.16	1.66e-05	6.69064	2.97464	transmembrane protein 14A
TMOD4	1.16	0.0286	2.4674	-4.59156	tropomodulin 4
TNS4	1.16	0.0157	2.78701	-4.00915	tensin 4
TUBA3D	1.16	0.00141	4.05823	-1.6029	tubulin alpha 3d
ZDHHC8P1	1.16	0.0151	2.80612	-3.97373	zinc finger DHHC-type containing 8 pseudogene 1
ANKRD50	1.15	3.38e-05	6.22929	2.23876	ankyrin repeat domain 50
ARL17A	1.15	0.0016	3.99215	-1.72772	ADP ribosylation factor like GTPase 17A
C9orf66	1.15	0.0216	2.61699	-4.32156	chromosome 9 open reading frame 66
CAMK2D	1.15	0.00255	3.74242	-2.20152	calcium/calmodulin dependent protein kinase II delta
CAPRIN2	1.15	0.000565	4.55927	-0.66749	caprin family member 2
CD80	1.15	0.0327	2.39575	-4.71895	CD80 molecule
CDC25B	1.15	0.00133	4.09037	-1.54229	cell division cycle 25B
DYNC2H1	1.15	0.000287	4.94203	0.03017	dynein cytoplasmic 2 heavy chain 1
FMNL1	1.15	0.000852	4.33282	-1.08755	formin like 1
GAFA2	1.15	0.016	2.77495	-4.03147	FGF-2 activity-associated protein 2
GDPD5	1.15	0.00243	3.76819	-2.1525	glycerophosphodiester phosphodiesterase domain containing 5
IQCK	1.15	0.00347	3.57865	-2.51334	IQ motif containing K
NADSYN1	1.15	0.000314	4.88962	-0.06437	NAD synthetase 1
PCDHB11	1.15	0.000952	4.27244	-1.20035	protocadherin beta 11
PON2	1.15	0.00479	3.40883	-2.83688	paraoxonase 2
SOBP	1.15	0.000245	5.03116	0.19015	sine oculis binding protein homolog
SPAG11B	1.15	0.00285	3.68357	-2.31351	sperm associated antigen 11B
TCEAL6	1.15	0.000151	5.31176	0.68728	transcription elongation factor A like 6
ABLIM1	1.14	2.5e-06	8.01895	4.93257	actin binding LIM protein 1
ABTB1	1.14	0.0208	2.63811	-4.28303	ankyrin repeat and BTB domain containing 1
ARHGEF28	1.14	0.00124	4.12722	-1.47288	Rho guanine nucleotide exchange factor 28
BTD	1.14	0.00164	3.97806	-1.75437	biotinidase
CANT1	1.14	0.000288	4.93928	0.02521	calcium activated nucleotidase 1
DISC1	1.14	0.0383	2.3108	-4.86814	disrupted in schizophrenia 1
DNER	1.14	0.00151	4.02269	-1.66999	delta/notch like EGF repeat containing
DYNLRB2	1.14	0.00711	3.20217	-3.22969	dynein light chain roadblock-type 2
F11-AS1	1.14	0.0315	2.41598	-4.68311	F11 antisense RNA 1
FAM104B	1.14	0.00139	4.06555	-1.58908	family with sequence similarity 104 member B
FAM225B	1.14	0.0016	3.99212	-1.72778	family with sequence similarity 225 member B (non-protein coding)
FRK	1.14	0.0224	2.59867	-4.35489	fyn related Src family tyrosine kinase
GMCL1	1.14	0.000216	5.10441	0.32089	germ cell-less, spermatogenesis associated 1
KALRN	1.14	0.0214	2.62138	-4.31355	kalirin, RhoGEF kinase
KRT5	1.14	0.000541	4.58356	-0.62273	keratin 5
LDHD	1.14	0.00156	4.00384	-1.70563	lactate dehydrogenase D
LEMD3	1.14	0.000129	5.40475	0.84976	LEM domain containing 3
MEGF9	1.14	0.000217	5.10074	0.31436	multiple EGF like domains 9
METTL7A	1.14	0.00246	3.76097	-2.16624	methyltransferase like 7A
OR2T8	1.14	0.00297	3.66098	-2.35653	olfactory receptor family 2 subfamily T member 8
PPP1R9B	1.14	0.00573	3.31512	-3.01519	protein phosphatase 1 regulatory subunit 9B
REG3G	1.14	0.00693	3.21511	-3.20514	regenerating family member 3 gamma
RILP	1.14	0.000545	4.57971	-0.62983	Rab interacting lysosomal protein
SH2D3C	1.14	0.0143	2.83649	-3.91731	SH2 domain containing 3C
ABRA	1.13	0.00973	3.03728	-3.54137	actin binding Rho activating protein
ART4	1.13	0.0273	2.4932	-4.54536	ADP-ribosyltransferase 4 (Dombrock blood group)
BMF	1.13	0.0244	2.55228	-4.43898	Bcl2 modifying factor
CLIP2	1.13	0.000132	5.39152	0.82671	CAP-Gly domain containing linker protein 2
CTAGE1	1.13	0.00986	3.03059	-3.55395	cutaneous T-cell lymphoma-associated antigen 1
ENDOD1	1.13	0.00378	3.53467	-2.59715	endonuclease domain containing 1
EPHB2	1.13	0.00131	4.10084	-1.52256	EPH receptor B2
ERMN	1.13	0.0207	2.6402	-4.27923	ermin
FAM210B	1.13	0.000424	4.72054	-0.37152	family with sequence similarity 210 member B
HEMGN	1.13	0.0168	2.75102	-4.0757	hemogen
HSPA4L	1.13	0.0107	2.98648	-3.63691	heat shock protein family A (Hsp70) member 4 like
ISM1	1.13	0.00109	4.19733	-1.34109	isthmin 1, angiogenesis inhibitor
KCNG3	1.13	0.000372	4.79323	-0.23907	potassium voltage-gated channel modifier subfamily G member 3
KRT8P41	1.13	0.0281	2.47646	-4.57536	keratin 8 pseudogene 41
LOH12CR2	1.13	0.00497	3.38957	-2.87353	loss of heterozygosity, 12, chromosomal region 2 (non-protein coding)
PCDHGA2	1.13	0.00573	3.31497	-3.01549	protocadherin gamma subfamily A, 2
PGLYRP2	1.13	0.0436	2.24042	-4.99008	peptidoglycan recognition protein 2
PIK3AP1	1.13	0.000314	4.89033	-0.06307	phosphoinositide-3-kinase adaptor protein 1
PRUNE2	1.13	0.00362	3.55736	-2.55392	prune homolog 2
RASGEF1C	1.13	0.000719	4.42651	-0.91315	RasGEF domain family member 1C
TXLNB	1.13	0.0231	2.58129	-4.38644	taxilin beta
ZNF544	1.13	0.0428	2.25078	-4.97223	zinc finger protein 544
AADAT	1.12	0.000955	4.27046	-1.20405	aminoadipate aminotransferase
ABAT	1.12	0.000224	5.08389	0.28433	4-aminobutyrate aminotransferase
ABCA6	1.12	0.00743	3.17885	-3.27389	ATP binding cassette subfamily A member 6
ARHGAP22	1.12	0.0008	4.3671	-1.02365	Rho GTPase activating protein 22
BNC2	1.12	0.00816	3.12998	-3.3664	basonuclin 2
C16orf89	1.12	0.015	2.80941	-3.96761	chromosome 16 open reading frame 89
CHST8	1.12	0.0186	2.69655	-4.17602	carbohydrate sulfotransferase 8
HSD17B7	1.12	0.0257	2.5253	-4.48766	hydroxysteroid 17-beta dehydrogenase 7
INSIG1	1.12	0.00326	3.6122	-2.44942	insulin induced gene 1
INTU	1.12	0.00105	4.21681	-1.30455	inturned planar cell polarity protein
LPAR2	1.12	7.59e-05	5.72496	1.40032	lysophosphatidic acid receptor 2
MAGEB10	1.12	0.0291	2.45888	-4.60677	MAGE family member B10
PCOLCE2	1.12	1.58e-05	6.7219	3.02344	procollagen C-endopeptidase enhancer 2
PDLIM2	1.12	0.000968	4.26301	-1.21799	PDZ and LIM domain 2
PKNOX1	1.12	1.86e-05	6.61386	2.85423	PBX/knotted 1 homeobox 1
PMFBP1	1.12	0.000222	5.08919	0.29378	polyamine modulated factor 1 binding protein 1
POM121L8P	1.12	0.0281	2.47671	-4.57491	POM121 transmembrane nucleoporin like 8, pseudogene
POU5F1	1.12	0.00358	3.56262	-2.5439	POU class 5 homeobox 1
RASA4	1.12	1.06e-05	6.99165	3.43892	RAS p21 protein activator 4
ST8SIA3	1.12	0.0121	2.92161	-3.75852	ST8 alpha-N-acetyl-neuraminide alpha-2,8-sialyltransferase 3
STH	1.12	0.0129	2.89115	-3.81546	saitohin
TPMT	1.12	0.00135	4.08218	-1.55773	thiopurine S-methyltransferase
TRAM1L1	1.12	0.0239	2.5639	-4.41796	translocation associated membrane protein 1-like 1
TSPAN32	1.12	0.0324	2.4008	-4.71002	tetraspanin 32
UBE2Q2	1.12	0.00307	3.64404	-2.38878	ubiquitin conjugating enzyme E2 Q2
VWA1	1.12	0.0092	3.06678	-3.48577	von Willebrand factor A domain containing 1
WDR90	1.12	5.99e-05	5.8702	1.64542	WD repeat domain 90
BDH2	1.11	0.000843	4.33902	-1.07598	3-hydroxybutyrate dehydrogenase, type 2
C3orf80	1.11	0.00733	3.1859	-3.26052	chromosome 3 open reading frame 80
ECHDC2	1.11	0.0478	2.19024	-5.07603	enoyl-CoA hydratase domain containing 2
EMID1	1.11	7.28e-05	5.75062	1.44384	EMI domain containing 1
FAM223B	1.11	0.00205	3.85952	-1.97901	family with sequence similarity 223 member B (non-protein coding)
GPR4	1.11	0.0186	2.69726	-4.17471	G protein-coupled receptor 4
IL27RA	1.11	5.25e-05	5.952	1.78216	interleukin 27 receptor subunit alpha
L3HYPDH	1.11	0.018	2.71505	-4.142	trans-L-3-hydroxyproline dehydratase
LGALS1	1.11	8.02e-05	5.69157	1.34357	galectin 1
LRRC75A	1.11	6.97e-05	5.77723	1.48887	leucine rich repeat containing 75A
MGAM	1.11	0.00632	3.26329	-3.11369	maltase-glucoamylase
MIPEP	1.11	0.00637	3.25922	-3.12143	mitochondrial intermediate peptidase
MUM1	1.11	0.00684	3.22219	-3.19172	melanoma associated antigen (mutated) 1
MYBPC3	1.11	0.0173	2.73503	-4.1052	myosin binding protein C, cardiac
NOM1	1.11	2.8e-05	6.34834	2.43149	nucleolar protein with MIF4G domain 1
PIK3R5	1.11	0.0201	2.65553	-4.2512	phosphoinositide-3-kinase regulatory subunit 5
RASEF	1.11	0.0028	3.69356	-2.29449	RAS and EF-hand domain containing
SCN5A	1.11	0.00285	3.68408	-2.31255	sodium voltage-gated channel alpha subunit 5
SLC22A15	1.11	0.00263	3.72559	-2.23354	solute carrier family 22 member 15
SLCO2A1	1.11	0.0231	2.58217	-4.38485	solute carrier organic anion transporter family member 2A1
TMEM133	1.11	0.00447	3.44591	-2.76626	transmembrane protein 133
TMEM33	1.11	0.0288	2.4639	-4.59781	transmembrane protein 33
TNS1	1.11	0.0405	2.28064	-4.92059	tensin 1
TSTD3	1.11	0.0385	2.30773	-4.87349	thiosulfate sulfurtransferase (rhodanese)-like domain containing 3
CBR4	1.1	0.000149	5.32142	0.70421	carbonyl reductase 4
DKK3	1.1	0.0379	2.3166	-4.85802	dickkopf WNT signaling pathway inhibitor 3
EGFR	1.1	2.83e-05	6.34196	2.42121	epidermal growth factor receptor
ETNK2	1.1	0.00237	3.78133	-2.12753	ethanolamine kinase 2
GSC	1.1	0.0143	2.83344	-3.92298	goosecoid homeobox
HAS3	1.1	0.00156	4.00487	-1.70368	hyaluronan synthase 3
LIFR-AS1	1.1	0.00225	3.80833	-2.07621	LIFR antisense RNA 1
STIM1	1.1	0.000295	4.92572	0.00078	stromal interaction molecule 1
USH1G	1.1	0.000482	4.64777	-0.50471	USH1 protein network component sans
ADAMTS14	1.09	0.00469	3.42061	-2.81444	ADAM metallopeptidase with thrombospondin type 1 motif 14
ASGR1	1.09	8.09e-05	5.68637	1.33472	asialoglycoprotein receptor 1
BVES	1.09	0.0351	2.35715	-4.787	blood vessel epicardial substance
C3orf14	1.09	0.000158	5.28752	0.64474	chromosome 3 open reading frame 14
CAMP	1.09	0.00825	3.12361	-3.37844	cathelicidin antimicrobial peptide
CHRAC1	1.09	0.028	2.47936	-4.57016	chromatin accessibility complex 1
COL6A2	1.09	0.00175	3.94334	-1.82009	collagen type VI alpha 2 chain
CRAT	1.09	0.0134	2.8695	-3.85585	carnitine O-acetyltransferase
DCLK1	1.09	0.0422	2.25765	-4.96037	doublecortin like kinase 1
GALNT11	1.09	0.0019	3.89845	-1.90515	polypeptide N-acetylgalactosaminyltransferase 11
HLTF	1.09	0.00217	3.82796	-2.03893	helicase like transcription factor
HRASLS2	1.09	0.046	2.21028	-5.04181	HRAS like suppressor 2
IGSF3	1.09	0.011	2.97503	-3.65842	immunoglobulin superfamily member 3
KIF20A	1.09	0.00681	3.22433	-3.18766	kinesin family member 20A
LIPA	1.09	0.0163	2.7674	-4.04543	lipase A, lysosomal acid type
MNDA	1.09	0.0236	2.57083	-4.40542	myeloid cell nuclear differentiation antigen
MPZL1	1.09	0.00682	3.22358	-3.18907	myelin protein zero like 1
MTMR4	1.09	0.000219	5.09577	0.30551	myotubularin related protein 4
OTOP2	1.09	0.0386	2.30606	-4.8764	otopetrin 2
PALM2-AKAP2	1.09	0.00224	3.81178	-2.06966	PALM2-AKAP2 readthrough
PGLYRP1	1.09	0.0367	2.33324	-4.82894	peptidoglycan recognition protein 1
PODNL1	1.09	0.000769	4.38946	-0.98201	podocan like 1
RAB36	1.09	0.000802	4.36623	-1.02527	RAB36, member RAS oncogene family
SEPT3	1.09	0.0313	2.41881	-4.6781	septin 3
TTYH2	1.09	0.00168	3.96357	-1.7818	tweety family member 2
ULBP3	1.09	0.0143	2.8369	-3.91654	UL16 binding protein 3
XKR6	1.09	0.00055	4.57444	-0.63952	XK related 6
CALML4	1.08	6.86e-05	5.78738	1.50601	calmodulin like 4
CCDC125	1.08	0.00651	3.24803	-3.14266	coiled-coil domain containing 125
CD226	1.08	0.016	2.77763	-4.02651	CD226 molecule
EHD3	1.08	0.000549	4.57498	-0.63853	EH domain containing 3
FBXO6	1.08	0.00417	3.48223	-2.69706	F-box protein 6
GGH	1.08	0.00664	3.23796	-3.16178	gamma-glutamyl hydrolase
HESX1	1.08	0.0424	2.25491	-4.9651	HESX homeobox 1
HID1	1.08	0.00141	4.05888	-1.60167	HID1 domain containing
HIST1H4A	1.08	0.000145	5.33771	0.73272	histone cluster 1, H4a
MMP14	1.08	0.014	2.84732	-3.89717	matrix metallopeptidase 14
MT1A	1.08	0.000124	5.42973	0.8932	metallothionein 1A
MTA2	1.08	0.00275	3.70147	-2.27944	metastasis associated 1 family member 2
MVK	1.08	0.00179	3.93008	-1.8452	mevalonate kinase
NAA38	1.08	0.0078	3.15348	-3.32193	N(alpha)-acetyltransferase 38, NatC auxiliary subunit
PIR	1.08	0.000152	5.31131	0.68647	pirin
RASD2	1.08	0.0172	2.73754	-4.10057	RASD family member 2
SCARF2	1.08	0.00188	3.9054	-1.89198	scavenger receptor class F member 2
SHD	1.08	0.0327	2.39577	-4.71892	Src homology 2 domain containing transforming protein D
SLC27A3	1.08	0.000186	5.19286	0.47786	solute carrier family 27 member 3
SLC37A1	1.08	0.00117	4.15871	-1.41365	solute carrier family 37 member 1
SNHG19	1.08	1.27e-05	6.8668	3.24787	small nucleolar RNA host gene 19
SOWAHA	1.08	0.0101	3.01699	-3.57955	sosondowah ankyrin repeat domain family member A
TSPAN15	1.08	0.00284	3.68521	-2.31039	tetraspanin 15
BPIFB3	1.07	0.0106	2.99453	-3.62178	BPI fold containing family B member 3
C20orf27	1.07	0.0105	2.99724	-3.6167	chromosome 20 open reading frame 27
CADM1	1.07	0.000403	4.74901	-0.31958	cell adhesion molecule 1
CAV3	1.07	0.0103	3.00965	-3.59336	caveolin 3
CNTFR-AS1	1.07	0.041	2.27349	-4.93298	CNTFR antisense RNA 1
GALNT10	1.07	0.00603	3.28875	-3.06532	polypeptide N-acetylgalactosaminyltransferase 10
GRIK3	1.07	0.0129	2.88989	-3.81782	glutamate ionotropic receptor kainate type subunit 3
GSTM3	1.07	0.00194	3.88694	-1.92699	glutathione S-transferase mu 3
HEBP2	1.07	0.0146	2.82471	-3.93921	heme binding protein 2
KRTCAP3	1.07	0.00296	3.66309	-2.35251	keratinocyte associated protein 3
LRIG3	1.07	0.0471	2.19819	-5.06247	leucine rich repeats and immunoglobulin like domains 3
MAT2B	1.07	0.0124	2.90838	-3.78327	methionine adenosyltransferase 2B
MEI1	1.07	0.00366	3.55091	-2.56621	meiotic double-stranded break formation protein 1
NBPF3	1.07	0.00202	3.86655	-1.96566	neuroblastoma breakpoint family member 3
NFASC	1.07	0.042	2.26047	-4.95549	neurofascin
NLRC3	1.07	0.0491	2.17452	-5.10278	NLR family CARD domain containing 3
PRSS54	1.07	0.0051	3.37627	-2.89886	protease, serine 54
RBP5	1.07	0.00991	3.02758	-3.55963	retinol binding protein 5
SASH1	1.07	0.00362	3.55653	-2.55549	SAM and SH3 domain containing 1
STAC2	1.07	0.00497	3.39032	-2.87212	SH3 and cysteine rich domain 2
TAOK2	1.07	4.56e-05	6.03934	1.92714	TAO kinase 2
TCF7	1.07	0.0416	2.26505	-4.94759	transcription factor 7 (T-cell specific, HMG-box)
TMEM191B	1.07	0.000272	4.97189	0.08387	transmembrane protein 191B
TNFAIP8L3	1.07	0.0103	3.00758	-3.59726	TNF alpha induced protein 8 like 3
ZC3H15	1.07	0.00304	3.64869	-2.37992	zinc finger CCCH-type containing 15
ACSL5	1.06	0.0434	2.24215	-4.9871	acyl-CoA synthetase long-chain family member 5
ARHGAP44	1.06	0.00105	4.21997	-1.29862	Rho GTPase activating protein 44
ARHGEF19	1.06	0.00025	5.01945	0.16918	Rho guanine nucleotide exchange factor 19
C6orf141	1.06	0.0225	2.59665	-4.35857	chromosome 6 open reading frame 141
CMTM1	1.06	3.03e-05	6.29916	2.35211	CKLF like MARVEL transmembrane domain containing 1
DAZAP2	1.06	9.98e-06	7.03257	3.50109	DAZ associated protein 2
EFR3A	1.06	0.00267	3.71842	-2.24718	EFR3 homolog A
EHD4	1.06	0.000856	4.33066	-1.09158	EH domain containing 4
ELMO1	1.06	0.0386	2.30685	-4.87502	engulfment and cell motility 1
GRAMD1C	1.06	7.16e-05	5.76088	1.46121	GRAM domain containing 1C
LRGUK	1.06	0.0232	2.5797	-4.38933	leucine rich repeats and guanylate kinase domain containing
MLLT6	1.06	0.00555	3.33156	-2.98392	MLLT6, PHD finger domain containing
NCS1	1.06	0.000669	4.46621	-0.8395	neuronal calcium sensor 1
NRIP2	1.06	0.0498	2.16764	-5.11446	nuclear receptor interacting protein 2
PPP1R32	1.06	0.0468	2.20114	-5.05743	protein phosphatase 1 regulatory subunit 32
PSAPL1	1.06	0.0355	2.35231	-4.7955	prosaposin-like 1 (gene/pseudogene)
PSMD14	1.06	6.72e-06	7.30611	3.91082	proteasome 26S subunit, non-ATPase 14
SHF	1.06	0.000149	5.32144	0.70423	Src homology 2 domain containing F
SLC27A1	1.06	1.62e-05	6.7063	2.99911	solute carrier family 27 member 1
TEX40	1.06	0.00199	3.87389	-1.95174	testis expressed 40
TTC39A	1.06	0.0025	3.75293	-2.18153	tetratricopeptide repeat domain 39A
UGP2	1.06	0.0119	2.93156	-3.7399	UDP-glucose pyrophosphorylase 2
ZSWIM2	1.06	0.00133	4.09256	-1.53816	zinc finger SWIM-type containing 2
ANO10	1.05	0.000112	5.49075	0.99899	anoctamin 10
ARMC9	1.05	0.0229	2.58744	-4.37529	armadillo repeat containing 9
C11orf52	1.05	0.026	2.51863	-4.49967	chromosome 11 open reading frame 52
CLVS1	1.05	0.0168	2.75126	-4.07526	clavesin 1
COLCA1	1.05	0.00443	3.45063	-2.75726	colorectal cancer associated 1
CTBS	1.05	6.15e-05	5.854	1.61821	chitobiase
DMRT2	1.05	0.0197	2.66502	-4.23384	doublesex and mab-3 related transcription factor 2
EMP3	1.05	0.00488	3.39922	-2.85517	epithelial membrane protein 3
ERMAP	1.05	0.000144	5.34051	0.73763	erythroblast membrane associated protein (Scianna blood group)
ERVH-4	1.05	0.00061	4.5167	-0.74607	endogenous retrovirus group H member 4
KIAA0922	1.05	0.00154	4.01098	-1.69213	KIAA0922
LAMB3	1.05	0.00971	3.03867	-3.53874	laminin subunit beta 3
LONRF2	1.05	0.0499	2.16659	-5.11624	LON peptidase N-terminal domain and ring finger 2
MARVELD3	1.05	0.0458	2.21369	-5.03597	MARVEL domain containing 3
MFSD6	1.05	0.0403	2.28243	-4.91748	major facilitator superfamily domain containing 6
MPHOSPH6	1.05	0.00018	5.2093	0.50692	M-phase phosphoprotein 6
NOD1	1.05	4.09e-05	6.10861	2.04135	nucleotide binding oligomerization domain containing 1
NT5DC3	1.05	0.00046	4.67364	-0.45731	5'-nucleotidase domain containing 3
PANX1	1.05	0.0247	2.54505	-4.45204	pannexin 1
PAPSS1	1.05	8.73e-05	5.64022	1.25598	3'-phosphoadenosine 5'-phosphosulfate synthase 1
PLBD1	1.05	0.000951	4.27258	-1.20008	phospholipase B domain containing 1
PPP4R3B	1.05	0.000506	4.62089	-0.55407	protein phosphatase 4 regulatory subunit 3B
SKINT1L	1.05	0.0109	2.97651	-3.65563	Skint1 like (pseudogene)
SLC25A18	1.05	0.00984	3.03126	-3.5527	solute carrier family 25 member 18
SMKR1	1.05	0.00841	3.114	-3.3966	small lysine rich protein 1
TIGIT	1.05	0.0289	2.46152	-4.60207	T-cell immunoreceptor with Ig and ITIM domains
TPRG1	1.05	0.00985	3.03103	-3.55313	tumor protein p63 regulated 1
TRPV4	1.05	0.0105	2.99888	-3.61362	transient receptor potential cation channel subfamily V member 4
VPS50	1.05	0.000361	4.81011	-0.2084	VPS50, EARP/GARPII complex subunit
ABCA17P	1.04	0.0114	2.95212	-3.7014	ATP binding cassette subfamily A member 17, pseudogene
ABCG1	1.04	0.00716	3.19808	-3.23744	ATP binding cassette subfamily G member 1
ANKRD20A8P	1.04	0.0361	2.34281	-4.81217	ankyrin repeat domain 20 family member A8, pseudogene
ASPRV1	1.04	0.0152	2.80411	-3.97745	aspartic peptidase, retroviral-like 1
C10orf95	1.04	0.0219	2.61008	-4.33414	chromosome 10 open reading frame 95
CALCRL	1.04	0.00186	3.91058	-1.88217	calcitonin receptor like receptor
CIB1	1.04	6.33e-05	5.83667	1.58908	calcium and integrin binding 1
CSGALNACT1	1.04	0.0198	2.66326	-4.23706	chondroitin sulfate N-acetylgalactosaminyltransferase 1
GNB4	1.04	0.000293	4.92972	0.00798	G protein subunit beta 4
GPT	1.04	0.0014	4.06487	-1.59037	glutamic--pyruvic transaminase
KAT2A	1.04	0.000129	5.40811	0.85559	lysine acetyltransferase 2A
LHPP	1.04	0.00151	4.02058	-1.67399	phospholysine phosphohistidine inorganic pyrophosphate phosphatase
LMO7DN	1.04	0.0356	2.35047	-4.79872	LMO7 downstream neighbor
MAGEA10	1.04	0.0328	2.39424	-4.72161	MAGE family member A10
MPZL3	1.04	0.00564	3.3231	-3.00001	myelin protein zero like 3
NME5	1.04	0.000414	4.73307	-0.34866	NME/NM23 family member 5
PLSCR4	1.04	0.00927	3.06259	-3.49366	phospholipid scramblase 4
PLXND1	1.04	0.000437	4.70303	-0.40351	plexin D1
PRSS33	1.04	0.0326	2.39718	-4.71642	protease, serine 33
RFFL	1.04	0.000202	5.14202	0.38777	ring finger and FYVE-like domain containing E3 ubiquitin protein ligase
SLC25A40	1.04	0.0309	2.42557	-4.66609	solute carrier family 25 member 40
SLCO1C1	1.04	0.0048	3.4086	-2.83731	solute carrier organic anion transporter family member 1C1
SNHG6	1.04	0.000358	4.81508	-0.19938	small nucleolar RNA host gene 6
STRA13	1.04	0.00181	3.92476	-1.85529	stimulated by retinoic acid 13
TLE2	1.04	0.000856	4.33047	-1.09192	transducin like enhancer of split 2
TTN	1.04	0.0355	2.35164	-4.79668	titin
ABHD14B	1.03	0.00363	3.55562	-2.55722	abhydrolase domain containing 14B
ANGPT2	1.03	0.0169	2.7483	-4.08072	angiopoietin 2
ANKS1B	1.03	0.00409	3.49235	-2.67779	ankyrin repeat and sterile alpha motif domain containing 1B
ARL4D	1.03	0.00159	3.99397	-1.72427	ADP ribosylation factor like GTPase 4D
ASIC5	1.03	0.0388	2.30332	-4.88117	acid sensing ion channel subunit family member 5
CELSR1	1.03	0.000159	5.28306	0.63689	cadherin EGF LAG seven-pass G-type receptor 1
CEP290	1.03	0.0045	3.44206	-2.77359	centrosomal protein 290
DYNLRB1	1.03	0.0242	2.55627	-4.43176	dynein light chain roadblock-type 1
ENPP3	1.03	0.0285	2.46971	-4.58742	ectonucleotide pyrophosphatase/phosphodiesterase 3
FAXC	1.03	0.0109	2.9768	-3.65509	failed axon connections homolog
KRT72	1.03	0.0303	2.4373	-4.64523	keratin 72
KYNU	1.03	0.0448	2.22497	-5.01662	kynureninase
MCTP2	1.03	0.0213	2.62594	-4.30525	multiple C2 and transmembrane domain containing 2
MYO18A	1.03	0.00461	3.42891	-2.79864	myosin XVIIIA
NOSTRIN	1.03	0.0262	2.51364	-4.50864	nitric oxide synthase trafficking
NUP62	1.03	0.00395	3.51089	-2.64246	nucleoporin 62
PBXIP1	1.03	0.00206	3.85539	-1.98685	PBX homeobox interacting protein 1
PCDHB3	1.03	0.011	2.97301	-3.66221	protocadherin beta 3
PCGF5	1.03	0.00611	3.28161	-3.0789	polycomb group ring finger 5
SLC23A2	1.03	0.00485	3.40256	-2.84881	solute carrier family 23 member 2
SMIM14	1.03	0.0134	2.86989	-3.85512	small integral membrane protein 14
SYT13	1.03	0.0131	2.88262	-3.83137	synaptotagmin 13
TMSB15A	1.03	0.00168	3.96522	-1.77867	thymosin beta 15a
ACTG1	1.02	0.000109	5.50619	1.02567	actin gamma 1
ANKRD23	1.02	0.00323	3.61668	-2.4409	ankyrin repeat domain 23
C10orf82	1.02	0.0152	2.80345	-3.97867	chromosome 10 open reading frame 82
C1QTNF5	1.02	0.0162	2.77091	-4.03894	C1q and tumor necrosis factor related protein 5
CTAGE5	1.02	0.0402	2.28442	-4.91402	CTAGE family member 5, ER export factor
CTSA	1.02	0.00719	3.19626	-3.24088	cathepsin A
DCBLD1	1.02	0.000125	5.42389	0.88305	discoidin, CUB and LCCL domain containing 1
FAM19A2	1.02	0.0136	2.86166	-3.87047	family with sequence similarity 19 member A2, C-C motif chemokine like
HSPA2	1.02	0.000238	5.04903	0.22211	heat shock protein family A (Hsp70) member 2
IL2	1.02	0.0172	2.73846	-4.09888	interleukin 2
ITGB2	1.02	0.0026	3.73181	-2.2217	integrin subunit beta 2
KIAA1683	1.02	0.00577	3.31133	-3.02241	KIAA1683
MXD4	1.02	0.000248	5.02503	0.17918	MAX dimerization protein 4
PART1	1.02	0.0495	2.17076	-5.10916	prostate androgen-regulated transcript 1 (non-protein coding)
PRRG2	1.02	0.00928	3.06201	-3.49476	proline rich and Gla domain 2
SEC24D	1.02	0.00451	3.44077	-2.77604	SEC24 homolog D, COPII coat complex component
SHROOM1	1.02	0.00775	3.15695	-3.31536	shroom family member 1
SLC10A7	1.02	0.00322	3.61849	-2.43745	solute carrier family 10 member 7
SOWAHD	1.02	0.00467	3.42246	-2.81092	sosondowah ankyrin repeat domain family member D
TBC1D9	1.02	0.000135	5.37986	0.80637	TBC1 domain family member 9
UBA1	1.02	0.000141	5.35178	0.75733	ubiquitin like modifier activating enzyme 1
CCL27	1.01	0.000109	5.50552	1.02452	C-C motif chemokine ligand 27
CHMP4C	1.01	0.0379	2.31575	-4.85951	charged multivesicular body protein 4C
DTNA	1.01	0.00468	3.42162	-2.81251	dystrobrevin alpha
FDPSP2	1.01	0.00565	3.3225	-3.00117	farnesyl diphosphate synthase pseudogene 2
FGFR1OP2	1.01	0.0322	2.40493	-4.70271	FGFR1 oncogene partner 2
HMGCS1	1.01	0.0402	2.28404	-4.91468	3-hydroxy-3-methylglutaryl-CoA synthase 1
HSP90AB6P	1.01	0.0183	2.70577	-4.15907	heat shock protein 90 alpha family class B member 6, pseudogene
KCNK10	1.01	0.00586	3.30292	-3.0384	potassium two pore domain channel subfamily K member 10
KIAA0513	1.01	0.0191	2.68343	-4.2001	KIAA0513
KLK11	1.01	0.0448	2.22518	-5.01627	kallikrein related peptidase 11
LRRC25	1.01	0.0265	2.50784	-4.51908	leucine rich repeat containing 25
METTL8	1.01	1.68e-05	6.68087	2.95937	methyltransferase like 8
SEMA6C	1.01	0.000831	4.34662	-1.0618	semaphorin 6C
SLC8B1	1.01	7.75e-05	5.71277	1.37961	solute carrier family 8 member B1
TEX38	1.01	0.05	2.16455	-5.1197	testis expressed 38
TMEM191A	1.01	0.000467	4.66533	-0.47253	transmembrane protein 191A (pseudogene)
TMTC3	1.01	5.35e-05	5.94	1.76215	transmembrane and tetratricopeptide repeat containing 3
ZNF480	1.01	0.000887	4.31057	-1.12908	zinc finger protein 480
ZNF831	1.01	0.0254	2.53085	-4.47766	zinc finger protein 831
CGB1	1	0.0388	2.30302	-4.88169	chorionic gonadotropin beta subunit 1
FAM184A	1	8.33e-05	5.66844	1.30416	family with sequence similarity 184 member A
FBXO36	1	0.00283	3.68681	-2.30734	F-box protein 36
PHYKPL	1	0.000608	4.51844	-0.74285	5-phosphohydroxy-L-lysine phospho-lyase
PRKCE	1	0.00141	4.059	-1.60144	protein kinase C epsilon
SERTAD2	1	0.00243	3.76804	-2.15279	SERTA domain containing 2
SLC25A21	1	0.000399	4.75351	-0.31138	solute carrier family 25 member 21
TNFRSF1A	1	0.00782	3.15184	-3.32503	TNF receptor superfamily member 1A
ZNF37BP	1	0.00841	3.11378	-3.39702	zinc finger protein 37B, pseudogene
SLC25A12	0.999	0.00049	4.63847	-0.52178	solute carrier family 25 member 12
LRP5L	0.998	0.0104	3.00053	-3.6105	LDL receptor related protein 5 like
TNFRSF6B	0.998	0.0151	2.80648	-3.97305	TNF receptor superfamily member 6b
AASS	0.997	0.0076	3.16686	-3.2966	aminoadipate-semialdehyde synthase
CUTC	0.997	0.00165	3.97417	-1.76173	cutC copper transporter
ZFP91	0.997	0.0441	2.23412	-5.00092	ZFP91 zinc finger protein
KCNC4	0.996	9.03e-05	5.61973	1.22093	potassium voltage-gated channel subfamily C member 4
SYNPO2	0.996	0.000255	5.00991	0.1521	synaptopodin 2
ZBP1	0.996	0.0373	2.32492	-4.84349	Z-DNA binding protein 1
