# Supplementary material for: Comprehensive analysis of hub genes associated with cisplatin-resistance in ovarian cancer and screening of therapeutic drugs through bioinformatics and experimental validation
Source: J Ovarian Res. 2024 Jul 10;17:142. doi: 10.1186/s13048-024-01461-w (PMC11234624; doi:10.1186/s13048-024-01461-w)
Supplement: Supplementary file 1 — Supplementary Material 1. [file 13048_2024_1461_MOESM1_ESM.zip › 02 μò░μì«μò┤τÉå∩╝êΦíÑσààμûçΣ╗╢1∩╝ë/GEOμò░μì«Θ¢åσêåτ╗äΣ┐íμü»μò┤τÉå.xlsx]

## Sheet: GSE33482
Sample	Group
GSM828379	Cisplatin-Sensitive
GSM828380	Cisplatin-Sensitive
GSM828381	Cisplatin-Sensitive
GSM828382	Cisplatin-Sensitive
GSM828383	Cisplatin-Sensitive
GSM828384	Cisplatin-Sensitive
GSM828385	Cisplatin-Resistant
GSM828386	Cisplatin-Resistant
GSM828387	Cisplatin-Resistant
GSM828388	Cisplatin-Resistant
GSM828389	Cisplatin-Resistant
GSM828390	Cisplatin-Resistant

## Sheet: GSE98559
Sample	Group
GSM2599680	Cisplatin-Sensitive
GSM2599681	Cisplatin-Sensitive
GSM2599682	Cisplatin-Resistant
GSM2599683	Cisplatin-Resistant

## Sheet: GSE115939
Sample	Group
GSM3195615	Cisplatin-Sensitive
GSM3195616	Cisplatin-Sensitive
GSM3195617	Cisplatin-Resistant
GSM3195618	Cisplatin-Resistant

## Sheet: Sheet1
Sample	Group
GSM1109168	Cisplatin-Resistant
GSM1109169	Cisplatin-Resistant
GSM1109170	Cisplatin-Resistant
GSM1109171	Cisplatin-Resistant
GSM1109172	Cisplatin-Sensitive
GSM1109173	Cisplatin-Sensitive
GSM1109174	Cisplatin-Sensitive
GSM1109175	Cisplatin-Sensitive
