# Supplementary material for: Comprehensive analysis of hub genes associated with cisplatin-resistance in ovarian cancer and screening of therapeutic drugs through bioinformatics and experimental validation
Source: J Ovarian Res. 2024 Jul 10;17:142. doi: 10.1186/s13048-024-01461-w (PMC11234624; doi:10.1186/s13048-024-01461-w)
Supplement: Supplementary file 1 — Supplementary Material 1. [file 13048_2024_1461_MOESM1_ESM.zip › 02 μò░μì«μò┤τÉå∩╝êΦíÑσààμûçΣ╗╢1∩╝ë/GSE115939.xlsx]

## Sheet: Down
Symbol	log2FoldChange	pvalue	lfcSE	stat	baseMean	Description
PEG10	-8.78729	1.28e-136	0.353	-24.8782	6831.65	paternally expressed 10
IL32	-6.37953	2.11e-122	0.271	-23.5279	5133.67	interleukin 32
ARHGDIB	-7.8142	2.3e-118	0.338	-23.1302	2775.84	Rho GDP dissociation inhibitor beta
PSMB8	-8.70332	1.93e-100	0.409	-21.2751	2155.63	proteasome 20S subunit beta 8
C3	-5.78147	4.57e-99	0.274	-21.1262	3503.32	complement C3
PHGDH	-9.12805	5.63e-94	0.444	-20.5652	2480.2	phosphoglycerate dehydrogenase
SGCE	-7.66097	9.19e-91	0.379	-20.2031	1547.51	sarcoglycan epsilon
DLG3	-6.07556	2.66e-82	0.316	-19.2171	1259.51	discs large MAGUK scaffold protein 3
CRYAB	-6.33046	1.52e-81	0.331	-19.1264	2040.35	crystallin alpha B
CALD1	-7.59756	9.04e-80	0.402	-18.9123	5837.76	caldesmon 1
ALDH2	-6.27492	3.47e-79	0.333	-18.8412	1193.45	aldehyde dehydrogenase 2 family member
TAGLN	-4.77534	9.85e-78	0.256	-18.6633	9452.11	transgelin
ANXA8L1	-5.94724	8.27e-76	0.323	-18.4251	1371.75	annexin A8 like 1
CCND2	-8.66784	8.17e-71	0.487	-17.7919	1405.13	cyclin D2
STK32B	-6.5899	1.09e-66	0.382	-17.2516	764.3	serine/threonine kinase 32B
OLFML1	-7.37559	3.41e-66	0.429	-17.1854	1145.77	olfactomedin like 1
EMP3	-6.11772	4.91e-66	0.356	-17.1643	846.58	epithelial membrane protein 3
KRT7	-6.21082	3.64e-65	0.364	-17.0476	5272.11	keratin 7
MYL9	-13.066	1.37e-64	0.77	-16.97	8422.62	myosin light chain 9
DMKN	-6.92662	1.44e-64	0.408	-16.9669	784.18	dermokine
CKMT1A	-6.97168	1.53e-64	0.411	-16.9637	963.18	creatine kinase, mitochondrial 1A
IFI16	-6.586	9.05e-64	0.391	-16.8588	691.58	interferon gamma inducible protein 16
ICAM1	-8.69888	1.84e-63	0.517	-16.8168	1330.48	intercellular adhesion molecule 1
GBP1	-7.2109	4.84e-63	0.43	-16.7593	1170.5	guanylate binding protein 1
IFI27	-5.59159	5.56e-63	0.334	-16.7511	1102.55	interferon alpha inducible protein 27
CKMT1B	-7.77262	1.72e-61	0.47	-16.5458	969.9	creatine kinase, mitochondrial 1B
QPRT	-4.88481	1.35e-59	0.3	-16.2809	1307.91	quinolinate phosphoribosyltransferase
VIL1	-4.73876	3.27e-59	0.292	-16.2266	2186.58	villin 1
RASSF2	-7.19295	6.72e-59	0.444	-16.1823	796.78	Ras association domain family member 2
SLIT3	-4.63877	7.4e-58	0.289	-16.034	1216.65	slit guidance ligand 3
UBA7	-6.64683	4.17e-57	0.417	-15.9261	596.41	ubiquitin like modifier activating enzyme 7
ELOVL6	-6.21916	5.93e-56	0.395	-15.7593	795.51	ELOVL fatty acid elongase 6
KIF1A	-4.16514	1.46e-55	0.265	-15.7022	1599.63	kinesin family member 1A
POGLUT3	-8.24205	1.26e-54	0.53	-15.565	1119.57	protein O-glucosyltransferase 3
FBLN1	-9.19316	1.42e-54	0.591	-15.5571	1152.19	fibulin 1
COL5A3	-4.689	7.75e-54	0.304	-15.4482	723.91	collagen type V alpha 3 chain
ANKRD1	-4.89652	1.66e-53	0.318	-15.3989	2715.81	ankyrin repeat domain 1
CDH5	-5.51307	2.03e-53	0.358	-15.3862	527.31	cadherin 5
ADGRG1	-4.67511	3.41e-53	0.305	-15.3525	1702.05	adhesion G protein-coupled receptor G1
SFTA1P	-5.94871	5.65e-53	0.388	-15.3197	586.45	surfactant associated 1, lncRNA
LOXL2	-4.17286	8.65e-53	0.273	-15.292	1266.45	lysyl oxidase like 2
ANXA8	-4.37225	9.09e-53	0.286	-15.2887	1763.38	annexin A8
AJAP1	-6.54691	1.26e-52	0.429	-15.2676	533.36	adherens junctions associated protein 1
ST14	-5.23911	7.54e-51	0.349	-14.9982	571.68	ST14 transmembrane serine protease matriptase
PNMA3	-7.85625	1.01e-50	0.524	-14.9787	628.08	PNMA family member 3
LOXL4	-7.91227	2.8e-50	0.531	-14.9108	652.8	lysyl oxidase like 4
CPVL	-8.76318	3.52e-50	0.588	-14.8957	856.16	carboxypeptidase vitellogenic like
STRA6	-6.42483	1.48e-49	0.434	-14.7991	832.81	signaling receptor and transporter of retinol STRA6
L1CAM	-3.68883	8.96e-49	0.251	-14.6777	9926.7	L1 cell adhesion molecule
SMPDL3B	-5.26217	1.51e-48	0.359	-14.6425	484.04	sphingomyelin phosphodiesterase acid like 3B
EHD2	-6.14353	1.78e-48	0.42	-14.631	439.67	EH domain containing 2
BMP4	-4.18697	2.28e-48	0.287	-14.6142	905.84	bone morphogenetic protein 4
JAM3	-5.22443	1.14e-47	0.36	-14.5042	744.34	junctional adhesion molecule 3
LTBP1	-9.26787	1.86e-45	0.655	-14.1502	1060.56	latent transforming growth factor beta binding protein 1
SLC12A8	-6.24835	2.49e-44	0.447	-13.9666	377.9	solute carrier family 12 member 8
CADPS2	-5.93121	4.09e-43	0.431	-13.7659	426.21	calcium dependent secretion activator 2
DST	-5.42207	8.96e-43	0.396	-13.709	818.72	dystonin
PTK2B	-4.18543	1.59e-42	0.306	-13.6675	815.78	protein tyrosine kinase 2 beta
CXCL16	-3.40607	1.79e-42	0.249	-13.6589	3701.86	C-X-C motif chemokine ligand 16
LBH	-6.47987	5.8e-42	0.477	-13.5729	354.55	LBH regulator of WNT signaling pathway
ACOT2	-5.03302	6.34e-42	0.371	-13.5664	364.46	acyl-CoA thioesterase 2
COL12A1	-7.13251	9.84e-42	0.527	-13.5341	2639.07	collagen type XII alpha 1 chain
FAM114A1	-8.42694	1.74e-41	0.625	-13.4919	593.31	family with sequence similarity 114 member A1
GLMP	-5.24476	3.15e-41	0.39	-13.4484	334.52	glycosylated lysosomal membrane protein
EBI3	-5.46689	4.84e-41	0.407	-13.4165	344.21	Epstein-Barr virus induced 3
ACHE	-6.66023	5.65e-41	0.497	-13.405	400.8	acetylcholinesterase (Cartwright blood group)
TMEM54	-6.76365	6.02e-41	0.505	-13.4004	350.24	transmembrane protein 54
PSMB9	-3.70255	7.23e-41	0.277	-13.3868	1082.24	proteasome 20S subunit beta 9
MYO7A	-5.17893	7.63e-41	0.387	-13.3828	365.76	myosin VIIA
TMEM59L	-6.9214	9.75e-41	0.518	-13.3645	450.42	transmembrane protein 59 like
MAPK8IP2	-4.17046	8.4e-40	0.316	-13.2033	760.52	mitogen-activated protein kinase 8 interacting protein 2
LRG1	-4.75525	8.9e-40	0.36	-13.1989	579.43	leucine rich alpha-2-glycoprotein 1
FBLN2	-10.274	3.88e-39	0.785	-13.0875	1216.83	fibulin 2
ST6GALNAC1	-4.97742	7.15e-39	0.382	-13.041	342.82	ST6 N-acetylgalactosaminide alpha-2,6-sialyltransferase 1
C1R	-3.64784	8.52e-39	0.28	-13.0276	824.19	complement C1r
KIAA0040	-4.9247	3.35e-38	0.381	-12.9228	362.71	KIAA0040
BCAT1	-6.3542	4.43e-38	0.493	-12.9013	569.28	branched chain amino acid transaminase 1
ADGRG3	-4.56163	8.07e-38	0.355	-12.8549	356.98	adhesion G protein-coupled receptor G3
KRT7-AS	-5.63466	2.96e-37	0.442	-12.7539	833.8	KRT7 antisense RNA 1
ELFN2	-8.54694	3.45e-37	0.671	-12.7422	553.32	extracellular leucine rich repeat and fibronectin type III domain containing 2
TMPRSS3	-5.38098	4.18e-37	0.423	-12.7271	418.19	transmembrane serine protease 3
CAMK1	-3.87535	1.82e-36	0.307	-12.6115	635.1	calcium/calmodulin dependent protein kinase I
ROBO1	-8.4779	1.64e-35	0.682	-12.4371	702.58	roundabout guidance receptor 1
COL1A1	-5.00126	2.95e-35	0.404	-12.3903	536.52	collagen type I alpha 1 chain
TMEM132D-AS1	-3.53059	1.17e-34	0.288	-12.2796	666.25	TMEM132D antisense RNA 1
JPH2	-7.14853	9.43e-33	0.6	-11.9189	315.96	junctophilin 2
PTGES	-5.59408	1.49e-32	0.471	-11.8808	254.27	prostaglandin E synthase
KLK6	-4.13965	7.68e-32	0.353	-11.7429	411.88	kallikrein related peptidase 6
ARHGAP24	-4.76859	8.44e-32	0.406	-11.7349	250.07	Rho GTPase activating protein 24
PLXNA3	-6.21634	9.62e-32	0.53	-11.7239	482.1	plexin A3
CFB	-4.39912	1.47e-31	0.376	-11.6876	288.09	complement factor B
NPTX1	-5.02504	2.16e-31	0.431	-11.6551	321.82	neuronal pentraxin 1
ALPP	-4.99779	1.36e-30	0.435	-11.4976	218.59	alkaline phosphatase, placental
CLIC5	-6.40395	1.62e-30	0.558	-11.4824	357.91	chloride intracellular channel 5
CGN	-3.02446	5.18e-30	0.266	-11.3813	1440.28	cingulin
STXBP6	-7.38842	8.67e-30	0.652	-11.3364	289.5	syntaxin binding protein 6
TGM1	-3.43569	8.68e-30	0.303	-11.3362	592.62	transglutaminase 1
HIP1	-3.44889	1.09e-29	0.305	-11.3166	1922.89	huntingtin interacting protein 1
MOB3B	-3.88596	1.16e-29	0.344	-11.3109	1004.4	MOB kinase activator 3B
SLC6A9	-4.38244	3.31e-29	0.391	-11.2184	246.89	solute carrier family 6 member 9
COL9A2	-3.52912	4.95e-29	0.316	-11.1829	1761.79	collagen type IX alpha 2 chain
STMN3	-3.33192	6.63e-29	0.299	-11.1569	1385.25	stathmin 3
TSPAN2	-5.11034	7.29e-29	0.458	-11.1484	427.59	tetraspanin 2
NREP	-5.76261	8.71e-29	0.518	-11.1326	217.43	neuronal regeneration related protein
PRRG4	-5.51162	1.46e-28	0.497	-11.0863	206.47	proline rich and Gla domain 4
JAZF1	-5.1295	2.03e-28	0.464	-11.0567	221.16	JAZF zinc finger 1
CAPN13	-3.44035	2.25e-28	0.311	-11.0478	541.32	calpain 13
PHTF1	-4.83664	2.62e-28	0.438	-11.034	247.31	putative homeodomain transcription factor 1
ZBED2	-3.27427	1.3e-27	0.301	-10.8888	887.74	zinc finger BED-type containing 2
SCEL	-5.81691	1.49e-27	0.535	-10.8768	211.32	sciellin
TSPAN18	-4.08414	1.59e-27	0.376	-10.871	242.77	tetraspanin 18
DKK3	-7.85325	7.1e-27	0.732	-10.7334	284.93	dickkopf WNT signaling pathway inhibitor 3
MAT1A	-3.26447	9.4e-27	0.305	-10.7073	930.74	methionine adenosyltransferase 1A
GAS7	-4.80175	1.24e-26	0.45	-10.6814	205.86	growth arrest specific 7
ATP9A	-4.18467	1.58e-26	0.393	-10.6594	366.97	ATPase phospholipid transporting 9A (putative)
RASSF4	-3.99531	1.67e-26	0.375	-10.6538	237.41	Ras association domain family member 4
TRIM29	-2.7167	6.49e-26	0.258	-10.527	1512.28	tripartite motif containing 29
PNMA2	-4.02108	1.44e-25	0.385	-10.4518	440.33	PNMA family member 2
SLFN12	-4.08112	1.47e-25	0.391	-10.45	343.89	schlafen family member 12
DCC	-6.71533	1.9e-25	0.644	-10.4255	234.81	DCC netrin 1 receptor
GSTM2	-3.31509	2.47e-25	0.319	-10.4003	379.12	glutathione S-transferase mu 2
TNNC1	-2.66293	3.3e-25	0.257	-10.3728	4378.39	troponin C1, slow skeletal and cardiac type
TNF	-4.62945	3.34e-25	0.446	-10.3717	208.88	tumor necrosis factor
HSPA4L	-3.15998	4.21e-25	0.305	-10.3493	1208.95	heat shock protein family A (Hsp70) member 4 like
ZNF514	-3.90953	5.11e-25	0.378	-10.3308	236.36	zinc finger protein 514
SYT12	-6.25352	6.56e-25	0.607	-10.3069	171.17	synaptotagmin 12
LAMB3	-2.76426	1.14e-24	0.27	-10.2532	2513.29	laminin subunit beta 3
CXCL8	-5.70202	1.99e-24	0.559	-10.1998	562.63	C-X-C motif chemokine ligand 8
TRANK1	-4.5622	2.42e-24	0.448	-10.1804	217.48	tetratricopeptide repeat and ankyrin repeat containing 1
TMTC1	-7.74515	3.27e-24	0.763	-10.1512	264.6	transmembrane O-mannosyltransferase targeting cadherins 1
IFI27L2	-3.74141	3.87e-24	0.369	-10.1349	229.43	interferon alpha inducible protein 27 like 2
EDN1	-2.88234	5.56e-24	0.285	-10.0993	948.36	endothelin 1
MERTK	-6.1566	6.32e-24	0.61	-10.0868	159.97	MER proto-oncogene, tyrosine kinase
MICAL1	-3.78548	7.93e-24	0.376	-10.0644	798.34	microtubule associated monooxygenase, calponin and LIM domain containing 1
GLIPR2	-7.45024	8.38e-24	0.741	-10.059	216.25	GLI pathogenesis related 2
IPO5P1	-7.94116	2.18e-23	0.797	-9.9643	242.45	importin 5 pseudogene 1
LY75	-4.85438	2.2e-23	0.487	-9.96359	265.39	lymphocyte antigen 75
PSTPIP2	-6.49298	2.23e-23	0.652	-9.96218	178.81	proline-serine-threonine phosphatase interacting protein 2
CYP4X1	-5.37898	2.46e-23	0.54	-9.95256	156.86	cytochrome P450 family 4 subfamily X member 1
KLHL13	-7.91595	2.55e-23	0.796	-9.94871	238.11	kelch like family member 13
A4GALT	-3.45131	5.49e-23	0.35	-9.87233	316.55	alpha 1,4-galactosyltransferase (P blood group)
STC1	-3.12907	5.89e-23	0.317	-9.86526	561.89	stanniocalcin 1
DIRAS1	-3.46801	8e-23	0.353	-9.83449	296.86	DIRAS family GTPase 1
ZNF675	-5.95301	8.56e-23	0.606	-9.82759	154.62	zinc finger protein 675
PLCB2	-2.95958	9.96e-23	0.302	-9.81241	731.02	phospholipase C beta 2
SLC6A3	-5.69408	1.48e-22	0.583	-9.77213	142.64	solute carrier family 6 member 3
ANXA2R-OT1	-4.61354	2.2e-22	0.474	-9.7319	162.32	ANXA2R overlapping transcript
ENC1	-2.65408	2.28e-22	0.273	-9.72833	1760.39	ectodermal-neural cortex 1
TGFB1	-3.8282	2.38e-22	0.394	-9.72401	347.76	transforming growth factor beta 1
EFNB3	-3.72337	2.46e-22	0.383	-9.72063	255.08	ephrin B3
MEIS2	-4.76862	4.19e-22	0.493	-9.66627	173.58	Meis homeobox 2
GBP2	-5.21937	4.97e-22	0.541	-9.64888	169.59	guanylate binding protein 2
ANO9	-5.89269	6.28e-22	0.612	-9.62477	281.41	anoctamin 9
RHOBTB1	-4.97338	6.55e-22	0.517	-9.62045	245.74	Rho related BTB domain containing 1
NEBL	-3.8676	6.61e-22	0.402	-9.61952	364.9	nebulette
CCL2	-10.2983	1.22e-21	1.078	-9.55633	619.09	C-C motif chemokine ligand 2
CAPN6	-10.1074	2.2e-21	1.064	-9.49509	542.72	calpain 6
SLC4A8	-7.00025	2.28e-21	0.738	-9.4913	189.77	solute carrier family 4 member 8
NTN4	-3.21767	5.57e-21	0.342	-9.39783	752.46	netrin 4
TGM3	-8.53308	7.32e-21	0.911	-9.36903	274.04	transglutaminase 3
SLC8A1	-4.45729	7.52e-21	0.476	-9.36625	135.4	solute carrier family 8 member A1
SYT17	-6.59738	1.24e-20	0.708	-9.31296	143.94	synaptotagmin 17
MATN3	-6.01423	1.46e-20	0.647	-9.29569	161.52	matrilin 3
KRT17	-6.95115	2.14e-20	0.751	-9.25502	153.13	keratin 17
VTCN1	-7.66757	2.77e-20	0.831	-9.22766	200.74	V-set domain containing T cell activation inhibitor 1
CCDC69	-8.23358	5.32e-20	0.899	-9.15728	222.61	coiled-coil domain containing 69
HLA-DPB1	-4.0908	5.8e-20	0.447	-9.14807	146.26	major histocompatibility complex, class II, DP beta 1
BMAL2	-5.76402	7.03e-20	0.632	-9.12723	136.06	basic helix-loop-helix ARNT like 2
AATK	-2.93698	1.15e-19	0.324	-9.07385	547.65	apoptosis associated tyrosine kinase
HLA-DPA1	-3.40622	1.54e-19	0.377	-9.04216	208.28	major histocompatibility complex, class II, DP alpha 1
HLA-F	-2.28116	1.6e-19	0.252	-9.03778	2121.98	major histocompatibility complex, class I, F
CELF2	-5.87658	2.16e-19	0.653	-9.00482	220.27	CUGBP Elav-like family member 2
NRSN2	-13.2106	3.12e-19	1.474	-8.96441	856.63	neurensin 2
MEOX1	-3.3602	3.15e-19	0.375	-8.96346	196.57	mesenchyme homeobox 1
XAF1	-8.09216	3.66e-19	0.904	-8.94666	201.75	XIAP associated factor 1
FAAH2	-4.07159	4.03e-19	0.456	-8.93622	144.5	fatty acid amide hydrolase 2
ATP6V0A4	-5.08715	4.66e-19	0.57	-8.92013	128.6	ATPase H+ transporting V0 subunit a4
TRIM22	-3.25769	4.83e-19	0.365	-8.91617	358.65	tripartite motif containing 22
S100A3	-4.96064	6.03e-19	0.558	-8.89142	118.71	S100 calcium binding protein A3
CX3CL1	-9.48434	7.46e-19	1.07	-8.86776	352.13	C-X3-C motif chemokine ligand 1
TRIM15	-4.54218	8.02e-19	0.513	-8.85976	131.62	tripartite motif containing 15
CACNB1	-4.54031	1.08e-18	0.514	-8.82659	136.91	calcium voltage-gated channel auxiliary subunit beta 1
LY75-CD302	-4.50118	1.17e-18	0.51	-8.81759	214.97	LY75-CD302 readthrough
KLF12	-6.01524	1.27e-18	0.683	-8.80838	128.94	KLF transcription factor 12
VASN	-2.82878	1.85e-18	0.323	-8.76614	360.48	vasorin
SLC1A7	-3.88889	2.01e-18	0.444	-8.7569	155.64	solute carrier family 1 member 7
SERTAD4	-6.48286	2.25e-18	0.741	-8.74422	133.29	SERTA domain containing 4
IL22RA1	-9.342	2.27e-18	1.069	-8.74301	319.29	interleukin 22 receptor subunit alpha 1
RUSC2	-2.61606	2.49e-18	0.3	-8.73265	568.46	RUN and SH3 domain containing 2
INA	-12.746	3e-18	1.463	-8.71154	1687.43	internexin neuronal intermediate filament protein alpha
RIMS1	-4.73952	3.7e-18	0.546	-8.68774	122.21	regulating synaptic membrane exocytosis 1
CLSTN2	-3.51525	5.85e-18	0.407	-8.63552	1294.04	calsyntenin 2
RSPO4	-4.85897	6.43e-18	0.563	-8.62463	117.9	R-spondin 4
CLCN4	-3.51732	7.12e-18	0.408	-8.61294	241.83	chloride voltage-gated channel 4
TUB	-12.7574	7.37e-18	1.482	-8.60894	625.72	TUB bipartite transcription factor
ZNF860	-4.67186	1.02e-17	0.545	-8.57181	110.81	zinc finger protein 860
CPQ	-7.79629	1.62e-17	0.915	-8.51837	164.61	carboxypeptidase Q
PICSAR	-9.12095	1.65e-17	1.071	-8.51627	274.01	P38 inhibited cutaneous squamous cell carcinoma associated lincRNA
RPL26L1-AS1	-2.8415	1.66e-17	0.334	-8.51532	280.94	RPL26L1 antisense RNA 1
ETNK2	-2.56729	1.7e-17	0.302	-8.51294	413.64	ethanolamine kinase 2
HS6ST2	-12.7952	1.71e-17	1.503	-8.51194	642.31	heparan sulfate 6-O-sulfotransferase 2
FHAD1	-3.94369	2.13e-17	0.465	-8.48657	137.12	forkhead associated phosphopeptide binding domain 1
SBF2-AS1	-3.2237	2.24e-17	0.38	-8.48046	203.09	SBF2 antisense RNA 1
IFIH1	-2.71203	3.06e-17	0.321	-8.44435	424.97	interferon induced with helicase C domain 1
BEX3	-12.3496	3.29e-17	1.464	-8.43572	1282.12	brain expressed X-linked 3
MEIS3	-2.80817	3.8e-17	0.334	-8.41879	402.96	Meis homeobox 3
HLA-B	-2.07665	4e-17	0.247	-8.41285	18261	major histocompatibility complex, class I, B
MYORG	-2.28504	5.92e-17	0.273	-8.36681	1533.59	myogenesis regulating glycosidase (putative)
NXF3	-6.1933	7.41e-17	0.743	-8.34032	127.91	nuclear RNA export factor 3
ACKR2	-4.01076	9.83e-17	0.483	-8.30688	126.48	atypical chemokine receptor 2
LGI2	-7.66256	1.02e-16	0.923	-8.30203	150.11	leucine rich repeat LGI family member 2
PAPSS2	-3.05487	1.02e-16	0.368	-8.30291	373.18	3'-phosphoadenosine 5'-phosphosulfate synthase 2
AXL	-3.88759	1.11e-16	0.469	-8.29258	151.87	AXL receptor tyrosine kinase
FGD1	-2.58809	1.11e-16	0.312	-8.29259	384.28	FYVE, RhoGEF and PH domain containing 1
PI3	-3.33735	1.23e-16	0.403	-8.28038	158.25	peptidase inhibitor 3
KCTD14	-5.74528	1.7e-16	0.697	-8.24129	94.09	potassium channel tetramerization domain containing 14
ANXA2R	-4.7392	1.86e-16	0.576	-8.2309	95.29	annexin A2 receptor
SEMA3E	-7.01811	1.89e-16	0.853	-8.22865	128.48	semaphorin 3E
PLAU	-3.22055	1.92e-16	0.391	-8.22699	177.2	plasminogen activator, urokinase
PTCHD1	-6.08882	2.07e-16	0.741	-8.21774	102	patched domain containing 1
REEP1	-4.85173	2.39e-16	0.592	-8.20079	124.8	receptor accessory protein 1
ZNF91	-8.91363	2.66e-16	1.089	-8.18774	237.4	zinc finger protein 91
SEMA3A	-6.6295	2.68e-16	0.81	-8.18685	122.6	semaphorin 3A
APOL3	-7.50697	2.94e-16	0.918	-8.17578	134.83	apolipoprotein L3
FXYD6	-4.34515	3.2e-16	0.532	-8.16548	115.6	FXYD domain containing ion transport regulator 6
MPZL2	-3.30789	3.31e-16	0.405	-8.16145	238.13	myelin protein zero like 2
ARL10	-4.38681	5.03e-16	0.541	-8.11086	134.66	ADP ribosylation factor like GTPase 10
EBF3	-2.75951	6.02e-16	0.341	-8.08897	540.28	EBF transcription factor 3
TMEM63C	-8.70982	6.26e-16	1.077	-8.08409	206.34	transmembrane protein 63C
PTPN13	-2.8965	6.92e-16	0.359	-8.07197	1246.09	protein tyrosine phosphatase non-receptor type 13
LARP6	-7.45085	7.33e-16	0.924	-8.06489	129.48	La ribonucleoprotein 6, translational regulator
CNN3	-2.23542	8.14e-16	0.278	-8.05212	4701.4	calponin 3
ARHGAP28	-4.75832	8.29e-16	0.591	-8.04981	110.3	Rho GTPase activating protein 28
MAOA	-3.97481	9.47e-16	0.495	-8.03359	115.02	monoamine oxidase A
FAM13A	-3.38674	1.08e-15	0.422	-8.01699	219.12	family with sequence similarity 13 member A
PCSK7	-2.00807	1.08e-15	0.25	-8.01723	3398.02	proprotein convertase subtilisin/kexin type 7
HCP5	-2.60048	1.19e-15	0.325	-8.00546	1167	HLA complex P5
MATN2	-3.97811	1.77e-15	0.5	-7.95675	214.89	matrilin 2
COL16A1	-4.51408	1.83e-15	0.568	-7.95221	158.52	collagen type XVI alpha 1 chain
CDA	-3.3511	2.14e-15	0.422	-7.93318	167.92	cytidine deaminase
PDE4DIP	-2.44189	2.55e-15	0.309	-7.91109	1608.28	phosphodiesterase 4D interacting protein
LCAL1	-11.7295	2.61e-15	1.483	-7.9083	306.87	lung cancer associated lncRNA 1
NFU1	-2.40637	2.74e-15	0.305	-7.90229	639.06	NFU1 iron-sulfur cluster scaffold
PPL	-2.20791	4.31e-15	0.281	-7.84548	2530.34	periplakin
KCNH2	-2.68778	5.19e-15	0.344	-7.82234	321.52	potassium voltage-gated channel subfamily H member 2
ENTPD6	-2.05755	6.75e-15	0.264	-7.78902	1655.97	ectonucleoside triphosphate diphosphohydrolase 6
CCDC34	-2.99211	7.74e-15	0.385	-7.77172	169.26	coiled-coil domain containing 34
PIK3IP1	-3.30546	8.28e-15	0.426	-7.76321	141.47	phosphoinositide-3-kinase interacting protein 1
CRIP1	-4.06738	8.88e-15	0.525	-7.75441	91.67	cysteine rich protein 1
GUCY1B2	-5.30001	9.87e-15	0.685	-7.74087	79.3	guanylate cyclase 1 soluble subunit beta 2 (pseudogene)
LOXL1-AS1	-2.57149	1e-14	0.332	-7.73892	404.28	LOXL1 antisense RNA 1
TNNT2	-2.01737	1.24e-14	0.262	-7.71176	1913.92	troponin T2, cardiac type
SLC1A4	-2.78072	1.35e-14	0.361	-7.70081	220.65	solute carrier family 1 member 4
ACSS1	-11.2785	1.59e-14	1.469	-7.68011	610.36	acyl-CoA synthetase short chain family member 1
PHKA1	-5.05919	1.6e-14	0.659	-7.67922	84.11	phosphorylase kinase regulatory subunit alpha 1
ITGAM	-3.34441	1.61e-14	0.436	-7.67838	137.23	integrin subunit alpha M
LDAH	-7.14471	1.68e-14	0.931	-7.67333	105.06	lipid droplet associated hydrolase
CYP2S1	-7.29308	1.9e-14	0.952	-7.65736	116.23	cytochrome P450 family 2 subfamily S member 1
B3GALNT1	-11.4908	2.17e-14	1.504	-7.64032	260.07	beta-1,3-N-acetylgalactosaminyltransferase 1 (globoside blood group)
SLC15A3	-3.03533	2.27e-14	0.398	-7.63452	187.84	solute carrier family 15 member 3
LHFPL6	-2.96538	2.59e-14	0.389	-7.61752	354.5	LHFPL tetraspan subfamily member 6
NEURL3	-2.98989	3.71e-14	0.395	-7.57082	191.35	neuralized E3 ubiquitin protein ligase 3
GABRQ	-11.317	4.52e-14	1.5	-7.54497	230.55	gamma-aminobutyric acid type A receptor subunit theta
MMP7	-9.17603	5.89e-14	1.222	-7.51061	856.41	matrix metallopeptidase 7
TUNAR	-11.1445	6.07e-14	1.485	-7.50663	204.57	TCL1 upstream neural differentiation-associated RNA
VSTM1	-4.38183	6.15e-14	0.584	-7.50478	80.53	V-set and transmembrane domain containing 1
TEAD2	-2.0921	6.16e-14	0.279	-7.5046	683.8	TEA domain transcription factor 2
KCNB1	-6.17891	6.77e-14	0.825	-7.49234	90.03	potassium voltage-gated channel subfamily B member 1
MAGED4B	-11.2126	6.79e-14	1.497	-7.49178	214.46	MAGE family member D4B
ACTL8	-2.99578	8.33e-14	0.401	-7.46499	145.45	actin like 8
SUGT1P4-STRA6LP-CCDC180	-5.98861	9.16e-14	0.804	-7.45252	79.07	SUGT1P4-STRA6LP-CCDC180 readthrough
FLJ32255	-5.22125	1.02e-13	0.702	-7.43844	84.63	uncharacterized LOC643977
LOXL1	-1.94642	1.13e-13	0.262	-7.42511	1021.91	lysyl oxidase like 1
SERPINA1	-3.57092	1.17e-13	0.481	-7.4204	104.26	serpin family A member 1
TFR2	-8.28356	1.18e-13	1.116	-7.41953	153.38	transferrin receptor 2
DYNLT3	-11.0151	1.27e-13	1.487	-7.40905	187.02	dynein light chain Tctex-type 3
DNAJC18	-3.07828	1.34e-13	0.416	-7.40229	166.75	DnaJ heat shock protein family (Hsp40) member C18
ASS1	-1.85089	1.4e-13	0.25	-7.39655	2323.17	argininosuccinate synthase 1
PLEKHB1	-5.15691	1.41e-13	0.697	-7.39551	71.92	pleckstrin homology domain containing B1
MTUS1	-2.60488	1.53e-13	0.353	-7.38462	417.17	microtubule associated scaffold protein 1
GLI1	-3.0619	2.08e-13	0.417	-7.34361	192.86	GLI family zinc finger 1
HRG	-2.95	2.09e-13	0.402	-7.34285	169.56	histidine rich glycoprotein
UBC	-1.73762	2.2e-13	0.237	-7.33629	54438.5	ubiquitin C
DMD	-11.0106	2.26e-13	1.502	-7.33237	507.18	dystrophin
ZNF254	-3.01277	2.3e-13	0.411	-7.32988	222.79	zinc finger protein 254
TRO	-3.19262	2.37e-13	0.436	-7.32615	121.93	trophinin
HPSE	-2.31039	2.46e-13	0.316	-7.32112	857.35	heparanase
MORN4	-2.4182	2.57e-13	0.331	-7.31517	297.8	MORN repeat containing 4
PCDHGC3	-3.7058	2.58e-13	0.507	-7.31445	106.84	protocadherin gamma subfamily C, 3
COL4A6	-4.94901	2.6e-13	0.677	-7.31382	117.44	collagen type IV alpha 6 chain
THPO	-4.13539	3.1e-13	0.567	-7.28989	82.01	thrombopoietin
CARD6	-5.65058	3.75e-13	0.778	-7.26415	75.79	caspase recruitment domain family member 6
MAP1B	-11.2016	3.81e-13	1.542	-7.2621	578.49	microtubule associated protein 1B
RNASEL	-10.8422	3.99e-13	1.494	-7.25577	165.9	ribonuclease L
RASSF5	-3.63382	4.01e-13	0.501	-7.25533	95.68	Ras association domain family member 5
EXOC3L4	-5.27205	4.66e-13	0.729	-7.23478	87.69	exocyst complex component 3 like 4
CERCAM	-1.97721	4.84e-13	0.273	-7.22978	1901.78	cerebral endothelial cell adhesion molecule
GPNMB	-3.99462	5.33e-13	0.554	-7.2166	170.66	glycoprotein nmb
CNTNAP5	-4.40429	5.44e-13	0.611	-7.21389	81.53	contactin associated protein family member 5
ZNF469	-6.88471	5.63e-13	0.955	-7.20924	87.76	zinc finger protein 469
CRIP2	-3.69654	6.37e-13	0.514	-7.19232	158.4	cysteine rich protein 2
ENPP5	-8.03512	6.88e-13	1.119	-7.18181	129.51	ectonucleotide pyrophosphatase/phosphodiesterase family member 5
FAT3	-6.77318	6.94e-13	0.943	-7.1806	108.64	FAT atypical cadherin 3
PSD3	-4.40797	6.98e-13	0.614	-7.17976	147.09	pleckstrin and Sec7 domain containing 3
SULT4A1	-3.45077	7.06e-13	0.481	-7.17828	114.41	sulfotransferase family 4A member 1
KLHL14	-2.62674	7.83e-13	0.367	-7.16411	209.92	kelch like family member 14
COL4A1	-1.91337	8.06e-13	0.267	-7.16014	14156.8	collagen type IV alpha 1 chain
TLE4	-3.62577	8.16e-13	0.507	-7.15846	140.56	TLE family member 4, transcriptional corepressor
TFCP2	-10.5202	8.61e-13	1.471	-7.15107	361.04	transcription factor CP2
SLC7A2	-4.5266	9.31e-13	0.634	-7.14033	100.64	solute carrier family 7 member 2
COL5A1	-1.93985	9.49e-13	0.272	-7.13766	1251.84	collagen type V alpha 1 chain
HSPB2	-10.6759	9.92e-13	1.497	-7.13155	147.84	heat shock protein family B (small) member 2
VDR	-1.83958	1.24e-12	0.259	-7.10047	1594.42	vitamin D receptor
NOVA2	-3.53796	1.39e-12	0.499	-7.08538	130.73	NOVA alternative splicing regulator 2
SCN2A	-2.35793	1.46e-12	0.333	-7.07871	465.86	sodium voltage-gated channel alpha subunit 2
NPL	-10.5649	1.51e-12	1.494	-7.07335	136.89	N-acetylneuraminate pyruvate lyase
NNMT	-4.81188	1.55e-12	0.681	-7.07005	85.92	nicotinamide N-methyltransferase
CBLC	-10.5861	1.56e-12	1.498	-7.06885	138.91	Cbl proto-oncogene C
PPARGC1A	-3.01445	1.72e-12	0.427	-7.0553	122.66	PPARG coactivator 1 alpha
MMP19	-2.80621	1.97e-12	0.399	-7.03632	177.11	matrix metallopeptidase 19
ARNT2	-4.78474	2.2e-12	0.681	-7.02091	140.58	aryl hydrocarbon receptor nuclear translocator 2
NAT14	-2.86676	2.21e-12	0.408	-7.02085	164.89	N-acetyltransferase 14 (putative)
CORO1A	-3.37336	2.24e-12	0.481	-7.01878	114.67	coronin 1A
CCDC180	-5.79756	2.29e-12	0.826	-7.01586	69.4	coiled-coil domain containing 180
CD177	-4.81959	2.49e-12	0.688	-7.00376	64.53	CD177 molecule
SAMD9L	-6.0677	2.84e-12	0.869	-6.98567	66.88	sterile alpha motif domain containing 9 like
DAPP1	-6.43913	2.93e-12	0.922	-6.98098	86.24	dual adaptor of phosphotyrosine and 3-phosphoinositides 1
KLK8	-3.81869	3.11e-12	0.548	-6.97272	77.92	kallikrein related peptidase 8
NAV1	-1.90968	3.31e-12	0.274	-6.96372	751.89	neuron navigator 1
ALOX5	-2.7276	3.43e-12	0.392	-6.95869	178.05	arachidonate 5-lipoxygenase
ADAD2	-10.3834	3.62e-12	1.494	-6.95109	328.42	adenosine deaminase domain containing 2
AGAP2	-5.66217	3.65e-12	0.815	-6.95007	63.3	ArfGAP with GTPase domain, ankyrin repeat and PH domain 2
SERPINE1	-3.07964	3.69e-12	0.443	-6.94849	204.32	serpin family E member 1
IFNLR1	-10.2655	3.81e-12	1.478	-6.94423	302.53	interferon lambda receptor 1
STAP2	-3.22263	3.94e-12	0.464	-6.93917	103.93	signal transducing adaptor family member 2
KRT13	-4.66487	4.74e-12	0.675	-6.91322	110.26	keratin 13
PAPPA	-3.99921	5.4e-12	0.58	-6.89461	124.92	pappalysin 1
HLA-A	-1.63998	6.7e-12	0.239	-6.86395	10169.6	major histocompatibility complex, class I, A
ZNF724	-6.46302	6.95e-12	0.942	-6.85861	87.51	zinc finger protein 724
EFHD1	-2.02	7.48e-12	0.295	-6.84822	420.88	EF-hand domain family member D1
CSRNP1	-2.14169	9.34e-12	0.314	-6.81625	379.82	cysteine and serine rich nuclear protein 1
EVA1A	-2.31586	1.05e-11	0.341	-6.79925	345.6	eva-1 homolog A, regulator of programmed cell death
GSG1	-3.77794	1.06e-11	0.556	-6.79825	97.46	germ cell associated 1
TTLL9	-5.54179	1.09e-11	0.816	-6.79439	58.48	tubulin tyrosine ligase like 9
PDE4DIPP2	-2.49636	1.14e-11	0.368	-6.7877	567.95	PDE4DIP pseudogene 2
OSBPL10	-1.9178	1.22e-11	0.283	-6.77771	763.29	oxysterol binding protein like 10
PAQR8	-5.94573	1.35e-11	0.879	-6.76338	61.54	progestin and adipoQ receptor family member 8
AQP3	-4.35778	1.46e-11	0.645	-6.75213	79.27	aquaporin 3 (Gill blood group)
PSMB8-AS1	-1.86022	1.55e-11	0.276	-6.74341	793.1	PSMB8 antisense RNA 1 (head to head)
HCN4	-2.50761	1.6e-11	0.372	-6.73849	233.07	hyperpolarization activated cyclic nucleotide gated potassium channel 4
NPAS4	-10.1373	1.63e-11	1.505	-6.73617	101.78	neuronal PAS domain protein 4
GLIS2	-1.87385	1.76e-11	0.279	-6.72427	712.46	GLIS family zinc finger 2
MAP2	-4.55823	1.76e-11	0.678	-6.72503	60.2	microtubule associated protein 2
PSAPL1	-2.08944	1.84e-11	0.311	-6.71788	321.45	prosaposin like 1
FAT4	-4.40156	1.97e-11	0.656	-6.70857	108.75	FAT atypical cadherin 4
HLA-H	-1.73609	2.03e-11	0.259	-6.70419	2993.65	major histocompatibility complex, class I, H (pseudogene)
PAK3	-10.141	2.36e-11	1.518	-6.68169	102.04	p21 (RAC1) activated kinase 3
CDC42EP3	-1.98837	2.38e-11	0.298	-6.6807	1130.99	CDC42 effector protein 3
ENAH	-2.61624	2.42e-11	0.392	-6.67785	2808.04	ENAH actin regulator
CHST11	-3.28073	2.45e-11	0.491	-6.67625	89.52	carbohydrate sulfotransferase 11
IGFL1	-10.048	2.51e-11	1.506	-6.67306	95.67	IGF like family member 1
SAMD9	-2.92933	2.6e-11	0.439	-6.66735	198.62	sterile alpha motif domain containing 9
GSTM4	-1.69684	2.95e-11	0.255	-6.64923	2306.21	glutathione S-transferase mu 4
HOXC4	-3.98307	2.98e-11	0.599	-6.64776	86.83	homeobox C4
KIF3C	-2.3132	3e-11	0.348	-6.64639	795.66	kinesin family member 3C
IGF2	-2.57916	3.4e-11	0.389	-6.62828	149.11	insulin like growth factor 2
PID1	-3.43888	3.45e-11	0.519	-6.62599	99.23	phosphotyrosine interaction domain containing 1
ANOS1	-10.0404	3.48e-11	1.516	-6.62479	95.17	anosmin 1
VXN	-3.09113	3.49e-11	0.467	-6.62434	126.53	vexin
MSLN	-2.03404	3.96e-11	0.308	-6.6056	2841.78	mesothelin
PALLD	-2.15558	4.18e-11	0.327	-6.59751	2094.13	palladin, cytoskeletal associated protein
SDK2	-7.47529	4.18e-11	1.133	-6.59739	88.03	sidekick cell adhesion molecule 2
ZNF136	-2.8541	4.26e-11	0.433	-6.59472	123.39	zinc finger protein 136
TMPRSS4	-2.78958	4.9e-11	0.424	-6.57387	773.36	transmembrane serine protease 4
CHMP1B2P	-9.8771	6.2e-11	1.511	-6.53883	84.98	charged multivesicular body protein 1B2, pseudogene
OAS1	-2.06541	6.24e-11	0.316	-6.53796	318.7	2'-5'-oligoadenylate synthetase 1
MGC70870	-3.04072	6.3e-11	0.465	-6.53653	131.27	C-terminal binding protein 2 pseudogene
FSTL3	-1.69841	7.06e-11	0.261	-6.5194	1070.71	follistatin like 3
MAGED4	-9.72798	7.08e-11	1.492	-6.51904	208.61	MAGE family member D4
CLIP4	-2.27494	7.12e-11	0.349	-6.5181	728.31	CAP-Gly domain containing linker protein family member 4
TPM2	-1.79069	7.32e-11	0.275	-6.51392	5723.42	tropomyosin 2
HGD	-1.64723	7.6e-11	0.253	-6.5083	1998.59	homogentisate 1,2-dioxygenase
ZNF100	-9.68968	7.68e-11	1.489	-6.50672	203.05	zinc finger protein 100
CNTN6	-9.96125	9.13e-11	1.537	-6.48067	90.09	contactin 6
PKP2	-2.43149	9.63e-11	0.376	-6.47262	1782.15	plakophilin 2
CSRP1	-1.63512	1.03e-10	0.253	-6.46278	4449.75	cysteine and glycine rich protein 1
ZNF429	-6.433	1.33e-10	1.002	-6.42335	64.35	zinc finger protein 429
ACSF2	-9.52065	1.4e-10	1.484	-6.41584	180.63	acyl-CoA synthetase family member 2
INS-IGF2	-2.52685	1.49e-10	0.394	-6.40623	141.23	INS-IGF2 readthrough
TENM4	-4.24877	1.64e-10	0.665	-6.39147	83.3	teneurin transmembrane protein 4
CNIH2	-3.34301	1.66e-10	0.523	-6.3903	95.57	cornichon family AMPA receptor auxiliary protein 2
ST6GAL2	-9.80195	1.68e-10	1.534	-6.38773	80.67	ST6 beta-galactoside alpha-2,6-sialyltransferase 2
DPY19L2P2	-4.29256	1.69e-10	0.672	-6.38752	55.62	DPY19L2 pseudogene 2
AMN1	-4.27157	1.72e-10	0.669	-6.38463	54.86	antagonist of mitotic exit network 1 homolog
CD33	-9.46477	1.84e-10	1.485	-6.37452	173.78	CD33 molecule
LYPD5	-9.70786	1.91e-10	1.524	-6.36836	75.57	LY6/PLAUR domain containing 5
STYK1	-9.65827	2.04e-10	1.519	-6.35827	73.02	serine/threonine/tyrosine kinase 1
CHN2	-3.75612	2.21e-10	0.592	-6.34578	74.89	chimerin 2
ARID5B	-2.49101	2.45e-10	0.394	-6.32992	817.99	AT-rich interaction domain 5B
CTSF	-9.3887	2.48e-10	1.484	-6.32817	164.86	cathepsin F
RYR2	-2.54362	2.55e-10	0.402	-6.32364	707.72	ryanodine receptor 2
FIRRE	-9.64304	2.67e-10	1.527	-6.31692	72.25	firre intergenic repeating RNA element
MID1	-2.44258	2.8e-10	0.387	-6.30944	999.07	midline 1
RNF144B	-1.92868	2.87e-10	0.306	-6.30572	349.55	ring finger protein 144B
RBM11	-3.42803	3.06e-10	0.544	-6.29591	72.31	RNA binding motif protein 11
PDE6A	-3.92976	3.12e-10	0.625	-6.29254	63.72	phosphodiesterase 6A
MAL	-4.39559	3.39e-10	0.7	-6.27999	54.1	mal, T cell differentiation protein
DLX3	-9.57014	3.52e-10	1.525	-6.27378	68.69	distal-less homeobox 3
KLK5	-9.79293	3.66e-10	1.562	-6.26806	80.17	kallikrein related peptidase 5
CCN2	-3.72903	4.78e-10	0.599	-6.22605	77.18	cellular communication network factor 2
C3orf18	-2.37705	4.82e-10	0.382	-6.225	182.65	chromosome 3 open reading frame 18
APOE	-3.82371	5.19e-10	0.615	-6.21332	70.84	apolipoprotein E
SERP2	-9.47645	5.21e-10	1.525	-6.21258	64.37	stress associated endoplasmic reticulum protein family member 2
HPRT1	-1.68166	5.23e-10	0.271	-6.21215	1344.39	hypoxanthine phosphoribosyltransferase 1
MPZL3	-2.34114	5.62e-10	0.378	-6.20085	216.33	myelin protein zero like 3
CAVIN2	-9.26316	5.75e-10	1.495	-6.19718	151.14	caveolae associated protein 2
PRKCG	-2.53127	5.82e-10	0.409	-6.19535	292.16	protein kinase C gamma
AOC1	-9.59646	5.9e-10	1.55	-6.19314	69.96	amine oxidase copper containing 1
MAB21L4	-3.76512	6.63e-10	0.61	-6.17457	64.75	mab-21 like 4
RIC3	-9.19315	6.71e-10	1.489	-6.17267	143.99	RIC3 acetylcholine receptor chaperone
CRISPLD1	-9.58644	7.44e-10	1.557	-6.15647	69.47	cysteine rich secretory protein LCCL domain containing 1
SH3BP1	-2.73937	7.6e-10	0.445	-6.15316	117.01	SH3 domain binding protein 1
AGAP2-AS1	-6.97559	7.95e-10	1.135	-6.14585	62.32	AGAP2 antisense RNA 1
PLCB1	-9.52707	8.42e-10	1.552	-6.13682	66.67	phospholipase C beta 1
ANXA3	-1.52598	8.82e-10	0.249	-6.12934	7349.27	annexin A3
PLA2R1	-9.14929	9.41e-10	1.495	-6.1191	139.68	phospholipase A2 receptor 1
ANXA6	-1.4989	9.44e-10	0.245	-6.11866	5758.91	annexin A6
CERNA2	-1.60711	1.05e-09	0.263	-6.10203	955.4	competing endogenous lncRNA 2 for microRNA let-7b
KLK1	-9.50438	1.05e-09	1.558	-6.10173	65.63	kallikrein 1
CTIF	-1.60715	1.17e-09	0.264	-6.08382	1012.19	cap binding complex dependent translation initiation factor
HABP2	-5.52053	1.27e-09	0.909	-6.07081	46.01	hyaluronan binding protein 2
GSTM1	-2.01377	1.33e-09	0.332	-6.06399	241.25	glutathione S-transferase mu 1
KCNAB2	-1.60932	1.42e-09	0.266	-6.05363	1233.77	potassium voltage-gated channel subfamily A regulatory beta subunit 2
TAP1	-1.51394	1.43e-09	0.25	-6.05197	3806.71	transporter 1, ATP binding cassette subfamily B member
ZNF709	-3.7894	1.45e-09	0.626	-6.04971	61.94	zinc finger protein 709
LURAP1L	-9.31347	1.47e-09	1.54	-6.04804	57.5	leucine rich adaptor protein 1 like
CERS4	-1.64681	1.5e-09	0.272	-6.04395	722.73	ceramide synthase 4
NFIB	-2.10099	1.75e-09	0.349	-6.01934	520.55	nuclear factor I B
TOX	-9.31376	1.75e-09	1.547	-6.01928	57.51	thymocyte selection associated high mobility group box
FUT1	-6.87318	1.85e-09	1.143	-6.01076	57.99	fucosyltransferase 1 (H blood group)
MACC1	-5.03591	1.98e-09	0.839	-5.99937	49.82	MET transcriptional regulator MACC1
CGNL1	-5.2502	2.01e-09	0.875	-5.99685	47.78	cingulin like 1
L3MBTL3	-1.96181	2.14e-09	0.328	-5.98702	271.46	L3MBTL histone methyl-lysine binding protein 3
TNFRSF9	-3.27881	2.16e-09	0.548	-5.98541	81.69	TNF receptor superfamily member 9
HSP90AB1	-1.47867	2.36e-09	0.248	-5.97067	70944.9	heat shock protein 90 alpha family class B member 1
PGPEP1	-1.78718	2.38e-09	0.299	-5.96956	407.55	pyroglutamyl-peptidase I
STX11	-3.27856	2.41e-09	0.549	-5.96719	73.53	syntaxin 11
ICAM5	-2.8683	2.45e-09	0.481	-5.96487	128.42	intercellular adhesion molecule 5
S1PR3	-8.91539	2.46e-09	1.495	-5.96401	118.82	sphingosine-1-phosphate receptor 3
CFAP61-AS1	-9.17285	2.53e-09	1.539	-5.95978	52.16	CFAP61 antisense RNA 1
RRAS	-1.83312	2.64e-09	0.308	-5.95266	622.32	RAS related
TMCC3	-4.4601	2.9e-09	0.751	-5.93727	45.22	transmembrane and coiled-coil domain family 3
MUC1	-2.36268	3.1e-09	0.399	-5.92639	356.75	mucin 1, cell surface associated
RASSF9	-9.15152	3.17e-09	1.545	-5.92277	51.39	Ras association domain family member 9
NDRG2	-1.79503	3.26e-09	0.303	-5.91787	565.99	NDRG family member 2
CPA6	-4.75498	3.29e-09	0.804	-5.91668	54.86	carboxypeptidase A6
NPR3	-9.12325	3.64e-09	1.546	-5.89983	137.16	natriuretic peptide receptor 3
KIAA1107	-9.10821	3.77e-09	1.545	-5.89417	49.87	replaced by ID 284697
MUC16	-2.60621	3.91e-09	0.443	-5.88801	518.45	mucin 16, cell surface associated
SORBS2	-6.2781	3.92e-09	1.066	-5.88761	57.73	sorbin and SH3 domain containing 2
UGT2B7	-1.65431	4.06e-09	0.281	-5.88173	837.88	UDP glucuronosyltransferase family 2 member B7
TCHH	-2.56406	4.59e-09	0.437	-5.86126	186.17	trichohyalin
BTC	-9.33296	4.6e-09	1.592	-5.86106	58.28	betacellulin
F3	-1.79404	4.73e-09	0.306	-5.85632	927.78	coagulation factor III, tissue factor
BASP1	-9.13747	4.84e-09	1.561	-5.85272	50.89	brain abundant membrane attached signal protein 1
VAX1	-9.04026	5.01e-09	1.546	-5.84673	47.58	ventral anterior homeobox 1
IGFN1	-6.17096	5.08e-09	1.056	-5.84446	53.66	immunoglobulin like and fibronectin type III domain containing 1
FAM107A	-8.91155	5.16e-09	1.525	-5.84192	118.58	family with sequence similarity 107 member A
FBXL7	-9.07854	5.6e-09	1.558	-5.82839	48.86	F-box and leucine rich repeat protein 7
IL6	-2.82968	6.43e-09	0.487	-5.80508	91.41	interleukin 6
FSTL1	-1.90859	6.65e-09	0.329	-5.79951	19010.8	follistatin like 1
NRCAM	-2.27829	6.74e-09	0.393	-5.79726	928.48	neuronal cell adhesion molecule
JCAD	-2.48241	7.28e-09	0.429	-5.7843	114.89	junctional cadherin 5 associated
ALPK2	-2.88458	8.01e-09	0.5	-5.76815	138.12	alpha kinase 2
MGST1	-8.94466	8.09e-09	1.551	-5.76659	44.53	microsomal glutathione S-transferase 1
C1QL4	-2.77988	8.23e-09	0.482	-5.76377	125.61	complement C1q like 4
ITPA	-1.64728	8.31e-09	0.286	-5.762	979.74	inosine triphosphatase
SHISAL2A	-5.30818	9.01e-09	0.923	-5.74832	39.91	shisa like 2A
WNK3	-4.52051	9.31e-09	0.787	-5.74291	47	WNK lysine deficient protein kinase 3
GJA5	-5.82229	9.39e-09	1.014	-5.74133	42.47	gap junction protein alpha 5
NFKBIE	-1.56222	9.61e-09	0.272	-5.73756	926.06	NFKB inhibitor epsilon
TJP3	-2.14722	9.7e-09	0.374	-5.73582	379.81	tight junction protein 3
PDE6B	-4.45652	9.81e-09	0.777	-5.73395	45.24	phosphodiesterase 6B
NHSL1	-1.62279	9.97e-09	0.283	-5.73125	1144.03	NHS like 1
MBNL3	-4.59994	1.03e-08	0.803	-5.72527	49.55	muscleblind like splicing regulator 3
AKR1C3	-1.5846	1.04e-08	0.277	-5.72362	659.54	aldo-keto reductase family 1 member C3
UNC5C	-5.20613	1.13e-08	0.912	-5.71055	46.52	unc-5 netrin receptor C
RHOBTB3	-4.90519	1.14e-08	0.859	-5.70772	45.48	Rho related BTB domain containing 3
SCCPDH	-1.71326	1.14e-08	0.3	-5.70796	430.33	saccharopine dehydrogenase (putative)
ARHGEF40	-1.53179	1.19e-08	0.269	-5.70081	1363.9	Rho guanine nucleotide exchange factor 40
KLHDC9	-5.50996	1.22e-08	0.967	-5.69706	45.75	kelch domain containing 9
KAT14	-1.57404	1.23e-08	0.276	-5.69619	816.46	lysine acetyltransferase 14
OTOG	-3.97422	1.28e-08	0.699	-5.68826	45.19	otogelin
ZSCAN18	-8.8598	1.28e-08	1.557	-5.6888	41.98	zinc finger and SCAN domain containing 18
MXRA7	-1.50237	1.29e-08	0.264	-5.68715	1341.9	matrix remodeling associated 7
BTN3A3	-1.65353	1.38e-08	0.291	-5.67617	622.71	butyrophilin subfamily 3 member A3
SLC44A5	-3.23874	1.39e-08	0.571	-5.67442	71.76	solute carrier family 44 member 5
VAV1	-1.58264	1.41e-08	0.279	-5.67196	600.7	vav guanine nucleotide exchange factor 1
TRERF1	-1.87599	1.58e-08	0.332	-5.65296	269.34	transcriptional regulating factor 1
RPSAP52	-3.53144	1.6e-08	0.625	-5.65047	52.53	ribosomal protein SA pseudogene 52
TMC6	-1.76659	1.62e-08	0.313	-5.64832	795.97	transmembrane channel like 6
MYCN	-3.21008	1.63e-08	0.568	-5.64692	62.87	MYCN proto-oncogene, bHLH transcription factor
NR2F1	-2.79071	1.65e-08	0.494	-5.64487	77.75	nuclear receptor subfamily 2 group F member 1
CFTR	-4.48885	1.69e-08	0.796	-5.64081	52.11	CF transmembrane conductance regulator
TBXA2R	-8.77877	1.89e-08	1.562	-5.62165	39.69	thromboxane A2 receptor
RNF182	-2.36811	1.9e-08	0.421	-5.62071	115.12	ring finger protein 182
GPR162	-8.42542	2.19e-08	1.506	-5.59629	84.72	G protein-coupled receptor 162
PLEKHG4B	-1.76129	2.32e-08	0.315	-5.58646	516.27	pleckstrin homology and RhoGEF domain containing G4B
EYA4	-2.2082	2.34e-08	0.395	-5.58508	673.58	EYA transcriptional coactivator and phosphatase 4
SPTLC3	-2.05693	2.36e-08	0.368	-5.58327	199.15	serine palmitoyltransferase long chain base subunit 3
ZNF44	-1.94317	2.77e-08	0.35	-5.55524	317.06	zinc finger protein 44
FIGNL2	-2.96151	2.78e-08	0.533	-5.55469	71.19	fidgetin like 2
PKHD1	-2.01068	2.85e-08	0.362	-5.55032	680.64	PKHD1 ciliary IPT domain containing fibrocystin/polyductin
PPP1R14C	-1.80715	2.87e-08	0.326	-5.5491	293.14	protein phosphatase 1 regulatory inhibitor subunit 14C
TMEM45A	-3.63587	3.15e-08	0.657	-5.53283	52.79	transmembrane protein 45A
AMIGO1	-8.42545	3.24e-08	1.524	-5.52779	84.73	adhesion molecule with Ig like domain 1
ADAMTS14	-2.46214	3.44e-08	0.446	-5.51731	188.75	ADAM metallopeptidase with thrombospondin type 1 motif 14
BRSK1	-2.40228	3.49e-08	0.436	-5.51483	151.58	BR serine/threonine kinase 1
P4HA2	-1.36777	3.57e-08	0.248	-5.51089	2757.79	prolyl 4-hydroxylase subunit alpha 2
MCC	-2.96182	3.6e-08	0.538	-5.50942	105.66	MCC regulator of WNT signaling pathway
GIPR	-3.42539	3.77e-08	0.623	-5.50118	52.01	gastric inhibitory polypeptide receptor
SEMA7A	-1.49085	3.79e-08	0.271	-5.50047	1298.1	semaphorin 7A (John Milton Hagen blood group)
PRSS8	-3.91327	3.81e-08	0.712	-5.49927	47.2	serine protease 8
XAGE2	-8.75103	3.83e-08	1.591	-5.49864	38.94	X antigen family member 2
SLFN5	-2.00199	3.84e-08	0.364	-5.49819	341.84	schlafen family member 5
GPR158	-8.80658	3.85e-08	1.602	-5.49774	40.46	G protein-coupled receptor 158
SEC23B	-1.45979	3.92e-08	0.266	-5.49445	2730.18	SEC23 homolog B, COPII coat complex component
CALB1	-3.30121	4.17e-08	0.602	-5.48343	72.33	calbindin 1
ZNF462	-2.2886	4.19e-08	0.417	-5.48272	503.37	zinc finger protein 462
PLAC1	-4.66113	4.21e-08	0.85	-5.4819	38.89	placenta enriched 1
CASP10	-2.82341	4.33e-08	0.516	-5.47703	115.6	caspase 10
DCX	-8.61243	4.58e-08	1.575	-5.46693	35.37	doublecortin
DOK7	-1.78973	4.7e-08	0.328	-5.46245	523.48	docking protein 7
TDRD7	-1.58457	4.85e-08	0.29	-5.45677	638.89	tudor domain containing 7
DTD1	-1.4101	5.68e-08	0.26	-5.42845	1199.33	D-aminoacyl-tRNA deacylase 1
HBE1	-8.55955	5.73e-08	1.577	-5.42691	34.1	hemoglobin subunit epsilon 1
AR	-8.54874	6.03e-08	1.578	-5.41802	33.84	androgen receptor
ZNF215	-8.22635	6.35e-08	1.521	-5.40865	73.78	zinc finger protein 215
SPARC	-7.91671	6.39e-08	1.464	-5.40747	297.49	secreted protein acidic and cysteine rich
DIAPH2	-1.85402	6.61e-08	0.343	-5.40145	817.03	diaphanous related formin 2
FILIP1	-2.93646	6.66e-08	0.544	-5.40005	67.88	filamin A interacting protein 1
BDH2	-1.63421	6.67e-08	0.303	-5.39992	438.02	3-hydroxybutyrate dehydrogenase 2
CILP	-1.46574	6.84e-08	0.272	-5.39531	2896.31	cartilage intermediate layer protein
JADE2	-1.82647	7.55e-08	0.34	-5.37747	229.96	jade family PHD finger 2
MPV17L	-8.14408	7.87e-08	1.517	-5.37008	69.71	MPV17 mitochondrial inner membrane protein like
MAGEA11	-8.29487	8.04e-08	1.546	-5.36621	77.35	MAGE family member A11
ZNF827	-5.72196	8.05e-08	1.066	-5.366	39.68	zinc finger protein 827
PIK3CD-AS2	-8.4707	8.69e-08	1.583	-5.35227	32.06	PIK3CD antisense RNA 2
LRP4	-8.54889	8.73e-08	1.598	-5.35136	33.84	LDL receptor related protein 4
BCAN-AS1	-1.51664	8.98e-08	0.284	-5.34621	523.27	BCAN antisense RNA 1
SOX9	-2.35626	9.17e-08	0.441	-5.34252	99.14	SRY-box transcription factor 9
ANK3	-3.65271	9.56e-08	0.685	-5.3349	69.77	ankyrin 3
C6orf132	-8.4708	9.82e-08	1.589	-5.32997	32.06	chromosome 6 open reading frame 132
NTN1	-1.47938	1.01e-07	0.278	-5.32438	602.89	netrin 1
TNIP1	-1.31378	1.01e-07	0.247	-5.32505	2521.39	TNFAIP3 interacting protein 1
ZNF606	-8.43591	1.03e-07	1.585	-5.32073	31.3	zinc finger protein 606
CNN3-DT	-5.08686	1.04e-07	0.956	-5.3202	34.31	CNN3 divergent transcript
SRPX	-8.47056	1.05e-07	1.593	-5.31753	32.06	sushi repeat containing protein X-linked
ALDH1L2	-2.59339	1.06e-07	0.488	-5.31539	168.77	aldehyde dehydrogenase 1 family member L2
ADAMTS1	-1.66697	1.09e-07	0.314	-5.3107	2865.51	ADAM metallopeptidase with thrombospondin type 1 motif 1
MTARC1	-1.72285	1.12e-07	0.325	-5.30612	283.46	mitochondrial amidoxime reducing component 1
KCNJ12	-8.04561	1.16e-07	1.518	-5.29952	65.12	potassium inwardly rectifying channel subfamily J member 12
TNFSF15	-3.77124	1.16e-07	0.712	-5.2999	43.15	TNF superfamily member 15
KRT8	-1.28921	1.21e-07	0.244	-5.29202	29827.8	keratin 8
HCLS1	-2.38473	1.23e-07	0.451	-5.28845	96.41	hematopoietic cell-specific Lyn substrate 1
ATP10B	-6.27011	1.28e-07	1.187	-5.28224	38.41	ATPase phospholipid transporting 10B (putative)
SND1	-1.27495	1.28e-07	0.241	-5.28212	5077.99	staphylococcal nuclease and tudor domain containing 1
ERBB4	-2.72802	1.34e-07	0.517	-5.27271	95.48	erb-b2 receptor tyrosine kinase 4
UQCRB	-1.32492	1.42e-07	0.252	-5.26254	3334.34	ubiquinol-cytochrome c reductase binding protein
SUGT1P4-STRA6LP	-5.05348	1.44e-07	0.961	-5.26062	33.55	SUGT1P4-STRA6LP readthrough
TGFB3	-1.7809	1.44e-07	0.339	-5.25975	222.38	transforming growth factor beta 3
RWDD2B	-1.50598	1.45e-07	0.286	-5.25852	527.74	RWD domain containing 2B
ISG15	-1.73959	1.53e-07	0.331	-5.24923	496.55	ISG15 ubiquitin like modifier
MSRB3	-1.76596	1.53e-07	0.336	-5.249	1609.24	methionine sulfoxide reductase B3
IDH3B	-1.49981	1.54e-07	0.286	-5.24816	1614.12	isocitrate dehydrogenase (NAD(+)) 3 non-catalytic subunit beta
HUNK	-2.57738	1.57e-07	0.492	-5.24373	122.99	hormonally up-regulated Neu-associated kinase
CASP4	-1.34727	1.58e-07	0.257	-5.2425	1261.8	caspase 4
CHRNA3	-1.92412	1.58e-07	0.367	-5.2425	181.64	cholinergic receptor nicotinic alpha 3 subunit
CARD16	-7.96912	1.61e-07	1.521	-5.23972	61.82	caspase recruitment domain family member 16
CCND2-AS1	-8.36388	1.64e-07	1.597	-5.23634	29.77	CCND2 antisense RNA 1
LIMK2	-1.33334	1.71e-07	0.255	-5.22786	1354.45	LIM domain kinase 2
FBXO10	-1.66075	1.81e-07	0.318	-5.21744	316.47	F-box protein 10
SKIL	-1.93454	1.87e-07	0.371	-5.21179	487.33	SKI like proto-oncogene
GNG4	-7.93903	1.89e-07	1.524	-5.20962	60.55	G protein subunit gamma 4
SUSD2	-2.29103	1.9e-07	0.44	-5.20852	166.36	sushi domain containing 2
SLC30A3	-2.10024	2.01e-07	0.404	-5.19814	129.9	solute carrier family 30 member 3
PNKD	-1.34233	2.02e-07	0.258	-5.19791	2208.42	PNKD metallo-beta-lactamase domain containing
DNAJC1	-1.38658	2.15e-07	0.267	-5.18579	1054.9	DnaJ heat shock protein family (Hsp40) member C1
SIM1-AS1	-8.41254	2.26e-07	1.625	-5.17629	30.79	SIM1 antisense RNA 1
SAMHD1	-1.43016	2.3e-07	0.276	-5.17336	1379.79	SAM and HD domain containing deoxynucleoside triphosphate triphosphohydrolase 1
VPS16	-1.56883	2.3e-07	0.303	-5.17318	1191.62	VPS16 core subunit of CORVET and HOPS complexes
KCNAB3	-2.27593	2.31e-07	0.44	-5.17218	288.5	potassium voltage-gated channel subfamily A regulatory beta subunit 3
RAB19	-2.98203	2.58e-07	0.579	-5.15209	78.54	RAB19, member RAS oncogene family
ADAMTS2	-4.70244	2.62e-07	0.913	-5.14876	33.3	ADAM metallopeptidase with thrombospondin type 1 motif 2
GLUL	-1.24039	2.63e-07	0.241	-5.14825	5872.26	glutamate-ammonia ligase
CCDC9B	-1.28314	2.78e-07	0.25	-5.13811	2272.68	coiled-coil domain containing 9B
GPR173	-7.91409	2.91e-07	1.543	-5.12925	59.52	G protein-coupled receptor 173
INHBE	-4.01781	3e-07	0.784	-5.12367	46.75	inhibin subunit beta E
CADM1	-2.44003	3.04e-07	0.476	-5.12086	244.42	cell adhesion molecule 1
TENT5B	-1.43112	3.06e-07	0.28	-5.11949	551.09	terminal nucleotidyltransferase 5B
DCDC2	-1.76111	3.16e-07	0.344	-5.11353	719.72	doublecortin domain containing 2
GADL1	-8.35168	3.27e-07	1.635	-5.1072	29.52	glutamate decarboxylase like 1
VIT	-8.44797	3.33e-07	1.655	-5.10369	31.56	vitrin
ANO2	-2.14542	3.39e-07	0.421	-5.10057	267.69	anoctamin 2
TTYH2	-1.56234	3.45e-07	0.307	-5.09698	325.26	tweety family member 2
SMIM26	-1.45476	3.57e-07	0.286	-5.09083	686.55	small integral membrane protein 26
HLA-G	-1.62754	4.18e-07	0.322	-5.06061	304.8	major histocompatibility complex, class I, G
CCDC144NL-AS1	-5.38635	4.19e-07	1.064	-5.06021	31.52	CCDC144NL antisense RNA 1
NAA20	-1.40507	4.26e-07	0.278	-5.0571	1808.53	N-alpha-acetyltransferase 20, NatB catalytic subunit
ZDBF2	-10.4508	4.3e-07	2.067	-5.05509	126.48	zinc finger DBF-type containing 2
TSPAN15	-1.35784	4.33e-07	0.269	-5.05365	1746.87	tetraspanin 15
KRT80	-1.27921	4.43e-07	0.253	-5.04967	6778.23	keratin 80
ANKRD36BP2	-3.63262	4.5e-07	0.72	-5.04656	39.6	ankyrin repeat domain 36B pseudogene 2
PDLIM1	-1.26155	4.53e-07	0.25	-5.04533	2357.65	PDZ and LIM domain 1
PAOX	-1.90758	4.76e-07	0.379	-5.03577	178.85	polyamine oxidase
C10orf55	-4.19441	4.88e-07	0.834	-5.03111	33.28	chromosome 10 putative open reading frame 55
EGLN3	-1.84354	5.07e-07	0.367	-5.02365	175.68	egl-9 family hypoxia inducible factor 3
SLPI	-1.23928	5.21e-07	0.247	-5.01831	2933.87	secretory leukocyte peptidase inhibitor
CYRIA	-2.21007	5.31e-07	0.441	-5.01483	216.94	CYFIP related Rac1 interactor A
SLIT3-AS2	-4.56051	5.64e-07	0.912	-5.00305	30.24	SLIT3 antisense RNA 2
CFAP68	-1.66006	5.65e-07	0.332	-5.00267	236.14	cilia and flagella associated protein 68
CNGB1	-3.77504	5.78e-07	0.755	-4.99842	36.04	cyclic nucleotide gated channel subunit beta 1
TAGLN2	-1.22185	5.86e-07	0.245	-4.99573	10798.8	transgelin 2
B3GNT3	-1.3793	6.27e-07	0.277	-4.98265	635.08	UDP-GlcNAc:betaGal beta-1,3-N-acetylglucosaminyltransferase 3
LRRC7	-4.02817	6.42e-07	0.809	-4.97819	34.03	leucine rich repeat containing 7
SPTB	-1.41463	6.5e-07	0.284	-4.97585	574.16	spectrin beta, erythrocytic
PARP12	-1.29083	6.73e-07	0.26	-4.96899	1127.59	poly(ADP-ribose) polymerase family member 12
PDE6H	-8.06335	6.75e-07	1.623	-4.96844	24.17	phosphodiesterase 6H
SLC52A3	-1.70516	6.83e-07	0.343	-4.96602	215.78	solute carrier family 52 member 3
UNC13D	-1.26931	6.89e-07	0.256	-4.96435	5833.01	unc-13 homolog D
PLB1	-2.84319	6.9e-07	0.573	-4.96422	56.24	phospholipase B1
IKZF2	-2.64882	7.24e-07	0.535	-4.95479	130.42	IKAROS family zinc finger 2
CSPG5	-1.47393	7.33e-07	0.298	-4.95235	456.79	chondroitin sulfate proteoglycan 5
DNAJB5	-1.48138	7.38e-07	0.299	-4.95099	379.07	DnaJ heat shock protein family (Hsp40) member B5
IL6-AS1	-4.37987	7.46e-07	0.885	-4.94886	32.28	IL6 antisense RNA 1
ALPG	-4.83211	7.5e-07	0.977	-4.9479	28.97	alkaline phosphatase, germ cell
PTGER4	-2.52169	7.63e-07	0.51	-4.94448	92.62	prostaglandin E receptor 4
SH3KBP1	-1.31619	7.77e-07	0.266	-4.94102	1182.92	SH3 domain containing kinase binding protein 1
ZDHHC2	-1.69473	7.87e-07	0.343	-4.93857	826.69	zinc finger DHHC-type palmitoyltransferase 2
ABHD12	-1.24818	7.96e-07	0.253	-4.93646	1513.07	abhydrolase domain containing 12, lysophospholipase
PLCB4	-1.49979	8.08e-07	0.304	-4.93336	1120.1	phospholipase C beta 4
TTYH3	-1.26816	8.09e-07	0.257	-4.93317	3530.73	tweety family member 3
RNF223	-5.94559	8.7e-07	1.209	-4.91894	30.77	ring finger protein 223
C5orf67	-2.60902	9.43e-07	0.532	-4.90314	68.11	chromosome 5 putative open reading frame 67
SAMD5	-2.86274	9.71e-07	0.585	-4.89743	81.34	sterile alpha motif domain containing 5
ELN	-7.98534	9.78e-07	1.631	-4.89601	22.9	elastin
FLOT1	-1.28352	9.78e-07	0.262	-4.89607	6882.58	flotillin 1
RIN2	-1.31868	9.88e-07	0.269	-4.89396	947.41	Ras and Rab interactor 2
NLGN4X	-8.30034	1.01e-06	1.697	-4.89018	28.49	neuroligin 4 X-linked
PTPRD	-8.00135	1.03e-06	1.638	-4.88604	23.16	protein tyrosine phosphatase receptor type D
SYT13	-8.01717	1.12e-06	1.646	-4.86997	23.41	synaptotagmin 13
PYROXD2	-1.73225	1.14e-06	0.356	-4.86559	493.48	pyridine nucleotide-disulphide oxidoreductase domain 2
UROC1	-3.21764	1.14e-06	0.661	-4.865	47.89	urocanate hydratase 1
SP8	-8.13761	1.19e-06	1.675	-4.85793	25.45	Sp8 transcription factor
IFI44	-2.20244	1.2e-06	0.454	-4.85512	105.93	interferon induced protein 44
CD79B	-4.24089	1.28e-06	0.876	-4.84241	39.39	CD79b molecule
SOX6	-2.2668	1.28e-06	0.468	-4.84282	158.28	SRY-box transcription factor 6
IL1A	-3.85447	1.29e-06	0.796	-4.84075	38.1	interleukin 1 alpha
CASC9	-7.98506	1.31e-06	1.651	-4.83769	22.9	cancer susceptibility 9
CD24	-1.21871	1.31e-06	0.252	-4.83846	7416.11	CD24 molecule
APMAP	-1.17106	1.32e-06	0.242	-4.83653	4643.18	adipocyte plasma membrane associated protein
PSD4	-1.47675	1.39e-06	0.306	-4.8269	454.78	pleckstrin and Sec7 domain containing 4
MBP	-1.54137	1.41e-06	0.32	-4.82289	1005.83	myelin basic protein
SHC2	-3.35044	1.44e-06	0.695	-4.81965	38.56	SHC adaptor protein 2
HES7	-5.90526	1.49e-06	1.227	-4.81292	30.01	hes family bHLH transcription factor 7
LTF	-2.26685	1.49e-06	0.471	-4.8122	84.2	lactotransferrin
BTN2A2	-1.34946	1.56e-06	0.281	-4.80384	676	butyrophilin subfamily 2 member A2
SLC35F5	-1.46203	1.61e-06	0.305	-4.7975	1097.7	solute carrier family 35 member F5
SPNS2	-1.53955	1.62e-06	0.321	-4.79522	297.86	SPNS lysolipid transporter 2, sphingosine-1-phosphate
RHOD	-1.36128	1.69e-06	0.284	-4.78778	841.22	ras homolog family member D
AMOT	-2.4698	1.7e-06	0.516	-4.7859	270.1	angiomotin
KCTD11	-1.73149	1.7e-06	0.362	-4.78627	189.03	potassium channel tetramerization domain containing 11
RTN4RL1	-1.77183	1.74e-06	0.371	-4.78163	222.01	reticulon 4 receptor like 1
B4GALNT3	-1.41602	1.76e-06	0.296	-4.77973	404.7	beta-1,4-N-acetyl-galactosaminyltransferase 3
CIBAR1	-1.85577	1.81e-06	0.389	-4.77326	206.89	CBY1 interacting BAR domain containing 1
SLC22A2	-1.97019	1.81e-06	0.413	-4.77378	123.29	solute carrier family 22 member 2
CEMIP	-2.42297	1.84e-06	0.508	-4.7704	184.18	cell migration inducing hyaluronidase 1
GPR37	-7.56581	1.84e-06	1.586	-4.77013	46.82	G protein-coupled receptor 37
PLOD2	-8.19429	1.9e-06	1.72	-4.76327	26.47	procollagen-lysine,2-oxoglutarate 5-dioxygenase 2
SH2D3A	-1.47824	1.94e-06	0.311	-4.75926	510.99	SH2 domain containing 3A
PTGES3L	-2.71593	1.95e-06	0.571	-4.75835	53.95	prostaglandin E synthase 3 like
SLC45A3	-1.43187	1.96e-06	0.301	-4.75761	493.09	solute carrier family 45 member 3
NPPB	-7.55789	2e-06	1.59	-4.75309	46.57	natriuretic peptide B
CDH24	-1.36641	2.09e-06	0.288	-4.7446	846.38	cadherin 24
VWDE	-7.8153	2.12e-06	1.648	-4.74148	20.35	von Willebrand factor D and EGF domains
TRIM10	-2.79442	2.14e-06	0.59	-4.7402	52.7	tripartite motif containing 10
MSN	-1.23189	2.25e-06	0.26	-4.72955	19422.2	moesin
PDZK1	-1.43055	2.35e-06	0.303	-4.72041	1059.49	PDZ domain containing 1
SNX5	-1.23552	2.38e-06	0.262	-4.71778	2768.43	sorting nexin 5
ANKEF1	-1.66997	2.52e-06	0.355	-4.70612	320.03	ankyrin repeat and EF-hand domain containing 1
CASP1	-7.8155	2.53e-06	1.661	-4.70589	20.36	caspase 1
PKIA	-7.8155	2.53e-06	1.661	-4.70589	20.36	cAMP-dependent protein kinase inhibitor alpha
VSIG10	-1.24836	2.54e-06	0.265	-4.7048	884.32	V-set and immunoglobulin domain containing 10
RRM1	-1.20605	2.63e-06	0.257	-4.69744	4573.46	ribonucleotide reductase catalytic subunit M1
AGER	-1.69116	2.66e-06	0.36	-4.69566	431.15	advanced glycosylation end-product specific receptor
CRNKL1	-1.25062	2.72e-06	0.267	-4.69063	905.61	crooked neck pre-mRNA splicing factor 1
SLC17A7	-2.52888	2.76e-06	0.539	-4.68786	86.88	solute carrier family 17 member 7
IKBKE	-1.22466	2.92e-06	0.262	-4.67645	964.95	inhibitor of nuclear factor kappa B kinase subunit epsilon
PCSK1N	-7.79701	2.92e-06	1.667	-4.67622	20.1	proprotein convertase subtilisin/kexin type 1 inhibitor
PIGS	-1.16489	3.05e-06	0.25	-4.66733	3591.32	phosphatidylinositol glycan anchor biosynthesis class S
CCDC33	-5.85792	3.11e-06	1.256	-4.66309	28.98	coiled-coil domain containing 33
SGIP1	-3.53307	3.11e-06	0.758	-4.66354	34	SH3GL interacting endocytic adaptor 1
CHRD	-1.93219	3.19e-06	0.415	-4.65835	395.21	chordin
TBX2-AS1	-5.84119	3.19e-06	1.254	-4.65792	28.74	TBX2 antisense RNA 1
CNTNAP2	-1.85112	3.22e-06	0.398	-4.65603	142.32	contactin associated protein 2
TRIB2	-5.16113	3.4e-06	1.111	-4.64502	27.21	tribbles pseudokinase 2
ANO10	-1.21505	3.45e-06	0.262	-4.64217	1113.59	anoctamin 10
SULT1A4	-1.46829	3.46e-06	0.316	-4.64135	1392.35	sulfotransferase family 1A member 4
SULT1A3	-1.4754	3.47e-06	0.318	-4.64097	1385.34	sulfotransferase family 1A member 3
TUBB6	-1.12464	3.74e-06	0.243	-4.6251	5381.27	tubulin beta 6 class V
WASHC3	-1.42402	3.79e-06	0.308	-4.62243	413.2	WASH complex subunit 3
RSL24D1	-1.23628	3.83e-06	0.268	-4.62022	1215.64	ribosomal L24 domain containing 1
EPS8L1	-1.66556	3.85e-06	0.361	-4.61942	765.21	EPS8 like 1
LAMA3	-1.1551	3.97e-06	0.25	-4.61276	11593	laminin subunit alpha 3
HRH1	-1.62894	4.02e-06	0.353	-4.6101	265.34	histamine receptor H1
CELF4	-2.61756	4.07e-06	0.568	-4.60794	79.32	CUGBP Elav-like family member 4
TRIP10	-1.23657	4.24e-06	0.269	-4.59929	2596.17	thyroid hormone receptor interactor 10
HLA-L	-1.30194	4.43e-06	0.284	-4.59032	575.78	major histocompatibility complex, class I, L (pseudogene)
FOLR3	-1.34948	4.52e-06	0.294	-4.58582	547.4	folate receptor gamma
GRPEL1	-1.17721	4.55e-06	0.257	-4.58474	1522.08	GrpE like 1, mitochondrial
PTGES3L-AARSD1	-1.34638	4.59e-06	0.294	-4.58279	523.93	PTGES3L-AARSD1 readthrough
SERPING1	-5.691	4.68e-06	1.243	-4.5786	25.94	serpin family G member 1
TPX2	-1.10092	4.8e-06	0.241	-4.57319	6240.83	TPX2 microtubule nucleation factor
ETV7	-2.27136	4.93e-06	0.497	-4.5677	80.17	ETS variant transcription factor 7
JAG1	-1.24165	5.12e-06	0.272	-4.55989	3800.86	jagged canonical Notch ligand 1
KCTD12	-7.20155	5.24e-06	1.581	-4.55476	36.38	potassium channel tetramerization domain containing 12
SAMD4A	-1.44648	5.44e-06	0.318	-4.54698	1291.14	sterile alpha motif domain containing 4A
STBD1	-1.51684	5.45e-06	0.334	-4.54677	273.33	starch binding domain 1
DAW1	-7.8157	5.63e-06	1.722	-4.5399	20.36	dynein assembly factor with WD repeats 1
FAM47E-STBD1	-1.54766	5.69e-06	0.341	-4.53753	252.71	FAM47E-STBD1 readthrough
RAC3	-1.92911	5.74e-06	0.425	-4.53589	212.02	Rac family small GTPase 3
EFNA1	-1.45818	5.81e-06	0.322	-4.5333	279.03	ephrin A1
C2CD4C	-5.68386	5.89e-06	1.255	-4.53036	25.67	C2 calcium dependent domain containing 4C
ANKRD29	-7.68348	5.92e-06	1.696	-4.52927	18.58	ankyrin repeat domain 29
NXPH3	-3.47296	5.98e-06	0.767	-4.52714	32.73	neurexophilin 3
MAP2K6	-1.76067	6e-06	0.389	-4.52644	153.88	mitogen-activated protein kinase kinase 6
SMTNL2	-1.32754	6.1e-06	0.294	-4.523	502.04	smoothelin like 2
TRIM9	-1.7955	6.18e-06	0.397	-4.52015	127.49	tripartite motif containing 9
ACOX2	-1.28451	6.2e-06	0.284	-4.51947	595.01	acyl-CoA oxidase 2
MRPS33	-1.20137	6.2e-06	0.266	-4.5195	855.38	mitochondrial ribosomal protein S33
TUBA4B	-1.73137	6.21e-06	0.383	-4.5192	141.03	tubulin alpha 4b
TNFAIP3	-1.47365	6.42e-06	0.327	-4.51204	919.9	TNF alpha induced protein 3
CTSE	-3.67818	6.68e-06	0.817	-4.50363	30.44	cathepsin E
FEZF1-AS1	-7.6225	6.72e-06	1.693	-4.50248	17.81	FEZF1 antisense RNA 1
PGAP2	-1.33819	6.81e-06	0.297	-4.49939	701.95	post-GPI attachment to proteins 2
UBD	-7.64339	6.85e-06	1.699	-4.49828	18.07	ubiquitin D
MGME1	-1.31459	7.04e-06	0.293	-4.49255	720.64	mitochondrial genome maintenance exonuclease 1
SLC7A8	-7.0612	7.22e-06	1.574	-4.48716	33.07	solute carrier family 7 member 8
TEPP	-5.61684	7.32e-06	1.253	-4.4841	24.67	testis, prostate and placenta expressed
IGFBP5	-7.08343	7.74e-06	1.584	-4.47231	33.58	insulin like growth factor binding protein 5
ZNF133	-1.29744	7.76e-06	0.29	-4.47159	554.44	zinc finger protein 133
MOK	-1.27783	7.88e-06	0.286	-4.46854	540.49	MOK protein kinase
LRRCC1	-1.35352	7.93e-06	0.303	-4.46704	372.07	leucine rich repeat and coiled-coil centrosomal protein 1
ADM2	-1.44073	7.94e-06	0.323	-4.46676	392	adrenomedullin 2
NLGN1	-7.66364	8.14e-06	1.718	-4.46136	18.32	neuroligin 1
DHRS11	-1.45088	8.52e-06	0.326	-4.4517	348.89	dehydrogenase/reductase 11
GBP3	-1.37208	8.64e-06	0.308	-4.44866	499.13	guanylate binding protein 3
INPP4B	-1.5443	8.69e-06	0.347	-4.44744	1061.03	inositol polyphosphate-4-phosphatase type II B
AIF1L	-1.18862	8.76e-06	0.267	-4.44573	1299.21	allograft inflammatory factor 1 like
ITGB6	-3.13806	8.79e-06	0.706	-4.44496	40.8	integrin subunit beta 6
COL5A2	-1.92249	8.81e-06	0.433	-4.44451	108.38	collagen type V alpha 2 chain
FETUB	-4.50213	8.99e-06	1.014	-4.44011	28.96	fetuin B
ZNF608	-3.52733	9.03e-06	0.795	-4.43928	34.02	zinc finger protein 608
SPINT1	-1.151	9.04e-06	0.259	-4.43886	3718.71	serine peptidase inhibitor, Kunitz type 1
FRMPD3	-7.00415	9.1e-06	1.578	-4.43741	31.8	FERM and PDZ domain containing 3
BDKRB2	-4.91051	9.28e-06	1.108	-4.43323	22.87	bradykinin receptor B2
PHEX	-1.61389	9.34e-06	0.364	-4.43196	380.49	phosphate regulating endopeptidase X-linked
ZNF256	-6.99418	9.41e-06	1.579	-4.43037	31.54	zinc finger protein 256
LEF1	-4.62736	9.76e-06	1.046	-4.42235	25.14	lymphoid enhancer binding factor 1
GIMAP2	-6.98068	1e-05	1.58	-4.41728	31.29	GTPase, IMAP family member 2
CD34	-5.57037	1.01e-05	1.262	-4.4149	23.9	CD34 molecule
DNAAF9	-1.43058	1.01e-05	0.324	-4.41608	276.62	dynein axonemal assembly factor 9
GPR20	-7.47068	1.03e-05	1.694	-4.41026	16.03	G protein-coupled receptor 20
LIMCH1	-1.28759	1.03e-05	0.292	-4.4113	2588.66	LIM and calponin homology domains 1
PRR15L	-4.32639	1.03e-05	0.981	-4.41055	30.97	proline rich 15 like
VAMP2	-1.29088	1.06e-05	0.293	-4.40421	778.82	vesicle associated membrane protein 2
ERP27	-4.26961	1.08e-05	0.97	-4.40079	24.89	endoplasmic reticulum protein 27
USP2	-1.42242	1.09e-05	0.323	-4.39775	266.92	ubiquitin specific peptidase 2
LSM5	-1.33748	1.1e-05	0.304	-4.39623	741.2	LSM5 homolog, U6 small nuclear RNA and mRNA degradation associated
DDRGK1	-1.17339	1.14e-05	0.267	-4.38811	1629.39	DDRGK domain containing 1
AARSD1	-1.31471	1.16e-05	0.3	-4.38442	498.67	alanyl-tRNA synthetase domain containing 1
ATP6V0D1	-1.11524	1.19e-05	0.255	-4.3802	1939.76	ATPase H+ transporting V0 subunit d1
SLC38A11	-4.00507	1.25e-05	0.917	-4.36841	25.14	solute carrier family 38 member 11
IL18R1	-2.88097	1.29e-05	0.66	-4.3626	41.03	interleukin 18 receptor 1
PGF	-1.92836	1.3e-05	0.442	-4.36042	130.12	placental growth factor
ARMH4	-2.35523	1.32e-05	0.541	-4.35691	72.09	armadillo like helical domain containing 4
SCRN1	-1.37075	1.38e-05	0.315	-4.34711	3484.16	secernin 1
SLX1B-SULT1A4	-1.38856	1.39e-05	0.319	-4.34603	1581.4	SLX1B-SULT1A4 readthrough (NMD candidate)
OPTN	-1.1373	1.41e-05	0.262	-4.34285	2306.23	optineurin
SCN8A	-1.31873	1.41e-05	0.304	-4.34213	519.33	sodium voltage-gated channel alpha subunit 8
MAPK10	-3.99205	1.42e-05	0.92	-4.34051	24.88	mitogen-activated protein kinase 10
FAM110A	-1.50241	1.44e-05	0.346	-4.33722	234.41	family with sequence similarity 110 member A
BSPRY	-6.9219	1.48e-05	1.598	-4.3312	30.01	B-box and SPRY domain containing
KLK11	-1.29517	1.48e-05	0.299	-4.33179	2281.69	kallikrein related peptidase 11
SLX1A-SULT1A3	-1.38697	1.48e-05	0.32	-4.33211	1585.4	SLX1A-SULT1A3 readthrough (NMD candidate)
GRAP2	-7.4004	1.5e-05	1.709	-4.32899	15.27	GRB2 related adaptor protein 2
ACSM1	-3.53807	1.51e-05	0.818	-4.32759	27.91	acyl-CoA synthetase medium chain family member 1
ALOX12B	-6.89513	1.51e-05	1.594	-4.32653	29.51	arachidonate 12-lipoxygenase, 12R type
FN1	-1.57369	1.51e-05	0.364	-4.32775	326.7	fibronectin 1
KLC3	-1.45375	1.55e-05	0.336	-4.32158	314.31	kinesin light chain 3
UGT8	-7.44783	1.56e-05	1.724	-4.32024	15.78	UDP glycosyltransferase 8
WNT11	-5.48964	1.56e-05	1.271	-4.31938	22.63	Wnt family member 11
SLIT2	-4.28519	1.61e-05	0.993	-4.31371	25.15	slit guidance ligand 2
HPCA	-4.46337	1.62e-05	1.035	-4.31121	22.6	hippocalcin
TSBP1-AS1	-7.37612	1.62e-05	1.711	-4.31109	15.01	TSBP1 and BTNL2 antisense RNA 1
SPNS2-AS1	-4.20903	1.66e-05	0.977	-4.30602	23.86	SPNS2 antisense RNA 1
MAGEC1	-7.88952	1.8e-05	1.84	-4.2886	117.83	MAGE family member C1
RND2	-4.45697	1.8e-05	1.039	-4.2879	22.62	Rho family GTPase 2
MAP3K2-DT	-1.65349	1.83e-05	0.386	-4.28414	134.46	MAP3K2 divergent transcript
CCDC88B	-1.79937	1.84e-05	0.42	-4.2836	265.26	coiled-coil domain containing 88B
SRF	-1.10362	1.84e-05	0.258	-4.2834	1871.7	serum response factor
PAX1	-7.37622	1.86e-05	1.723	-4.28093	15.01	paired box 1
SNORD153	-3.63565	1.86e-05	0.849	-4.28119	26.39	small nucleolar RNA, C/D box 153
NCAM2	-7.4244	1.9e-05	1.736	-4.27678	15.52	neural cell adhesion molecule 2
ZNF66	-4.84287	1.9e-05	1.132	-4.27651	21.85	zinc finger protein 66
PLEK2	-3.44697	1.91e-05	0.806	-4.27563	29.16	pleckstrin 2
CD74	-1.32635	1.96e-05	0.311	-4.26931	382.26	CD74 molecule
EDA	-1.20893	1.96e-05	0.283	-4.26958	568.27	ectodysplasin A
IRF6	-1.84363	1.96e-05	0.432	-4.26924	104.76	interferon regulatory factor 6
DDO	-7.32631	1.97e-05	1.717	-4.2678	14.5	D-aspartate oxidase
FRAS1	-7.06016	1.97e-05	1.654	-4.26819	266.43	Fraser extracellular matrix complex subunit 1
TOX-DT	-7.35153	1.98e-05	1.723	-4.26761	14.76	TOX divergent transcript
FOXL2NB	-4.18694	2.01e-05	0.982	-4.26394	23.62	FOXL2 neighbor
TNFSF10	-4.51954	2.02e-05	1.06	-4.2625	23.64	TNF superfamily member 10
NMUR2	-4.86385	2.04e-05	1.141	-4.26096	22.1	neuromedin U receptor 2
PDZRN3	-4.80376	2.05e-05	1.128	-4.25938	21.35	PDZ domain containing ring finger 3
PALM2AKAP2	-1.56688	2.07e-05	0.368	-4.25667	4638.59	PALM2 and AKAP2 fusion
TMEM125	-7.32643	2.18e-05	1.726	-4.24567	14.5	transmembrane protein 125
HID1	-1.39013	2.24e-05	0.328	-4.23981	792.21	HID1 domain containing
UBXN10	-7.3763	2.25e-05	1.74	-4.23824	15.01	UBX domain protein 10
CARMAL	-3.51405	2.35e-05	0.831	-4.22856	30.43	coronary artery disease region linked MFGE8 regulatory lncRNA
STARD10	-1.1664	2.37e-05	0.276	-4.22706	794.4	StAR related lipid transfer domain containing 10
CEP41	-1.49311	2.38e-05	0.353	-4.22605	187.59	centrosomal protein 41
MRPS26	-1.31635	2.4e-05	0.312	-4.22381	1036.56	mitochondrial ribosomal protein S26
NGFR	-3.58994	2.51e-05	0.852	-4.21408	25.63	nerve growth factor receptor
PDXP-DT	-2.60503	2.55e-05	0.619	-4.21036	43.55	PDXP divergent transcript
APOL1	-1.2531	2.59e-05	0.298	-4.20663	2631.32	apolipoprotein L1
DIP2C-AS1	-1.45817	2.59e-05	0.347	-4.20711	282.51	DIP2C antisense RNA 1
BATF2	-1.86973	2.69e-05	0.445	-4.1985	136.43	basic leucine zipper ATF-like transcription factor 2
DSTN	-1.19507	2.73e-05	0.285	-4.19512	5178.24	destrin, actin depolymerizing factor
CNKSR1	-1.5664	2.92e-05	0.375	-4.1799	701.35	connector enhancer of kinase suppressor of Ras 1
CPT1C	-1.71522	2.94e-05	0.411	-4.17817	116.84	carnitine palmitoyltransferase 1C
WDR17	-1.99556	3.03e-05	0.478	-4.17129	96.76	WD repeat domain 17
CXCL10	-4.27536	3.04e-05	1.025	-4.17078	25.16	C-X-C motif chemokine ligand 10
HOXC6	-2.63558	3.08e-05	0.632	-4.16728	42.53	homeobox C6
CDK18	-1.54013	3.09e-05	0.37	-4.16682	881.34	cyclin dependent kinase 18
CCDC160	-7.24815	3.15e-05	1.741	-4.16242	13.74	coiled-coil domain containing 160
JDP2	-1.08685	3.18e-05	0.261	-4.16028	995.04	Jun dimerization protein 2
SMAD7	-1.35957	3.2e-05	0.327	-4.15877	420.81	SMAD family member 7
TADA2B	-1.16652	3.23e-05	0.281	-4.15644	846.63	transcriptional adaptor 2B
KHDRBS2	-4.37285	3.24e-05	1.052	-4.1562	21.34	KH RNA binding domain containing, signal transduction associated 2
NDRG4	-2.01093	3.25e-05	0.484	-4.15493	99.08	NDRG family member 4
INHBA	-5.53802	3.29e-05	1.334	-4.15272	23.4	inhibin subunit beta A
PDZK1P1	-1.39451	3.33e-05	0.336	-4.14965	358.63	PDZ domain containing 1 pseudogene 1
TRIM16	-1.02383	3.33e-05	0.247	-4.14959	3490.6	tripartite motif containing 16
GASK1B	-3.11059	3.36e-05	0.75	-4.14734	35.49	golgi associated kinase 1B
ANKFN1	-4.73466	3.51e-05	1.144	-4.13779	20.33	ankyrin repeat and fibronectin type III domain containing 1
LZTS3	-1.33714	3.51e-05	0.323	-4.1374	300.43	leucine zipper tumor suppressor family member 3
MAGEC2	-7.19388	3.54e-05	1.74	-4.13554	13.23	MAGE family member C2
NCAM1	-1.11328	3.54e-05	0.269	-4.13541	4252	neural cell adhesion molecule 1
PSMF1	-1.06105	3.67e-05	0.257	-4.12705	2324.46	proteasome inhibitor subunit 1
FILNC1	-2.3605	3.69e-05	0.572	-4.12612	105.82	FOXO induced long non-coding RNA 1
SLC23A2	-1.36797	3.78e-05	0.332	-4.12056	259.1	solute carrier family 23 member 2
C4BPB	-4.7997	3.86e-05	1.166	-4.11558	21.36	complement component 4 binding protein beta
TNFRSF19	-2.90421	3.94e-05	0.706	-4.1111	39.51	TNF receptor superfamily member 19
NBPF18P	-7.19401	4.01e-05	1.752	-4.10672	13.23	NBPF member 18, pseudogene
PVR	-1.01815	4.04e-05	0.248	-4.10523	6595	PVR cell adhesion molecule
ARL14EPL	-7.16592	4.12e-05	1.747	-4.10068	12.98	ADP ribosylation factor like GTPase 14 effector protein like
SLC26A9	-3.67095	4.22e-05	0.896	-4.09484	23.6	solute carrier family 26 member 9
HSD17B11	-1.14633	4.36e-05	0.28	-4.08737	862.19	hydroxysteroid 17-beta dehydrogenase 11
POC5	-1.15425	4.56e-05	0.283	-4.07703	584.49	POC5 centriolar protein
CSTA	-4.69283	4.71e-05	1.153	-4.06956	19.83	cystatin A
BAIAP2	-1.08631	4.86e-05	0.267	-4.06236	1757.08	BAR/IMD domain containing adaptor protein 2
ADAP2	-1.22083	4.91e-05	0.301	-4.05986	369.79	ArfGAP with dual PH domains 2
MAGEA4	-4.17993	4.93e-05	1.03	-4.05892	23.63	MAGE family member A4
FGD3	-3.12529	5.02e-05	0.771	-4.0549	36.02	FYVE, RhoGEF and PH domain containing 3
WWC1	-1.02756	5.02e-05	0.253	-4.05472	6319.19	WW and C2 domain containing 1
SP140L	-1.0792	5.09e-05	0.266	-4.0515	922.15	SP140 nuclear body protein like
CSNK2A1	-1.03781	5.1e-05	0.256	-4.05094	3205.24	casein kinase 2 alpha 1
ZNF337	-1.24645	5.15e-05	0.308	-4.04889	1235.72	zinc finger protein 337
KITLG	-5.75852	5.22e-05	1.423	-4.04536	164.07	KIT ligand
AGPAT1	-1.03299	5.24e-05	0.255	-4.04443	1715.43	1-acylglycerol-3-phosphate O-acyltransferase 1
C1orf216	-1.08885	5.51e-05	0.27	-4.033	712.21	chromosome 1 open reading frame 216
MAGEA10	-7.10827	5.75e-05	1.767	-4.02278	12.47	MAGE family member A10
DLL4	-2.79713	5.79e-05	0.696	-4.0211	35.22	delta like canonical Notch ligand 4
DAG1	-1.12939	5.8e-05	0.281	-4.02088	8552.11	dystroglycan 1
CABP1-DT	-7.07835	5.83e-05	1.761	-4.01979	12.21	CABP1 divergent transcript
HSPB2-C11orf52	-2.30697	5.99e-05	0.575	-4.01333	55.35	HSPB2-C11orf52 readthrough (NMD candidate)
L1CAM-AS1	-2.91075	6.09e-05	0.726	-4.00911	35.45	L1CAM antisense RNA 1
PLEKHA7	-1.11857	6.36e-05	0.28	-3.99913	905.65	pleckstrin homology domain containing A7
ZNF607	-1.69511	6.37e-05	0.424	-3.99865	122.54	zinc finger protein 607
PSME2	-1.01388	6.39e-05	0.254	-3.99793	4994.16	proteasome activator subunit 2
MYDGF	-1.0096	6.44e-05	0.253	-3.99592	1811.53	myeloid derived growth factor
CD99	-1.00339	6.53e-05	0.251	-3.99288	3685.7	CD99 molecule (Xg blood group)
DECR1	-1.11312	6.54e-05	0.279	-3.99236	1772.03	2,4-dienoyl-CoA reductase 1
TIMP3	-7.04804	6.65e-05	1.767	-3.98842	11.96	TIMP metallopeptidase inhibitor 3
MYH2	-7.04806	6.73e-05	1.768	-3.98569	11.96	myosin heavy chain 2
OR51B4	-7.04809	6.85e-05	1.77	-3.9816	11.96	olfactory receptor family 51 subfamily B member 4
CCN3	-7.89076	6.93e-05	1.983	-3.97852	118.01	cellular communication network factor 3
TMEM132A	-1.15626	6.99e-05	0.291	-3.97647	3071.96	transmembrane protein 132A
ANO5	-7.19421	7.05e-05	1.81	-3.97452	13.23	anoctamin 5
COL4A4	-3.06084	7.39e-05	0.772	-3.96351	39.05	collagen type IV alpha 4 chain
NLRC5	-1.07554	7.42e-05	0.271	-3.96229	1075.6	NLR family CARD domain containing 5
SLC16A4	-1.45101	7.44e-05	0.366	-3.96184	175.15	solute carrier family 16 member 4
PLLP	-1.01967	7.47e-05	0.257	-3.96078	1276.96	plasmolipin
ALDH1B1	-1.09262	7.51e-05	0.276	-3.95939	2529.29	aldehyde dehydrogenase 1 family member B1
ACTN1	-1.00873	7.58e-05	0.255	-3.95722	8804.87	actinin alpha 1
FLT3LG	-2.7685	7.64e-05	0.7	-3.95531	40.26	fms related receptor tyrosine kinase 3 ligand
PABPC1L	-1.75076	7.74e-05	0.443	-3.95229	607.15	poly(A) binding protein cytoplasmic 1 like
SMIM30	-1.26895	7.8e-05	0.321	-3.95046	364.01	small integral membrane protein 30
NCAPG	-1.03467	7.92e-05	0.262	-3.94692	2672.11	non-SMC condensin I complex subunit G
SNCA	-1.96003	8.14e-05	0.497	-3.94038	71.96	synuclein alpha
SNRPB2	-1.07559	8.37e-05	0.273	-3.93366	1481.91	small nuclear ribonucleoprotein polypeptide B2
OVOL2	-7.01712	8.38e-05	1.784	-3.93312	11.71	ovo like zinc finger 2
IFI30	-1.01465	8.46e-05	0.258	-3.93095	3874.63	IFI30 lysosomal thiol reductase
CTSS	-1.91804	8.52e-05	0.488	-3.9292	81.1	cathepsin S
SULF1	-7.10844	8.59e-05	1.81	-3.92719	12.47	sulfatase 1
LARS2	-1.02819	8.79e-05	0.262	-3.92183	1813.71	leucyl-tRNA synthetase 2, mitochondrial
PPM1K	-1.32786	8.79e-05	0.339	-3.92182	256.19	protein phosphatase, Mg2+/Mn2+ dependent 1K
RASGRP2	-4.18008	8.87e-05	1.066	-3.91964	18.79	RAS guanyl releasing protein 2
ACOT1	-1.25557	9.1e-05	0.321	-3.91339	294.95	acyl-CoA thioesterase 1
LRRN4	-1.61525	9.16e-05	0.413	-3.91192	161.67	leucine rich repeat neuronal 4
POLR3F	-1.2379	9.22e-05	0.317	-3.91027	302.91	RNA polymerase III subunit F
TPM4	-1.06278	9.43e-05	0.272	-3.90485	17191.1	tropomyosin 4
SLC39A4	-1.09872	9.57e-05	0.282	-3.90117	547.9	solute carrier family 39 member 4
PLOD3	-1.11163	9.71e-05	0.285	-3.89769	2217.28	procollagen-lysine,2-oxoglutarate 5-dioxygenase 3
MYO10	-1.06928	0.0001	0.275	-3.89023	1749.26	myosin X
ARHGEF25	-1.31083	0.000101	0.337	-3.88813	685.71	Rho guanine nucleotide exchange factor 25
SLC19A3	-3.35999	0.000102	0.865	-3.88478	24.85	solute carrier family 19 member 3
ST3GAL4	-1.05913	0.000102	0.273	-3.88563	649.91	ST3 beta-galactoside alpha-2,3-sialyltransferase 4
TMEM230	-1.04376	0.000104	0.269	-3.88136	1482.75	transmembrane protein 230
ELF3	-1.00989	0.000106	0.261	-3.8762	2024.92	E74 like ETS transcription factor 3
EPHA1	-1.32738	0.000106	0.342	-3.87612	560.38	EPH receptor A1
UPRT	-1.30462	0.000106	0.337	-3.8753	271.66	uracil phosphoribosyltransferase homolog
FOLR1	-1.19647	0.000108	0.309	-3.87291	1115.27	folate receptor alpha
FAM83B	-1.56204	0.000109	0.404	-3.86972	180.54	family with sequence similarity 83 member B
MMP10	-7.0167	0.000109	1.813	-3.87053	11.7	matrix metallopeptidase 10
MIOX	-1.29937	0.00011	0.336	-3.86784	1177.42	myo-inositol oxygenase
CORO2A	-1.15948	0.000113	0.3	-3.86017	1484.15	coronin 2A
FYB2	-5.14324	0.000113	1.332	-3.85992	17.79	FYN binding protein 2
KALRN	-1.13366	0.000113	0.294	-3.86162	784.89	kalirin RhoGEF kinase
FEZ1	-6.35336	0.000116	1.648	-3.8551	20.35	fasciculation and elongation protein zeta 1
RHBDL2	-3.0339	0.000116	0.787	-3.85396	27.13	rhomboid like 2
CNN1	-6.31874	0.000118	1.641	-3.84987	19.83	calponin 1
MAVS	-1.00384	0.00012	0.261	-3.84536	3254.63	mitochondrial antiviral signaling protein
PAM	-1.07443	0.000121	0.279	-3.84482	3251.09	peptidylglycine alpha-amidating monooxygenase
NBL1	-1.00322	0.000125	0.261	-3.83657	1462.12	NBL1, DAN family BMP antagonist
ZNF155	-2.49605	0.000128	0.652	-3.83112	39.25	zinc finger protein 155
SYTL2	-1.23754	0.000129	0.323	-3.82853	483.76	synaptotagmin like 2
MYO16-AS1	-6.88567	0.000132	1.801	-3.82305	10.69	MYO16 antisense RNA 1
DYNAP	-1.84418	0.000134	0.483	-3.81874	72.22	dynactin associated protein
PRIMA1	-2.7143	0.000142	0.713	-3.80469	35.18	proline rich membrane anchor 1
SLC17A4	-2.45535	0.000142	0.645	-3.80465	63.48	solute carrier family 17 member 4
SERTAD4-AS1	-5.07335	0.000145	1.335	-3.79956	17.03	SERTAD4 antisense RNA 1
BTN3A1	-1.01186	0.00015	0.267	-3.79045	830.87	butyrophilin subfamily 3 member A1
UAP1L1	-1.05698	0.000154	0.279	-3.78453	967.38	UDP-N-acetylglucosamine pyrophosphorylase 1 like 1
KLHL30	-1.35862	0.000157	0.359	-3.77933	169.75	kelch like family member 30
SPATS2L	-1.01519	0.000169	0.27	-3.76119	3481.3	spermatogenesis associated serine rich 2 like
ZC3H12A	-1.16462	0.00017	0.31	-3.76043	348.79	zinc finger CCCH-type containing 12A
ACOT11	-6.81531	0.000174	1.815	-3.75414	10.18	acyl-CoA thioesterase 11
BLZF1	-1.25804	0.000174	0.335	-3.75358	559.33	basic leucine zipper nuclear factor 1
NAAA	-1.59285	0.000174	0.424	-3.75348	114.52	N-acylethanolamine acid amidase
PRSS30P	-3.03421	0.000179	0.81	-3.74628	33.97	serine protease 30, pseudogene
COL26A1	-2.22064	0.000183	0.594	-3.74151	44.5	collagen type XXVI alpha 1 chain
MANSC1	-1.18327	0.000187	0.317	-3.73587	927.28	MANSC domain containing 1
C2CD2L	-1.07558	0.000188	0.288	-3.73429	873.7	C2CD2 like
PPP2R5B	-1.11537	0.000192	0.299	-3.72981	646.66	protein phosphatase 2 regulatory subunit B'beta
BHLHE40	-1.01969	0.000197	0.274	-3.72347	925.46	basic helix-loop-helix family member e40
IGF2BP1	-4.42223	0.000199	1.189	-3.72071	16.51	insulin like growth factor 2 mRNA binding protein 1
RUBCNL	-2.09126	0.000199	0.562	-3.72069	76.36	rubicon like autophagy enhancer
ZNF737	-4.98168	0.000202	1.34	-3.7168	16.01	zinc finger protein 737
ZNF343	-1.03665	0.000203	0.279	-3.71483	578.29	zinc finger protein 343
CCDC197	-2.34126	0.000213	0.632	-3.70352	41.73	coiled-coil domain containing 197
ACAP1	-1.31367	0.000214	0.355	-3.70169	240.12	ArfGAP with coiled-coil, ankyrin repeat and PH domains 1
IGFALS	-2.93423	0.000216	0.793	-3.69904	27.62	insulin like growth factor binding protein acid labile subunit
ZNF516	-1.29908	0.000216	0.351	-3.69961	193.96	zinc finger protein 516
RHBDF1	-1.13452	0.000217	0.307	-3.69789	1153.45	rhomboid 5 homolog 1
CDKL5	-1.63105	0.000222	0.442	-3.69205	367.61	cyclin dependent kinase like 5
PPP2R3A	-1.35973	0.000222	0.368	-3.693	721.4	protein phosphatase 2 regulatory subunit B''alpha
AHI1	-1.11237	0.000226	0.302	-3.68764	730.16	Abelson helper integration site 1
IL1R1	-1.05476	0.000226	0.286	-3.68797	1108.54	interleukin 1 receptor type 1
SYT14	-6.779	0.000233	1.842	-3.68037	9.92	synaptotagmin 14
SAMD12	-1.54553	0.000234	0.42	-3.67965	379.57	sterile alpha motif domain containing 12
HR	-1.43449	0.000239	0.39	-3.67399	323.42	HR lysine demethylase and nuclear receptor corepressor
BCL11A	-6.74143	0.000241	1.836	-3.67189	9.67	BCL11 transcription factor A
FOLH1	-6.74125	0.000241	1.836	-3.67178	9.67	folate hydrolase 1
SPRYD4	-1.00554	0.000249	0.274	-3.66375	752.41	SPRY domain containing 4
THSD7B	-3.15093	0.00025	0.86	-3.66198	24.35	thrombospondin type 1 domain containing 7B
NMNAT1	-1.34945	0.000251	0.369	-3.66142	183.51	nicotinamide nucleotide adenylyltransferase 1
NPY4R	-1.9157	0.000254	0.524	-3.65846	67.9	neuropeptide Y receptor Y4
SIM1	-3.10267	0.000258	0.849	-3.65432	30.69	SIM bHLH transcription factor 1
DCUN1D3	-1.07861	0.000263	0.296	-3.649	422.91	defective in cullin neddylation 1 domain containing 3
MYL7	-6.21929	0.000268	1.706	-3.64448	18.57	myosin light chain 7
PRAG1	-1.14857	0.000271	0.315	-3.64142	341.12	PEAK1 related, kinase-activating pseudokinase 1
IL34	-6.70288	0.000272	1.841	-3.64073	9.41	interleukin 34
SLC9A2	-1.32547	0.000274	0.364	-3.63836	677.47	solute carrier family 9 member A2
FOXF1	-3.10372	0.000278	0.854	-3.63465	23.57	forkhead box F1
ZNF620	-1.32025	0.000287	0.364	-3.62667	242.33	zinc finger protein 620
TNS1	-1.34728	0.000291	0.372	-3.62317	166.92	tensin 1
BIK	-1.27557	0.000305	0.353	-3.61097	216.07	BCL2 interacting killer
TUFT1	-1.05111	0.000306	0.291	-3.61016	2145.84	tuftelin 1
TMEM265	-1.3893	0.000314	0.386	-3.6037	157.5	transmembrane protein 265
ZMYND15	-1.59361	0.000315	0.442	-3.60236	138.19	zinc finger MYND-type containing 15
GRK3	-1.22682	0.000316	0.341	-3.60188	415.12	G protein-coupled receptor kinase 3
TEX49	-1.14804	0.000318	0.319	-3.60004	969.18	testis expressed 49
PGM2L1	-1.45867	0.00032	0.405	-3.5989	187.39	phosphoglucomutase 2 like 1
GPR176	-1.55016	0.000325	0.431	-3.59431	95.57	G protein-coupled receptor 176
NFATC4	-4.1379	0.000327	1.152	-3.59258	18.28	nuclear factor of activated T cells 4
FHAD1-AS1	-4.85807	0.000328	1.352	-3.59236	14.74	FHAD1 antisense RNA 1
CFI	-1.63952	0.000331	0.457	-3.58996	94.11	complement factor I
CIR1	-1.03687	0.000335	0.289	-3.5869	476.83	corepressor interacting with RBPJ, CIR1
OSR2	-1.27021	0.000335	0.354	-3.58656	187.89	odd-skipped related transciption factor 2
TBX2	-4.90856	0.000336	1.369	-3.58579	15.25	T-box transcription factor 2
WNT10B	-1.35217	0.000341	0.377	-3.58199	179.51	Wnt family member 10B
SYNE1	-1.53817	0.000342	0.429	-3.58148	127.23	spectrin repeat containing nuclear envelope protein 1
MAGEA9B	-3.95772	0.000347	1.106	-3.57721	16.25	MAGE family member A9B
SCN3A	-2.87515	0.000355	0.805	-3.57153	24.57	sodium voltage-gated channel alpha subunit 3
RELL1	-1.33883	0.000359	0.375	-3.56821	581.63	RELT like 1
GABBR1	-1.63554	0.000367	0.459	-3.56244	820.44	gamma-aminobutyric acid type B receptor subunit 1
TCF7L1	-1.18988	0.000367	0.334	-3.56251	384.6	transcription factor 7 like 1
ZNF264	-1.15128	0.000368	0.323	-3.5621	404.81	zinc finger protein 264
MISP	-1.04567	0.000369	0.294	-3.56124	1935.48	mitotic spindle positioning
TM4SF5	-2.94978	0.000369	0.828	-3.56119	23.56	transmembrane 4 L six family member 5
OR51B5	-6.66356	0.000382	1.876	-3.55211	9.16	olfactory receptor family 51 subfamily B member 5
NRSN2-AS1	-1.77739	0.00039	0.501	-3.54658	66.39	NRSN2 antisense RNA 1
PCOLCE	-1.57217	0.000392	0.443	-3.54513	184.6	procollagen C-endopeptidase enhancer
CDH17	-1.08782	0.000393	0.307	-3.54459	5436.48	cadherin 17
PAPPA-AS1	-3.53344	0.000396	0.997	-3.54283	21.56	PAPPA antisense RNA 1
KYNU	-5.98276	0.000403	1.691	-3.53839	15.76	kynureninase
CCL28	-4.86361	0.000405	1.375	-3.53688	14.73	C-C motif chemokine ligand 28
MAFA	-3.41735	0.000406	0.966	-3.53596	20.03	MAF bZIP transcription factor A
LAMP3	-1.46378	0.000408	0.414	-3.53488	203.87	lysosomal associated membrane protein 3
APLN	-1.96456	0.00041	0.556	-3.53359	62.66	apelin
CCDC32	-1.02268	0.00041	0.289	-3.53376	501.18	coiled-coil domain containing 32
SETBP1	-1.55503	0.000417	0.441	-3.5291	560.05	SET binding protein 1
ISL1	-2.2173	0.000419	0.628	-3.52796	40.18	ISL LIM homeobox 1
BCL11B	-4.35554	0.000428	1.237	-3.52196	15.74	BCL11 transcription factor B
NAPB	-1.16844	0.000432	0.332	-3.51954	220.95	NSF attachment protein beta
ANKRD45	-6.62291	0.000438	1.884	-3.51614	8.91	ankyrin repeat domain 45
LGALS12	-2.03809	0.000439	0.58	-3.51516	52.85	galectin 12
DLX1	-1.96145	0.000451	0.559	-3.5081	50.52	distal-less homeobox 1
CFAP45	-2.26766	0.000454	0.647	-3.50659	43.03	cilia and flagella associated protein 45
GJB5	-1.4237	0.000454	0.406	-3.50638	134.13	gap junction protein beta 5
TAGLN3	-2.71914	0.000455	0.776	-3.5061	26.08	transgelin 3
TNRC6C-AS1	-1.62562	0.000462	0.464	-3.50202	93.31	replaced by ID 11322
LRRC58-DT	-1.86816	0.000471	0.534	-3.4967	240.56	LRRC58 divergent transcript
CD164L2	-6.02928	0.000473	1.725	-3.49558	16.27	CD164 molecule like 2
C20orf27	-1.07251	0.000475	0.307	-3.49424	863.39	chromosome 20 open reading frame 27
TIMP2	-1.01701	0.000476	0.291	-3.49408	5419.32	TIMP metallopeptidase inhibitor 2
PPP1R13L	-1.20069	0.000486	0.344	-3.4881	365.09	protein phosphatase 1 regulatory subunit 13 like
TMEM92	-1.40127	0.000488	0.402	-3.48747	142.41	transmembrane protein 92
SLC9A4	-2.11769	0.000491	0.608	-3.48579	43.2	solute carrier family 9 member A4
AGMO	-5.9072	0.000512	1.7	-3.47447	15.01	alkylglycerol monooxygenase
TMEM17	-4.38931	0.00052	1.265	-3.47028	16.27	transmembrane protein 17
HOXA1	-1.22049	0.000526	0.352	-3.46708	251.64	homeobox A1
DLG3-AS1	-6.53789	0.000527	1.886	-3.46672	8.4	DLG3 antisense RNA 1
PHETA1	-1.07864	0.000536	0.312	-3.46232	471.6	PH domain containing endocytic trafficking adaptor 1
YPEL4	-6.53768	0.00054	1.889	-3.46005	8.4	yippee like 4
CHST6	-6.38714	0.000554	1.85	-3.45299	147.29	carbohydrate sulfotransferase 6
RGCC	-3.21826	0.000558	0.932	-3.45122	20.29	regulator of cell cycle
PLSCR3	-1.118	0.000561	0.324	-3.44988	302.89	phospholipid scramblase 3
NPY4R2	-1.96033	0.000564	0.568	-3.4486	65.86	neuropeptide Y receptor Y4-2
ASIC1	-1.08797	0.000566	0.316	-3.44725	590.7	acid sensing ion channel subunit 1
SETMAR	-1.06665	0.000573	0.31	-3.44403	320.29	SET domain and mariner transposase fusion gene
CHD5	-1.21754	0.00058	0.354	-3.4408	303.78	chromodomain helicase DNA binding protein 5
ACRBP	-2.062	0.000585	0.6	-3.4385	43.2	acrosin binding protein
AP5S1	-1.159	0.000605	0.338	-3.42938	213.66	adaptor related protein complex 5 subunit sigma 1
IL10RA	-3.70088	0.000617	1.081	-3.42413	17.27	interleukin 10 receptor subunit alpha
ACVRL1	-2.11007	0.000625	0.617	-3.42036	52.33	activin A receptor like type 1
STK17A	-1.07281	0.000628	0.314	-3.41932	1354.94	serine/threonine kinase 17a
CEMIP2	-1.23122	0.000636	0.36	-3.41583	9503.66	cell migration inducing hyaluronidase 2
KCNMB1	-3.04952	0.000637	0.893	-3.4154	20.53	potassium calcium-activated channel subfamily M regulatory beta subunit 1
CAMK1D	-1.20459	0.000646	0.353	-3.41134	280.57	calcium/calmodulin dependent protein kinase ID
CCDC28B	-1.07067	0.000651	0.314	-3.40959	354.54	coiled-coil domain containing 28B
ANKRD62	-4.74561	0.000657	1.393	-3.40708	13.73	ankyrin repeat domain 62
ITGA1	-3.44558	0.000663	1.012	-3.40441	20.57	integrin subunit alpha 1
SLC25A19	-1.00243	0.000672	0.295	-3.40062	427.2	solute carrier family 25 member 19
HNRNPA1P33	-1.17741	0.000687	0.347	-3.39485	193	heterogeneous nuclear ribonucleoprotein A1 pseudogene 33
CASC8	-1.63186	0.00071	0.482	-3.38576	82.8	cancer susceptibility 8
ANKRD18DP	-4.85225	0.000713	1.434	-3.38465	14.75	ankyrin repeat domain 18D, pseudogene
ARID5A	-1.25198	0.000718	0.37	-3.38279	316.06	AT-rich interaction domain 5A
SLX4IP	-1.09203	0.000719	0.323	-3.3823	249.32	SLX4 interacting protein
GPC5	-2.01089	0.000721	0.595	-3.38159	45.73	glypican 5
AGFG2	-1.01503	0.000749	0.301	-3.37094	357.14	ArfGAP with FG repeats 2
NYAP1	-1.98083	0.000751	0.588	-3.37027	49.74	neuronal tyrosine phosphorylated phosphoinositide-3-kinase adaptor 1
GFY	-2.84837	0.00077	0.847	-3.36346	28.1	golgi associated olfactory signaling regulator
DDX60L	-1.5991	0.000801	0.477	-3.35238	120.84	DExD/H-box 60 like
CSAG3	-4.66537	0.000803	1.392	-3.35171	12.96	CSAG family member 3
MYZAP	-2.65285	0.000827	0.793	-3.34352	25.07	myocardial zonula adherens protein
CRYZL2P	-1.18125	0.000841	0.354	-3.33887	399.96	crystallin zeta like 2, pseudogene
RBM20	-6.40034	0.00086	1.92	-3.33285	7.63	RNA binding motif protein 20
RTP4	-6.40034	0.00086	1.92	-3.33285	7.63	receptor transporter protein 4
ARSI	-5.78047	0.000861	1.735	-3.33241	13.73	arylsulfatase family member I
BHLHE41	-4.66567	0.000863	1.4	-3.33171	12.96	basic helix-loop-helix family member e41
DPYD	-1.06984	0.000874	0.321	-3.32812	815.98	dihydropyrimidine dehydrogenase
TMEM74B	-1.77862	0.000891	0.535	-3.32294	173.47	transmembrane protein 74B
LFNG	-1.41247	0.00091	0.426	-3.31711	104.31	LFNG O-fucosylpeptide 3-beta-N-acetylglucosaminyltransferase
PTPRB	-2.8898	0.000913	0.871	-3.31611	22.82	protein tyrosine phosphatase receptor type B
LEKR1	-6.40015	0.000919	1.931	-3.31415	7.63	leucine, glutamate and lysine rich 1
UBOX5	-1.12811	0.000921	0.34	-3.31356	200.25	U-box domain containing 5
SYTL4	-1.05715	0.000933	0.319	-3.30989	316.82	synaptotagmin like 4
PLAC8	-3.58877	0.000935	1.084	-3.30936	15.98	placenta associated 8
KCNN2	-4.20114	0.00094	1.27	-3.30794	14.21	potassium calcium-activated channel subfamily N member 2
STOML1	-1.12385	0.00095	0.34	-3.30497	299.9	stomatin like 1
ADAMTSL4	-1.13037	0.000961	0.342	-3.30158	343.94	ADAMTS like 4
GLIS3-AS1	-2.51872	0.000973	0.764	-3.29825	28.09	GLIS3 antisense RNA 1
CAMKV	-3.80546	0.00101	1.158	-3.28742	14.72	CaM kinase like vesicle associated
SCN9A	-3.80546	0.00101	1.158	-3.28742	14.72	sodium voltage-gated channel alpha subunit 9
IGSF1	-6.35137	0.00102	1.934	-3.28423	7.38	immunoglobulin superfamily member 1
ZNF76	-1.01671	0.00102	0.309	-3.28563	602.56	zinc finger protein 76
ZNF385A	-1.07085	0.00103	0.326	-3.28268	668.43	zinc finger protein 385A
SCGB2A1	-2.17443	0.00105	0.664	-3.27702	47.57	secretoglobin family 2A member 1
SYNE3	-2.45295	0.00106	0.749	-3.27433	31.91	spectrin repeat containing nuclear envelope family member 3
NKX6-1	-2.27668	0.00108	0.697	-3.26831	31.62	NK6 homeobox 1
GABRE	-1.39495	0.0011	0.427	-3.26478	276	gamma-aminobutyric acid type A receptor subunit epsilon
ZNF426	-2.51156	0.00113	0.771	-3.25554	26.31	zinc finger protein 426
P4HA2-AS1	-1.27342	0.00115	0.392	-3.25185	173	P4HA2 antisense RNA 1
GBX2	-1.46641	0.00116	0.452	-3.24754	83.16	gastrulation brain homeobox 2
MSI1	-1.48505	0.00116	0.457	-3.24839	82.2	musashi RNA binding protein 1
C18orf61	-3.04926	0.00117	0.94	-3.24518	20.53	uncharacterized LOC497259
COL9A3	-1.69409	0.00117	0.522	-3.24552	79.27	collagen type IX alpha 3 chain
CCDC92B	-5.66334	0.00118	1.746	-3.24319	12.71	coiled-coil domain containing 92B
IFT46	-1.16256	0.00118	0.358	-3.24362	180.01	intraflagellar transport 46
ELMO3	-1.23192	0.00119	0.38	-3.24222	567.28	engulfment and cell motility 3
TPK1	-1.60502	0.00119	0.495	-3.2402	81.49	thiamin pyrophosphokinase 1
PIGR	-3.51209	0.00121	1.085	-3.23766	15.22	polymeric immunoglobulin receptor
MIR137	-6.30077	0.00122	1.949	-3.23343	7.12	microRNA 137
ZNF776	-1.27985	0.00123	0.396	-3.23235	347.78	zinc finger protein 776
GSTM5	-2.03777	0.00125	0.631	-3.2283	40.19	glutathione S-transferase mu 5
CD27-AS1	-1.0844	0.0013	0.337	-3.2165	374.01	CD27 antisense RNA 1
SLC14A2	-3.48542	0.00132	1.085	-3.21117	14.96	solute carrier family 14 member 2
HSH2D	-1.87795	0.00135	0.586	-3.20547	55.36	hematopoietic SH2 domain containing
MFAP5	-1.01066	0.00137	0.316	-3.20134	6070.12	microfibril associated protein 5
MAGEA9	-3.69466	0.00138	1.155	-3.19982	13.7	MAGE family member A9
SHANK1	-2.50289	0.00139	0.783	-3.19609	29.64	SH3 and multiple ankyrin repeat domains 1
C4orf51	-5.60351	0.0014	1.753	-3.19565	12.21	chromosome 4 open reading frame 51
CALHM3	-3.4854	0.00141	1.092	-3.1918	14.96	calcium homeostasis modulator 3
DIRC3	-2.83743	0.00145	0.891	-3.18457	20.01	disrupted in renal carcinoma 3
IL31RA	-5.57224	0.00146	1.751	-3.18184	11.95	interleukin 31 receptor A
ACOX3	-1.14915	0.00149	0.362	-3.17616	260.99	acyl-CoA oxidase 3, pristanoyl
RAB3B	-1.14534	0.00149	0.361	-3.17683	1822.43	RAB3B, member RAS oncogene family
INSL4	-6.2484	0.00151	1.97	-3.17202	6.87	insulin like 4
PNMA6F	-6.24819	0.00151	1.97	-3.17187	6.87	PNMA family member 6F
SMIM24	-1.19636	0.00151	0.377	-3.17199	146.18	small integral membrane protein 24
IL7	-4.02301	0.00152	1.269	-3.17082	12.69	interleukin 7
CSNK2A3	-1.13042	0.00154	0.357	-3.16695	411.46	casein kinase 2 alpha 3
ZNF763	-1.90716	0.00155	0.603	-3.16433	61.87	zinc finger protein 763
TLDC2	-1.3695	0.00156	0.433	-3.16406	94.23	TBC/LysM-associated domain containing 2
RBMS3	-4.58082	0.00157	1.449	-3.16111	12.19	RNA binding motif single stranded interacting protein 3
IRX6	-5.54418	0.00162	1.759	-3.15176	11.69	iroquois homeobox 6
ZNF665	-2.69076	0.00163	0.854	-3.15006	22.04	zinc finger protein 665
GJB4	-1.66253	0.00165	0.528	-3.14667	61.26	gap junction protein beta 4
CTF1	-1.39057	0.00166	0.442	-3.14444	98.08	cardiotrophin 1
C20orf96	-1.43036	0.00172	0.456	-3.13552	318.42	chromosome 20 open reading frame 96
ZNF799	-1.12921	0.00172	0.36	-3.13394	166.85	zinc finger protein 799
SP110	-1.09286	0.00183	0.351	-3.11589	220.52	SP110 nuclear body protein
SCLT1	-1.01176	0.00184	0.325	-3.11448	277.49	sodium channel and clathrin linker 1
B2M	-1.03081	0.00185	0.331	-3.11292	20951.7	beta-2-microglobulin
GNPDA2	-1.10157	0.00186	0.354	-3.11234	312.98	glucosamine-6-phosphate deaminase 2
ATXN1-AS1	-1.55599	0.00187	0.5	-3.1109	71.61	ATXN1 antisense RNA 1
ZFHX4	-3.69043	0.00187	1.187	-3.10987	13.71	zinc finger homeobox 4
TRIM6-TRIM34	-1.81385	0.00188	0.584	-3.10824	45.42	TRIM6-TRIM34 readthrough
BCAS4	-1.0118	0.0019	0.326	-3.10618	239.41	breast carcinoma amplified sequence 4
ZNF22-AS1	-1.58874	0.00194	0.513	-3.09931	60	ZNF22 antisense RNA 1
NAMA	-5.54012	0.00195	1.788	-3.0979	11.7	non-protein coding RNA, associated with MAP kinase pathway and growth arrest
HLA-J	-1.24975	0.00198	0.404	-3.09349	115.3	major histocompatibility complex, class I, J (pseudogene)
ZNF221	-1.94627	0.00202	0.63	-3.08759	45.18	zinc finger protein 221
MEX3A	-1.01096	0.00203	0.328	-3.08638	243.63	mex-3 RNA binding family member A
RUFY4	-4.48333	0.00205	1.455	-3.08235	11.42	RUN and FYVE domain containing 4
CABP1	-2.76423	0.00208	0.898	-3.07854	21.01	calcium binding protein 1
NR2F1-AS1	-3.63143	0.00211	1.181	-3.07479	13.2	NR2F1 antisense RNA 1
ACCS	-1.09832	0.00215	0.358	-3.06891	573.64	1-aminocyclopropane-1-carboxylate synthase homolog (inactive)
PRDM13	-6.1372	0.00217	2.002	-3.06564	6.36	PR/SET domain 13
ZC4H2	-2.48107	0.00217	0.809	-3.06632	24.3	zinc finger C4H2-type containing
ATRN	-1.06084	0.00218	0.346	-3.06402	1543.44	attractin
ZNF337-AS1	-1.4117	0.00232	0.463	-3.04628	152.96	ZNF337 antisense RNA 1
NANP	-1.04039	0.00236	0.342	-3.04081	340.73	N-acetylneuraminic acid phosphatase
CHAD	-4.47674	0.0024	1.475	-3.03515	11.43	chondroadherin
PDE7B	-3.57427	0.00243	1.179	-3.0314	12.69	phosphodiesterase 7B
ARC	-3.57425	0.00248	1.181	-3.02608	12.69	activity regulated cytoskeleton associated protein
ARSA	-1.05645	0.00249	0.349	-3.02486	762.86	arylsulfatase A
EPS8L2	-1.09426	0.0025	0.362	-3.02355	5843.74	EPS8 like 2
GLS2	-1.24924	0.00253	0.414	-3.02002	114.59	glutaminase 2
PLA2G12B	-2.60122	0.00254	0.862	-3.01805	22.52	phospholipase A2 group XIIB
EFNB2	-1.12452	0.0026	0.373	-3.01174	150.68	ephrin B2
ATOH8	-6.07837	0.00261	2.019	-3.0102	6.11	atonal bHLH transcription factor 8
ZNF563	-2.51936	0.00263	0.838	-3.00765	21.52	zinc finger protein 563
TP63	-3.95523	0.00266	1.317	-3.00428	12.19	tumor protein p63
ACTG2	-2.36069	0.0027	0.787	-3.00008	27.04	actin gamma 2, smooth muscle
JAZF1-AS1	-5.4453	0.00273	1.817	-2.99659	10.93	JAZF1 antisense RNA 1
PLXDC1	-1.77349	0.00277	0.593	-2.99211	53.27	plexin domain containing 1
SPNS3	-1.18301	0.00286	0.397	-2.98268	152.83	SPNS lysolipid transporter 3, sphingosine-1-phosphate (putative)
SRPX2	-1.40938	0.00286	0.473	-2.98282	74.6	sushi repeat containing protein X-linked 2
HRG-AS1	-2.15691	0.00287	0.723	-2.98178	32.08	HRG and FETUB antisense RNA 1
C4orf36	-2.81019	0.00288	0.943	-2.98043	17.73	chromosome 4 open reading frame 36
CSAG2	-4.33605	0.00292	1.457	-2.97574	10.41	CSAG family member 2
LGALS8-AS1	-5.33814	0.00302	1.8	-2.96585	10.17	LGALS8 antisense RNA 1
TRIM34	-1.73929	0.00315	0.589	-2.95271	43.64	tripartite motif containing 34
PRICKLE2	-6.01704	0.00322	2.043	-2.94547	5.85	prickle planar cell polarity protein 2
ATP8B1	-1.23635	0.00326	0.42	-2.94213	504.22	ATPase phospholipid transporting 8B1
GASK1B-AS1	-3.54713	0.00327	1.206	-2.94087	12.43	GASK1B antisense RNA 1
SYN3	-1.59821	0.00337	0.545	-2.93172	51.45	synapsin III
CCDC153	-2.39244	0.00339	0.817	-2.92974	23.02	coiled-coil domain containing 153
PKN3	-1.02603	0.00341	0.35	-2.92782	1659.92	protein kinase N3
RTKN2	-1.11647	0.00344	0.382	-2.92573	396.37	rhotekin 2
ST6GAL1	-2.1095	0.00351	0.723	-2.91952	70.17	ST6 beta-galactoside alpha-2,6-sialyltransferase 1
FLRT3	-3.68517	0.00352	1.263	-2.91838	13.72	fibronectin leucine rich transmembrane protein 3
UBE2CP5	-1.34493	0.00352	0.461	-2.91804	109.56	ubiquitin conjugating enzyme E2 C pseudogene 5
TLR1	-2.88497	0.00361	0.991	-2.91075	18.49	toll like receptor 1
STAC2	-1.79725	0.00364	0.618	-2.90795	40.62	SH3 and cysteine rich domain 2
LRRTM4	-5.2578	0.00365	1.809	-2.9066	9.66	leucine rich repeat transmembrane neuronal 4
GPR15LG	-1.83368	0.00367	0.631	-2.90479	38.12	G protein-coupled receptor 15 ligand
BPIFA2	-3.82586	0.00373	1.319	-2.90024	11.16	BPI fold containing family A member 2
CXCL3	-1.29067	0.00377	0.446	-2.89676	119.35	C-X-C motif chemokine ligand 3
ERLNC1	-2.2494	0.00377	0.777	-2.8964	24.02	estrogen receptor responsive lncRNA 1
JDP2-AS1	-1.64807	0.00387	0.57	-2.88895	55.71	JDP2 antisense RNA 1
SYK	-1.13585	0.00389	0.393	-2.88722	146.97	spleen associated tyrosine kinase
PIERCE1	-1.17175	0.00395	0.407	-2.88178	135.92	piercer of microtubule wall 1
CDH16	-1.18751	0.00397	0.412	-2.88025	2876.59	cadherin 16
MYO16	-2.94225	0.00402	1.023	-2.8769	14.95	myosin XVI
CCL5	-1.66293	0.00407	0.579	-2.8726	52.24	C-C motif chemokine ligand 5
TRIM46	-3.08059	0.00409	1.073	-2.8709	13.94	tripartite motif containing 46
NIPSNAP3A	-1.03875	0.0041	0.362	-2.87003	359.8	nipsnap homolog 3A
ATP6V1B1-AS1	-1.80417	0.00417	0.63	-2.86534	49.75	ATP6V1B1 antisense RNA 1
PLAT	-1.36875	0.00432	0.48	-2.85372	69.53	plasminogen activator, tissue type
H19	-1.14446	0.00442	0.402	-2.84671	228.71	H19 imprinted maternally expressed transcript
ATAT1	-1.10372	0.00455	0.389	-2.83745	319.47	alpha tubulin acetyltransferase 1
SLC38A4	-2.85546	0.00455	1.007	-2.83698	16.22	solute carrier family 38 member 4
MX1	-1.12584	0.00457	0.397	-2.83592	117.24	MX dynamin like GTPase 1
ROBO3	-1.11645	0.00478	0.396	-2.82146	601.08	roundabout guidance receptor 3
HEY1	-1.55415	0.00494	0.553	-2.81075	55.26	hes related family bHLH transcription factor with YRPW motif 1
RSU1P2	-5.17727	0.00501	1.845	-2.80649	9.15	Ras suppressor protein 1 pseudogene 2
NAT8B	-4.22095	0.00516	1.509	-2.79679	9.65	N-acetyltransferase 8B (putative, gene/pseudogene)
NTF4	-1.4226	0.00535	0.511	-2.78547	69.51	neurotrophin 4
BARX1-DT	-2.33263	0.00541	0.839	-2.78133	20.73	BARX1 divergent transcript
PBLD	-1.10116	0.00546	0.396	-2.77858	132.81	phenazine biosynthesis like protein domain containing
SMUG1-AS1	-2.75121	0.00562	0.994	-2.76891	15.2	SMUG1 antisense RNA 1
PRRG2	-2.18147	0.00563	0.788	-2.76865	27.34	proline rich and Gla domain 2
SLC2A3	-3.41862	0.00563	1.235	-2.76883	14.48	solute carrier family 2 member 3
GXYLT2	-2.06922	0.00565	0.748	-2.76756	31.82	glucoside xylosyltransferase 2
BOLA3-DT	-1.02606	0.00568	0.371	-2.76551	152.13	BOLA3 divergent transcript
MIOS-DT	-1.68682	0.00572	0.61	-2.76341	51.03	MIOS divergent transcript
LCN2	-3.40812	0.00575	1.234	-2.76145	11.41	lipocalin 2
RDM1	-1.21683	0.00579	0.441	-2.75939	107.7	RAD52 motif containing 1
MDK	-1.38991	0.0059	0.505	-2.75317	62.22	midkine
GRAMD2B	-1.29601	0.00593	0.471	-2.7516	95.97	GRAM domain containing 2B
RGS17	-1.34949	0.00608	0.492	-2.74339	79.37	regulator of G protein signaling 17
A1BG	-1.13517	0.00614	0.414	-2.74024	109.97	alpha-1-B glycoprotein
LRGUK	-1.08559	0.00623	0.397	-2.73545	124.27	leucine rich repeats and guanylate kinase domain containing
SLC25A42	-1.04647	0.00625	0.383	-2.73445	154.44	solute carrier family 25 member 42
SPOCD1	-2.59685	0.00636	0.952	-2.72855	20.75	SPOC domain containing 1
PRKAR1B-AS1	-1.24111	0.00639	0.455	-2.72707	128.51	PRKAR1B antisense RNA 1
RAB30	-1.11089	0.00648	0.408	-2.7227	402.46	RAB30, member RAS oncogene family
C18orf63	-3.21887	0.00657	1.184	-2.71789	12.68	chromosome 18 open reading frame 63
MACC1-DT	-3.36806	0.00657	1.239	-2.71808	11.17	MACC1 divergent transcript
SOSTDC1	-3.36809	0.00675	1.243	-2.70892	11.17	sclerostin domain containing 1
RHBDL3	-2.59042	0.00685	0.958	-2.70407	22.24	rhomboid like 3
DES	-1.33634	0.0069	0.495	-2.70175	173.3	desmin
PLS3-AS1	-1.28728	0.00712	0.478	-2.69137	88.96	PLS3 antisense RNA 1
CPLX1	-1.75292	0.00713	0.651	-2.69062	40.91	complexin 1
IDNK	-1.09211	0.00717	0.406	-2.68895	126.34	IDNK gluconokinase
SDCBP2-AS1	-1.05213	0.00739	0.393	-2.6788	124.45	SDCBP2 antisense RNA 1
CALCRL	-2.96662	0.00752	1.11	-2.67297	15.22	calcitonin receptor like receptor
IGSF23	-1.66097	0.00759	0.622	-2.66993	37.84	immunoglobulin superfamily member 23
ALOX12P2	-2.92523	0.00767	1.097	-2.66608	12.67	arachidonate 12-lipoxygenase pseudogene 2
SERTM2	-3.02775	0.00772	1.137	-2.66398	13.42	serine rich and transmembrane domain containing 2
DNAJC12	-3.40367	0.00774	1.278	-2.66309	11.42	DnaJ heat shock protein family (Hsp40) member C12
ANKRD19P	-1.09863	0.00781	0.413	-2.65999	129.15	ankyrin repeat domain 19, pseudogene
RAB37	-2.82368	0.00799	1.065	-2.65239	13.94	RAB37, member RAS oncogene family
CCN5	-4.10258	0.00803	1.548	-2.65061	8.88	cellular communication network factor 5
MUCL3	-1.28399	0.00838	0.487	-2.63628	111.96	mucin like 3
TENM2	-3.70482	0.00838	1.405	-2.63637	10.42	teneurin transmembrane protein 2
TWSG1	-1.00352	0.00839	0.381	-2.63578	3247.35	twisted gastrulation BMP signaling modulator 1
ZNF385B	-1.59334	0.00882	0.608	-2.6191	56.24	zinc finger protein 385B
ABCA13	-1.59533	0.00924	0.613	-2.60315	78.92	ATP binding cassette subfamily A member 13
NEURL1	-1.02449	0.00925	0.394	-2.60267	190.49	neuralized E3 ubiquitin protein ligase 1
SAMD3	-2.18557	0.0097	0.845	-2.58633	20.49	sterile alpha motif domain containing 3
C1orf56	-1.00037	0.00978	0.387	-2.58357	224.02	chromosome 1 open reading frame 56
APBB1IP	-2.88854	0.00979	1.118	-2.58327	12.42	amyloid beta precursor protein binding family B member 1 interacting protein
SLC9A9	-3.0802	0.00985	1.193	-2.5812	11.67	solute carrier family 9 member A9
ACY3	-1.19869	0.00987	0.465	-2.58047	106.64	aminoacylase 3
ZNF284	-1.06788	0.0101	0.415	-2.57183	105.59	zinc finger protein 284
CHORDC1P4	-1.04236	0.0102	0.406	-2.57035	111.87	CHORDC1 pseudogene 4
NECTIN4	-2.54362	0.0103	0.991	-2.56626	16.69	nectin cell adhesion molecule 4
TARID	-2.08859	0.0103	0.814	-2.56562	28.28	TCF21 antisense RNA inducing promoter demethylation
HYDIN	-4.85529	0.0106	1.901	-2.55428	7.37	HYDIN axonemal central pair apparatus protein
PRKCH	-1.16624	0.0108	0.458	-2.54839	86.81	protein kinase C eta
CASP5	-2.57457	0.0112	1.015	-2.5373	15.46	caspase 5
PGGHG	-2.582	0.0112	1.018	-2.53512	2041.4	protein-glucosylgalactosylhydroxylysine glucosidase
NPIPB3	-1.13052	0.0114	0.447	-2.53143	2289.71	nuclear pore complex interacting protein family member B3
NPIPB4	-1.08474	0.0115	0.429	-2.52692	1591.96	nuclear pore complex interacting protein family member B4
RAB30-DT	-1.06002	0.012	0.422	-2.51259	138.19	RAB30 divergent transcript
OAS2	-1.79952	0.0121	0.717	-2.50941	38.66	2'-5'-oligoadenylate synthetase 2
ZFP57	-3.26497	0.0127	1.31	-2.49177	10.39	ZFP57 zinc finger protein
ELF3-AS1	-1.13593	0.0128	0.456	-2.4896	108.1	ELF3 antisense RNA 1
BCAN	-1.26369	0.0129	0.508	-2.48545	66.67	brevican
UFL1	-1.00568	0.0129	0.404	-2.48744	1014.04	UFM1 specific ligase 1
ZNF772	-1.82725	0.0131	0.736	-2.48203	29.03	zinc finger protein 772
SEMA5A	-1.16439	0.0133	0.47	-2.47547	355.52	semaphorin 5A
RNF207	-1.08724	0.0136	0.441	-2.46672	1247.64	ring finger protein 207
ENTPD8	-1.72917	0.014	0.704	-2.45651	55.3	ectonucleoside triphosphate diphosphohydrolase 8
ATP6V0D1-DT	-1.38372	0.0143	0.565	-2.44931	47.86	ATP6V0D1 divergent transcript
LRRC32	-1.49131	0.0143	0.609	-2.44984	39.32	leucine rich repeat containing 32
MOGAT3	-2.59949	0.0144	1.062	-2.44692	13.94	monoacylglycerol O-acyltransferase 3
C11orf52	-1.5888	0.0145	0.65	-2.445	37.28	chromosome 11 open reading frame 52
NAALADL2	-2.01466	0.0146	0.825	-2.44096	22.21	N-acetylated alpha-linked acidic dipeptidase like 2
PTCHD1-AS	-1.78095	0.0153	0.734	-2.42536	28.24	PTCHD1 antisense RNA (head to head)
CAPN14	-3.50062	0.0154	1.445	-2.42238	9.14	calpain 14
RGS20	-1.13755	0.0154	0.469	-2.42374	74.76	regulator of G protein signaling 20
ATP8B1-AS1	-1.07819	0.016	0.448	-2.40931	85.48	ATP8B1 antisense RNA 1
FLJ45513	-1.00913	0.0161	0.419	-2.40668	119.2	uncharacterized LOC729220
NPIPB5	-1.11076	0.0162	0.462	-2.40395	5342.34	nuclear pore complex interacting protein family member B5
CAMTA2-AS1	-1.03956	0.0165	0.434	-2.39795	99.84	CAMTA2 antisense RNA 1
CCDC68	-1.0331	0.0165	0.431	-2.39663	106.45	coiled-coil domain containing 68
HAR1A	-1.50934	0.0165	0.63	-2.39662	40.56	highly accelerated region 1A
TMEM270	-2.00323	0.0172	0.841	-2.38283	19.71	transmembrane protein 270
ZBTB8B	-1.11899	0.0172	0.47	-2.38214	72.46	zinc finger and BTB domain containing 8B
ZDHHC8BP	-1.16549	0.0173	0.489	-2.38119	318.87	ZDHHC8B, pseudogene
AHSG	-1.54873	0.0177	0.653	-2.37146	33.8	alpha 2-HS glycoprotein
HOTS	-1.09488	0.0179	0.462	-2.36824	120.27
ADAMTS6	-2.477	0.018	1.047	-2.36592	12.91	ADAM metallopeptidase with thrombospondin type 1 motif 6
KLRK1-AS1	-3.75116	0.0182	1.588	-2.36229	7.11	KLRK1 antisense RNA 1
SLC13A4	-1.21038	0.0183	0.513	-2.3591	58.67	solute carrier family 13 member 4
DYM-AS1	-3.05074	0.0185	1.295	-2.35548	9.12	DYM antisense RNA 1
SPA17	-1.315	0.0191	0.561	-2.34277	50.66	sperm autoantigenic protein 17
FAM220CP	-2.90514	0.0193	1.242	-2.33927	10.38	family with sequence similarity 220 member C, pseudogene
GPR37L1	-1.17933	0.0194	0.505	-2.33686	63.46	G protein-coupled receptor 37 like 1
HCG26	-2.93146	0.0194	1.254	-2.33828	10.65	HLA complex group 26
FBXW10B	-1.42311	0.0195	0.609	-2.33661	41.56	F-box and WD repeat domain containing 10B
CLCNKB	-3.81377	0.0196	1.634	-2.33336	7.35	chloride voltage-gated channel Kb
COL28A1	-1.87641	0.02	0.807	-2.32574	25.25	collagen type XXVIII alpha 1 chain
RAC2	-1.94602	0.0202	0.838	-2.32229	22.76	Rac family small GTPase 2
PDE4DIPP1	-3.05593	0.0209	1.323	-2.30976	9.12	PDE4DIP pseudogene 1
PROM1	-1.50263	0.0209	0.651	-2.30931	36.84	prominin 1
FAM88B	-1.13261	0.0211	0.491	-2.3062	65.95	family with sequence similarity 88 member B
WNT10A	-1.27604	0.0212	0.554	-2.30421	53.93	Wnt family member 10A
TEC	-1.15421	0.0218	0.503	-2.29402	71.17	tec protein tyrosine kinase
IQCD	-1.1898	0.0224	0.521	-2.28378	58.93	IQ motif containing D
TRAPPC2B	-1.04253	0.0224	0.457	-2.28367	81.27	trafficking protein particle complex subunit 2B
ADCY6-DT	-1.13659	0.0225	0.498	-2.28215	69.22	ADCY6 divergent transcript
CASC18	-1.16264	0.0225	0.509	-2.2821	86.86	cancer susceptibility 18
NPIPB13	-1.02837	0.0226	0.451	-2.2801	621.33	nuclear pore complex interacting protein family, member B13
LAMB4	-2.98822	0.0229	1.313	-2.27556	10.88	laminin subunit beta 4
UBOX5-AS1	-1.88787	0.0229	0.83	-2.2751	21.98	UBOX5 antisense RNA 1
P2RY2	-2.60948	0.0237	1.154	-2.26222	12.13	purinergic receptor P2Y2
EML2-AS1	-1.60052	0.0238	0.708	-2.26093	28.76	EML2 antisense RNA 1
NECTIN1-DT	-2.33618	0.024	1.035	-2.25784	13.42	NECTIN1 divergent transcript
KRT23	-2.70605	0.0242	1.2	-2.25434	11.16	keratin 23
SNORD17	-1.66298	0.0244	0.739	-2.25101	37.84	small nucleolar RNA, C/D box 17
KCNIP1	-1.29394	0.0248	0.576	-2.24523	44.06	potassium voltage-gated channel interacting protein 1
IL18RAP	-3.63563	0.0251	1.623	-2.24046	6.6	interleukin 18 receptor accessory protein
MCM8-AS1	-1.71623	0.0251	0.766	-2.24022	24.23	MCM8 antisense RNA 1
ADAM28	-1.95377	0.0259	0.877	-2.22751	17.92	ADAM metallopeptidase domain 28
CATSPERB	-1.91519	0.0259	0.859	-2.22841	19.96	cation channel sperm associated auxiliary subunit beta
LAMA1	-2.72177	0.0262	1.224	-2.22364	11.13	laminin subunit alpha 1
IRF1-AS1	-1.47799	0.0263	0.665	-2.22118	32.5	IRF1 antisense RNA 1
NPIPB12	-1.02242	0.0267	0.461	-2.21551	1195.36	nuclear pore complex interacting protein family member B12
SOCS3-DT	-2.17524	0.0269	0.983	-2.21306	14.92	SOCS3 divergent transcript
TOGARAM1	-1.28358	0.0269	0.58	-2.21365	53.84	TOG array regulator of axonemal microtubules 1
CLDN22	-1.04157	0.0272	0.472	-2.20883	77.5	claudin 22
LPAR2	-1.15382	0.0276	0.524	-2.2028	331.46	lysophosphatidic acid receptor 2
OR7E14P	-1.06879	0.0279	0.486	-2.19848	77.78	olfactory receptor family 7 subfamily E member 14 pseudogene
TNS4	-2.36968	0.0279	1.078	-2.19909	12.15	tensin 4
LRRC73	-1.97607	0.0284	0.902	-2.19106	19.47	leucine rich repeat containing 73
KNG1	-1.83662	0.0292	0.842	-2.18128	20.19	kininogen 1
MUC19	-1.11048	0.0295	0.51	-2.1763	68.11	mucin 19, oligomeric
NOTUM	-1.5593	0.0298	0.717	-2.17326	32.03	notum, palmitoleoyl-protein carboxylesterase
WTAPP1	-3.16944	0.03	1.461	-2.16973	7.35	Wilms tumor 1 associated protein pseudogene 1
CLIC3	-1.95634	0.0301	0.902	-2.16872	21.43	chloride intracellular channel 3
GCM1	-1.75015	0.0301	0.807	-2.1684	24.76	glial cells missing transcription factor 1
ARHGAP22	-1.08048	0.0303	0.499	-2.16654	82.82	Rho GTPase activating protein 22
RAG1	-1.99516	0.0307	0.924	-2.16031	15.91	recombination activating 1
ALG1L1P	-1.12776	0.0308	0.522	-2.15939	56.37	ALG1 like 1, pseudogene
USP41	-1.0817	0.0312	0.502	-2.1547	65.95	ubiquitin specific peptidase 41
GKN1	-2.52003	0.0315	1.172	-2.15031	11.66	gastrokine 1
NPIPB15	-1.11589	0.0318	0.52	-2.14749	214.87	nuclear pore complex interacting protein family member B15
PPM1E	-1.0482	0.0332	0.492	-2.12994	67.95	protein phosphatase, Mg2+/Mn2+ dependent 1E
FRY	-1.117	0.0333	0.525	-2.12815	114.14	FRY microtubule binding protein
MHENCR	-1.20027	0.0333	0.564	-2.12858	58.42	melanoma highly expressed competing endogenous lncRNA for miR-425 and miR-489
UGT2B28	-2.41479	0.0334	1.135	-2.1278	12.39	UDP glucuronosyltransferase family 2 member B28
GLDN	-2.85805	0.0335	1.345	-2.12566	8.11	gliomedin
SNORD63	-3.51024	0.0339	1.655	-2.12098	6.09	small nucleolar RNA, C/D box 63
CLDN14-AS1	-1.82517	0.034	0.861	-2.12065	18.92	CLDN14 antisense RNA 1
ZBTB7C	-2.72185	0.0351	1.291	-2.10768	9.38	zinc finger and BTB domain containing 7C
PPFIA4	-1.01372	0.0353	0.482	-2.105	159.38	PTPRF interacting protein alpha 4
MX2	-2.2129	0.0363	1.057	-2.09301	13.93	MX dynamin like GTPase 2
MFSD6	-1.29173	0.0365	0.618	-2.09185	44.09	major facilitator superfamily domain containing 6
SBK2	-2.33008	0.0375	1.12	-2.08068	13.43	SH3 domain binding kinase family member 2
LTB	-1.42028	0.0377	0.683	-2.07858	41.59	lymphotoxin beta
THRB	-1.45177	0.0379	0.699	-2.07599	42.04	thyroid hormone receptor beta
SOCS1	-1.65895	0.038	0.799	-2.07516	21.44	suppressor of cytokine signaling 1
SLITRK5	-1.91204	0.0393	0.928	-2.06064	16.43	SLIT and NTRK like family member 5
IRAG2	-2.80412	0.0394	1.361	-2.05996	9.89	inositol 1,4,5-triphosphate receptor associated 2
SHROOM4	-2.63808	0.0395	1.282	-2.05845	8.86	shroom family member 4
LRRC4B	-1.08853	0.0401	0.53	-2.05317	57.61	leucine rich repeat containing 4B
KRT8P41	-1.49433	0.0405	0.73	-2.04836	26.2	keratin 8 pseudogene 41
LAMA2	-1.33009	0.0406	0.65	-2.04726	38.06	laminin subunit alpha 2
ENKUR	-1.66265	0.0414	0.815	-2.03966	22.43	enkurin, TRPC channel interacting protein
AURKC	-3.04735	0.0417	1.496	-2.03685	6.85	aurora kinase C
KCNK15	-1.16396	0.0417	0.572	-2.03628	71.02	potassium two pore domain channel subfamily K member 15
C16orf86	-1.68605	0.0425	0.831	-2.02904	19.68	chromosome 16 open reading frame 86
SMKR1	-1.16052	0.0433	0.574	-2.02074	44.56	small lysine rich protein 1
VSIG1	-1.59869	0.0436	0.792	-2.01767	39.59	V-set and immunoglobulin domain containing 1
NPIPB2	-1.07191	0.0454	0.536	-2.00114	81.46	nuclear pore complex interacting protein family member B2
HRNR	-1.01638	0.0462	0.51	-1.99383	80.59	hornerin
UGT2B10	-2.22363	0.0463	1.116	-1.99306	11.12	UDP glucuronosyltransferase family 2 member B10
OVOS2	-1.15318	0.0465	0.579	-1.99062	42.79	alpha-2-macroglobulin like 1 pseudogene
RASGRP3	-1.60921	0.0475	0.812	-1.98161	20.95	RAS guanyl releasing protein 3
SRP14-DT	-1.37972	0.0475	0.696	-1.98175	39.1	SRP14 divergent transcript
KLHL31	-1.10712	0.0482	0.56	-1.97566	48.06	kelch like family member 31
SNHG26	-1.33034	0.0484	0.674	-1.97408	32.01	small nucleolar RNA host gene 26
MAJIN	-1.10465	0.0486	0.56	-1.97223	51.06	membrane anchored junction protein
DNAI3	-1.54897	0.0487	0.786	-1.97114	22.19	dynein axonemal intermediate chain 3
ZNF230-DT	-2.74561	0.0497	1.399	-1.9622	7.6	ZNF230 divergent transcript

## Sheet: Up
Symbol	log2FoldChange	pvalue	lfcSE	stat	baseMean	Description
STAG3	5.62646	2.42e-97	0.269	20.9378	3487.95	stromal antigen 3
S100A10	5.97027	1.46e-71	0.334	17.8881	1685.6	S100 calcium binding protein A10
FZD6	6.69032	5.24e-68	0.384	17.426	1379.44	frizzled class receptor 6
SYCP2	7.62179	9.53e-68	0.438	17.3917	957.06	synaptonemal complex protein 2
IGFBPL1	7.08946	1.05e-67	0.408	17.3864	907.61	insulin like growth factor binding protein like 1
SLC1A1	7.69872	1.53e-62	0.461	16.6907	955.97	solute carrier family 1 member 1
C2orf88	5.85358	3.29e-52	0.385	15.2048	568.78	chromosome 2 open reading frame 88
CAVIN1	4.73475	1.02e-51	0.313	15.1307	2825.94	caveolae associated protein 1
ACE2	4.0878	1.29e-50	0.273	14.9627	1552.96	angiotensin converting enzyme 2
CBLN1	5.81487	2.95e-48	0.398	14.5968	495.59	cerebellin 1 precursor
RUNX3	7.22479	2.34e-47	0.5	14.4549	498.09	RUNX family transcription factor 3
PDZD2	5.42344	2.67e-47	0.375	14.4457	569.87	PDZ domain containing 2
CNTNAP3	4.64141	3e-46	0.325	14.2781	521.76	contactin associated protein family member 3
CNTNAP3B	4.53501	1.03e-45	0.32	14.1917	559.92	contactin associated protein family member 3B
SYNM	3.86562	2.27e-44	0.277	13.9732	3071.75	synemin
CT45A1	5.52208	3.42e-44	0.396	13.9441	406.2	cancer/testis antigen family 45 member A1
CT45A3	5.10829	1.52e-43	0.369	13.8373	442.55	cancer/testis antigen family 45 member A3
ABCC2	3.8997	1.4e-39	0.296	13.165	3116.25	ATP binding cassette subfamily C member 2
CT45A5	4.89467	1.62e-39	0.372	13.1536	375.52	cancer/testis antigen family 45 member A5
ABCB1	5.14611	1.11e-38	0.396	13.0072	2714.9	ATP binding cassette subfamily B member 1
ZBTB32	5.41792	2.72e-38	0.419	12.9386	422.97	zinc finger and BTB domain containing 32
MNS1	5.96352	6.64e-38	0.463	12.87	306.52	meiosis specific nuclear structural 1
EREG	4.94511	8.97e-38	0.385	12.8468	1214.05	epiregulin
PSIP1	3.20185	1.38e-36	0.253	12.6335	2076.47	PC4 and SRSF1 interacting protein 1
PAX2	4.43926	3.09e-36	0.353	12.5698	519.64	paired box 2
LONRF3	5.81469	2.91e-35	0.469	12.3913	262.35	LON peptidase N-terminal domain and ring finger 3
CYB5R2	4.5444	4.13e-35	0.368	12.3633	427.2	cytochrome b5 reductase 2
ALDH1L1	5.37558	5.48e-35	0.436	12.3405	270.44	aldehyde dehydrogenase 1 family member L1
UGT1A3	3.8557	5.52e-35	0.312	12.3399	500.13	UDP glucuronosyltransferase family 1 member A3
SSX5	4.96786	1.02e-34	0.404	12.2906	295.81	SSX family member 5
UGT1A6	3.87579	1.31e-34	0.316	12.2702	3231.91	UDP glucuronosyltransferase family 1 member A6
UGT1A7	3.83433	1.66e-34	0.313	12.2508	493.25	UDP glucuronosyltransferase family 1 member A7
UGT1A8	3.83433	1.66e-34	0.313	12.2508	493.25	UDP glucuronosyltransferase family 1 member A8
MEIOB	4.63358	1.79e-34	0.378	12.2448	453.31	meiosis specific with OB-fold
UGT1A1	3.83461	2.01e-34	0.313	12.2355	497.23	UDP glucuronosyltransferase family 1 member A1
UGT1A4	3.82606	2.05e-34	0.313	12.2337	494.48	UDP glucuronosyltransferase family 1 member A4
UGT1A10	3.82301	2.13e-34	0.313	12.2308	493.51	UDP glucuronosyltransferase family 1 member A10
PHF19	4.02627	2.39e-34	0.329	12.2215	1020.74	PHD finger protein 19
UGT1A5	3.82612	2.47e-34	0.313	12.2186	494.5	UDP glucuronosyltransferase family 1 member A5
UGT1A9	3.82301	2.55e-34	0.313	12.216	493.51	UDP glucuronosyltransferase family 1 member A9
CLMP	6.63015	2.78e-34	0.543	12.2091	280.05	CXADR like membrane protein
GJB3	4.97113	3.38e-33	0.414	12.0041	280.01	gap junction protein beta 3
GAS1	4.10348	3.66e-33	0.342	11.9975	347.11	growth arrest specific 1
UPK1B	4.32471	4.24e-32	0.367	11.793	412.22	uroplakin 1B
CT45A6	4.75269	1.22e-30	0.413	11.5064	241.88	cancer/testis antigen family 45 member A6
PDE10A	5.75929	5.32e-30	0.506	11.379	210.54	phosphodiesterase 10A
PRODH2	5.61012	6.25e-30	0.494	11.365	317.02	proline dehydrogenase 2
ANGPTL2	4.27902	9.56e-29	0.385	11.1243	893.5	angiopoietin like 2
CNTNAP3P2	3.78337	1.27e-28	0.341	11.099	319.41	CNTNAP3 pseudogene 2
CT45A10	4.81304	5.1e-28	0.439	10.974	207.4	cancer/testis antigen family 45 member A10
CDCA7L	9.5989	1.35e-27	0.882	10.8855	592.68	cell division cycle associated 7 like
SLC47A1	4.32024	3.31e-27	0.4	10.8036	224.15	solute carrier family 47 member 1
CT45A7	5.03678	7.36e-27	0.469	10.73	189.36	cancer/testis antigen family 45 member A7
COL4A5	8.44169	9.05e-27	0.788	10.7109	354.9	collagen type IV alpha 5 chain
ARHGEF6	4.82947	2.49e-26	0.455	10.6167	194.69	Rac/Cdc42 guanine nucleotide exchange factor 6
PRKAR2B	5.09251	9.53e-26	0.485	10.4907	169.77	protein kinase cAMP-dependent type II regulatory subunit beta
ZNF541	4.63194	1.15e-25	0.442	10.4733	190.32	zinc finger protein 541
PDGFB	2.88366	3.01e-25	0.278	10.3817	767.58	platelet derived growth factor subunit B
TIAM1	5.77981	1.67e-24	0.566	10.2167	185	TIAM Rac1 associated GEF 1
CNTNAP3C	5.18606	2.22e-24	0.509	10.189	161.79	contactin associated protein family member 3C
LIN28A	3.17378	1.39e-23	0.317	10.0091	372.38	lin-28 homolog A
PHLDA1	2.74083	1.46e-23	0.274	10.0043	954.12	pleckstrin homology like domain family A member 1
KIRREL2	5.3343	1.55e-23	0.534	9.99814	147.27	kirre like nephrin family adhesion molecule 2
NLRP1	2.48126	1.94e-23	0.249	9.97583	3122.49	NLR family pyrin domain containing 1
PCAT14	5.2671	2.41e-23	0.529	9.95453	170.89	prostate cancer associated transcript 14
LRRC34	6.20971	6.88e-23	0.63	9.84958	152.7	leucine rich repeat containing 34
ANXA13	5.21265	1.07e-22	0.532	9.80468	145.35	annexin A13
PRSS12	3.79702	1.22e-22	0.388	9.79194	288.15	serine protease 12
F2	2.81574	2.9e-22	0.29	9.70412	981.96	coagulation factor II, thrombin
C2orf72	3.35099	3.73e-22	0.346	9.67839	359.14	chromosome 2 open reading frame 72
ID2	2.86207	6.59e-22	0.298	9.61984	885.99	inhibitor of DNA binding 2
CLDN2	5.46983	1.41e-21	0.573	9.54146	138.35	claudin 2
GLI3	4.57299	4.22e-21	0.485	9.4269	151.44	GLI family zinc finger 3
DNAH11	5.41888	4.33e-21	0.575	9.42436	133.69	dynein axonemal heavy chain 11
SLC36A4	5.44276	5.94e-21	0.58	9.3911	135.87	solute carrier family 36 member 4
TMEM171	3.81682	6.43e-21	0.407	9.38272	184.31	transmembrane protein 171
IER3	3.19661	7.82e-21	0.341	9.36211	367.34	immediate early response 3
CCDC116	4.09033	1.21e-20	0.439	9.31575	233.98	coiled-coil domain containing 116
GCNT4	6.92147	1.62e-20	0.745	9.28508	155.48	glucosaminyl (N-acetyl) transferase 4
PCSK9	2.31739	2.66e-20	0.251	9.2319	1991.6	proprotein convertase subtilisin/kexin type 9
SORCS2	2.6296	7.81e-20	0.288	9.11583	1110.14	sortilin related VPS10 domain containing receptor 2
ALDH1A1	2.66032	8.46e-20	0.292	9.10717	7152.41	aldehyde dehydrogenase 1 family member A1
MAP6D1	3.82008	9.13e-20	0.42	9.0988	157.77	MAP6 domain containing 1
ZNF879	5.89018	1.41e-19	0.651	9.05172	122.76	zinc finger protein 879
GLYCTK	2.91608	1.5e-19	0.322	9.04505	2333.39	glycerate kinase
DOC2B	7.31398	1.91e-19	0.811	9.01858	162.96	double C2 domain beta
SLC22A3	5.6174	3.62e-19	0.628	8.94785	114.71	solute carrier family 22 member 3
CLTRN	4.34133	3.8e-19	0.485	8.94263	124.48	collectrin, amino acid transport regulator
ZNF141	6.7019	4.17e-19	0.75	8.93245	133.71	zinc finger protein 141
FZD8	2.65838	7.33e-19	0.3	8.86978	455.87	frizzled class receptor 8
DUSP6	2.36562	8.15e-19	0.267	8.85796	1308.9	dual specificity phosphatase 6
DUSP4	2.46598	1.37e-18	0.28	8.79946	1341.53	dual specificity phosphatase 4
CROT	6.64395	1.44e-18	0.756	8.79405	128.49	carnitine O-octanoyltransferase
WSCD2	5.0325	1.83e-18	0.574	8.76702	120.13	WSC domain containing 2
B3GNT5	7.95457	1.92e-18	0.908	8.76179	190.1	UDP-GlcNAc:betaGal beta-1,3-N-acetylglucosaminyltransferase 5
SPP1	3.57101	4.26e-18	0.412	8.67166	20340.7	secreted phosphoprotein 1
CD44	2.56919	5.05e-18	0.297	8.6522	4949.79	CD44 molecule (Indian blood group)
SEMA6A	3.58639	8.36e-18	0.417	8.59453	3640.99	semaphorin 6A
NQO1	2.47452	9.08e-18	0.288	8.58509	25721.7	NAD(P)H quinone dehydrogenase 1
KLF7	6.55847	1.04e-17	0.765	8.56931	121.18	KLF transcription factor 7
FLT3	3.59576	1.28e-17	0.421	8.54522	413.06	fms related receptor tyrosine kinase 3
DCHS1	2.31899	1.97e-17	0.273	8.49556	1127.78	dachsous cadherin-related 1
SERINC5	2.6742	2.91e-17	0.316	8.45026	2092.83	serine incorporator 5
MPDZ	12.4093	3.82e-17	1.474	8.4182	509.14	multiple PDZ domain crumbs cell polarity complex component
RUNX2	3.43855	4.72e-17	0.41	8.39344	156.67	RUNX family transcription factor 2
CASTOR3P	2.2442	4.75e-17	0.267	8.39271	1271.51	CASTOR family member 3, pseudogene
NRN1	7.65244	5.73e-17	0.914	8.37058	154.33	neuritin 1
RNLS	2.51344	5.94e-17	0.3	8.36638	983.44	renalase, FAD dependent amine oxidase
STEAP2	5.2263	6.06e-17	0.625	8.36401	97.78	STEAP2 metalloreductase
LIPJ	4.03976	7.04e-17	0.484	8.34632	115.42	lipase family member J
HLA-DMB	3.58151	7.84e-17	0.43	8.33362	1894.01	major histocompatibility complex, class II, DM beta
GJA3	5.19522	9.06e-17	0.625	8.31647	95.75	gap junction protein alpha 3
CT45A8	4.80449	1.09e-16	0.579	8.29409	95.74	cancer/testis antigen family 45 member A8
PKNOX1	2.06415	1.23e-16	0.249	8.27981	2159.64	PBX/knotted 1 homeobox 1
CMKLR1	3.34584	4.72e-16	0.412	8.1185	232.96	chemerin chemokine-like receptor 1
PLAGL1	11.8475	7.53e-16	1.47	8.06167	937.91	PLAG1 like zinc finger 1
ATP7B	2.36289	9.65e-16	0.294	8.03119	3830.26	ATPase copper transporting beta
ANKS4B	4.63024	1.1e-15	0.578	8.01548	91.79	ankyrin repeat and sterile alpha motif domain containing 4B
GAD1	2.43737	1.92e-15	0.307	7.94618	445.72	glutamate decarboxylase 1
PXDC1	8.54293	2.78e-15	1.081	7.90025	190.32	PX domain containing 1
SLC17A3	3.60519	2.99e-15	0.457	7.89152	134.02	solute carrier family 17 member 3
DPYSL3	2.77346	4.48e-15	0.354	7.84063	1132.5	dihydropyrimidinase like 3
RND3	2.48103	6.79e-15	0.319	7.78825	561.16	Rho family GTPase 3
SLC16A9	4.58464	7.1e-15	0.589	7.78263	89.04	solute carrier family 16 member 9
ADAMTSL3	4.26698	7.73e-15	0.549	7.77201	319.56	ADAMTS like 3
MAGEA1	2.9966	8.35e-15	0.386	7.76217	1298.18	MAGE family member A1
PCDH20	11.4984	8.5e-15	1.482	7.75996	270.79	protocadherin 20
RHOU	2.39098	1.61e-14	0.311	7.67866	978.89	ras homolog family member U
ZNF280A	5.42444	2.22e-14	0.71	7.63697	78.28	zinc finger protein 280A
ADGRD1-AS1	5.16266	2.99e-14	0.679	7.59892	84.32	ADGRD1 antisense RNA 1
THBS1	3.59178	2.99e-14	0.473	7.59874	1578.39	thrombospondin 1
HOXD11	7.09265	3.02e-14	0.934	7.59738	104.94	homeobox D11
ARMCX5	11.2532	3.14e-14	1.482	7.59229	228.49	armadillo repeat containing X-linked 5
CRYM	2.72272	5.42e-14	0.362	7.52127	259.14	crystallin mu
TOGARAM2	2.20101	6.65e-14	0.294	7.49452	944.4	TOG array regulator of axonemal microtubules 2
MCF2L	2.25473	6.84e-14	0.301	7.49099	602.13	MCF.2 cell line derived transforming sequence like
PPM1M	2.25623	8.06e-14	0.302	7.46938	633.52	protein phosphatase, Mg2+/Mn2+ dependent 1M
LMO4	1.87503	8.15e-14	0.251	7.46783	2513.19	LIM domain only 4
CCNO	4.9511	9.27e-14	0.665	7.45084	89.36	cyclin O
CT45A2	4.58482	9.87e-14	0.616	7.4426	76.33	cancer/testis antigen family 45 member A2
CHN1	3.01665	1.07e-13	0.406	7.432	148.08	chimerin 1
RXFP1	2.50602	1.78e-13	0.34	7.36466	1436.13	relaxin family peptide receptor 1
PELI2	2.87836	2.14e-13	0.392	7.33951	337.98	pellino E3 ubiquitin protein ligase family member 2
HAGLR	2.2851	2.17e-13	0.311	7.3377	418.45	HOXD antisense growth-associated long non-coding RNA
SEC14L4	10.9066	2.24e-13	1.487	7.33386	179.67	SEC14 like lipid binding 4
SEMA6A-AS1	3.09614	2.84e-13	0.424	7.30175	177.37	SEMA6A antisense RNA 1
DMRT2	10.7926	4.13e-13	1.488	7.25112	166.03	doublesex and mab-3 related transcription factor 2
SMANTIS	2.33965	4.23e-13	0.323	7.24791	633.85	SMARCA4 interacting SWI/SNF chromatin remodeling complex scaffold lncRNA
GRAMD1C	3.03654	5.25e-13	0.421	7.21873	145.2	GRAM domain containing 1C
AMBP	2.56477	5.69e-13	0.356	7.20773	995.92	alpha-1-microglobulin/bikunin precursor
TBC1D30	3.95366	6.31e-13	0.55	7.19356	92.32	TBC1 domain family member 30
RDH10	1.80628	6.68e-13	0.251	7.1858	2485.36	retinol dehydrogenase 10
COX6B1	1.94185	7.25e-13	0.271	7.17468	6687.98	cytochrome c oxidase subunit 6B1
CRACD	2.75276	7.7e-13	0.384	7.16647	232.39	capping protein inhibiting regulator of actin dynamics
PBDC1	10.6822	8.81e-13	1.494	7.14789	153.81	polysaccharide biosynthesis domain containing 1
SYNE4	2.38804	8.81e-13	0.334	7.1479	1034.13	spectrin repeat containing nuclear envelope family member 4
NIPAL1	3.64735	1.08e-12	0.512	7.11974	172.16	NIPA like domain containing 1
GDA	1.75487	1.09e-12	0.247	7.11868	5155.11	guanine deaminase
RPS6KA5	2.71092	1.41e-12	0.383	7.0826	332.26	ribosomal protein S6 kinase A5
NXPE3	2.39291	1.57e-12	0.339	7.06826	2585.35	neurexophilin and PC-esterase domain family member 3
NES	1.87483	1.87e-12	0.266	7.0435	4927.04	nestin
FAM149A	2.03924	1.9e-12	0.29	7.04198	624.08	family with sequence similarity 149 member A
ELOVL4	10.4951	2.12e-12	1.494	7.02649	135.1	ELOVL fatty acid elongase 4
RUNX3-AS1	7.732	2.34e-12	1.103	7.01234	108.69	RUNX3 antisense RNA 1
H2BC12	1.96629	2.39e-12	0.281	7.00937	683.03	H2B clustered histone 12
VAV3	2.52077	2.52e-12	0.36	7.00242	1474.34	vav guanine nucleotide exchange factor 3
ARHGAP23	1.78778	3.69e-12	0.257	6.94865	2203.54	Rho GTPase activating protein 23
FOSL1	1.91405	4.64e-12	0.277	6.91612	934.21	FOS like 1, AP-1 transcription factor subunit
TRNF	1.86518	4.76e-12	0.27	6.91243	1702.28	tRNA-Phe
CCDC177	10.3195	5.5e-12	1.497	6.89206	119.61	coiled-coil domain containing 177
RET	2.07185	6.06e-12	0.301	6.87821	476.67	ret proto-oncogene
COL13A1	4.42488	6.34e-12	0.644	6.8719	68.63	collagen type XIII alpha 1 chain
GAL3ST1	1.97741	7.24e-12	0.289	6.85276	2319.06	galactose-3-O-sulfotransferase 1
MEIOC	2.48039	7.41e-12	0.362	6.84954	1476.97	meiosis specific with coiled-coil domain
TMEM98	2.733	7.54e-12	0.399	6.84696	443.77	transmembrane protein 98
LAPTM5	3.8657	7.56e-12	0.565	6.84657	75.31	lysosomal protein transmembrane 5
RNF217	3.49336	9.08e-12	0.512	6.82041	93.6	ring finger protein 217
PRKCQ	2.89771	9.08e-12	0.425	6.82045	122.58	protein kinase C theta
PCDHB13	3.5272	1.02e-11	0.518	6.80304	86.06	protocadherin beta 13
APPL1	2.543	1.03e-11	0.374	6.80281	663.73	adaptor protein, phosphotyrosine interacting with PH domain and leucine zipper 1
SOWAHC	2.03063	1.34e-11	0.3	6.76443	570.7	sosondowah ankyrin repeat domain family member C
RADX	2.1529	1.35e-11	0.318	6.76352	636.21	RPA1 related single stranded DNA binding protein, X-linked
ABCB4	4.64352	1.39e-11	0.687	6.75922	59.53	ATP binding cassette subfamily B member 4
PTGDS	3.35651	1.54e-11	0.498	6.74444	97.25	prostaglandin D2 synthase
HOXD10	6.46187	1.6e-11	0.959	6.73817	68.05	homeobox D10
FAM107B	2.01608	1.63e-11	0.299	6.73547	5563.63	family with sequence similarity 107 member B
WTIP	1.76484	1.67e-11	0.262	6.73228	1028.45	WT1 interacting protein
SELENOP	2.7847	1.95e-11	0.415	6.70999	160.63	selenoprotein P
TCN2	1.69247	2.12e-11	0.253	6.69747	1845.62	transcobalamin 2
HMOX1	1.90272	2.34e-11	0.285	6.68309	1532.48	heme oxygenase 1
PECAM1	4.0197	2.65e-11	0.603	6.66495	65.72	platelet and endothelial cell adhesion molecule 1
CT45A9	4.93067	3.25e-11	0.743	6.63467	56.1	cancer/testis antigen family 45 member A9
HAUS5	2.25238	3.5e-11	0.34	6.62378	1246.57	HAUS augmin like complex subunit 5
PNPLA6	1.81203	4.43e-11	0.275	6.58889	2808.6	patatin like phospholipase domain containing 6
CDC27P11	2.88427	4.62e-11	0.438	6.58281	140.78	cell division cycle 27 pseudogene 11
MCIDAS	2.31424	4.73e-11	0.352	6.57908	211.25	multiciliate differentiation and DNA synthesis associated cell cycle protein
SPAG16	4.47377	5.46e-11	0.682	6.55775	59.09	sperm associated antigen 16
CDH23	1.85101	6.11e-11	0.283	6.54096	541.61	cadherin related 23
MIPOL1	9.86254	6.44e-11	1.51	6.53315	87.13	mirror-image polydactyly 1
SLC46A3	9.70124	6.62e-11	1.486	6.52898	212.08	solute carrier family 46 member 3
GUCY1A1	6.30548	7.85e-11	0.97	6.50336	61.13	guanylate cyclase 1 soluble subunit alpha 1
FBXO27	1.69016	1.38e-10	0.263	6.41784	1010.96	F-box protein 27
GAL3ST4	3.62541	1.39e-10	0.565	6.41752	101.82	galactose-3-O-sulfotransferase 4
PCSK5	1.59163	1.52e-10	0.249	6.40359	3281.43	proprotein convertase subtilisin/kexin type 5
TNK1	2.51599	1.77e-10	0.394	6.38029	213.7	tyrosine kinase non receptor 1
EGR1	3.30009	1.83e-10	0.518	6.3753	85.58	early growth response 1
VLDLR	1.69778	1.94e-10	0.267	6.36611	4882.2	very low density lipoprotein receptor
KCNC3	2.35752	1.98e-10	0.37	6.36314	324.1	potassium voltage-gated channel subfamily C member 3
SH3RF3	2.35689	2.04e-10	0.371	6.35822	168.25	SH3 domain containing ring finger 3
APLP2	1.5696	2.12e-10	0.247	6.35219	46577.1	amyloid beta precursor like protein 2
CACNG8	3.44707	2.14e-10	0.543	6.3508	72.7	calcium voltage-gated channel auxiliary subunit gamma 8
TAFA4	7.13813	2.18e-10	1.124	6.34784	72.19	TAFA chemokine like family member 4
CHMP1B	1.79517	2.29e-10	0.283	6.34034	658.57	charged multivesicular body protein 1B
KCTD15	1.59436	2.82e-10	0.253	6.30838	1588.3	potassium channel tetramerization domain containing 15
IL6R	2.14993	2.88e-10	0.341	6.30524	291.96	interleukin 6 receptor
ABTB3	3.68507	4.39e-10	0.591	6.23945	63.49	ankyrin repeat and BTB domain containing 3
BTG1	1.94779	4.89e-10	0.313	6.22266	553.7	BTG anti-proliferation factor 1
VNN1	7.01936	5.37e-10	1.131	6.2078	1064.09	vanin 1
AFF2	2.49713	5.5e-10	0.403	6.204	153.85	ALF transcription elongation factor 2
SPRY2	1.57245	5.57e-10	0.254	6.20211	1553.15	sprouty RTK signaling antagonist 2
FERMT1	1.9939	6.2e-10	0.322	6.18527	439.91	FERM domain containing kindlin 1
ADRA2A	9.40299	7.06e-10	1.525	6.16468	63.37	adrenoceptor alpha 2A
NTF3	6.98534	8.24e-10	1.138	6.14019	64.99	neurotrophin 3
AP1S2	1.86086	8.84e-10	0.304	6.12902	843.96	adaptor related protein complex 1 subunit sigma 2
SPTBN4	2.57842	9.12e-10	0.421	6.12402	372.5	spectrin beta, non-erythrocytic 4
MAPK11	2.58642	1.04e-09	0.424	6.10294	258.44	mitogen-activated protein kinase 11
ADGRD1	2.46284	1.12e-09	0.404	6.09088	157.43	adhesion G protein-coupled receptor D1
CD22	5.21633	1.15e-09	0.857	6.08766	48.56	CD22 molecule
PCDHAC2	9.12516	1.16e-09	1.5	6.0852	142.32	protocadherin alpha subfamily C, 2
RYR1	3.41072	1.19e-09	0.561	6.08195	73.99	ryanodine receptor 1
ZNF354C	2.29245	1.21e-09	0.377	6.07913	172.6	zinc finger protein 354C
C3P1	4.05252	1.3e-09	0.668	6.06745	67.13	complement component 3 precursor pseudogene
LCA5	5.56264	1.31e-09	0.917	6.06637	49.12	lebercilin LCA5
LRRC37A3	1.83098	1.58e-09	0.303	6.03626	734.01	leucine rich repeat containing 37 member A3
CCDC152	3.09409	1.7e-09	0.514	6.02396	89.82	coiled-coil domain containing 152
HAS3	1.55203	1.91e-09	0.258	6.00549	2220.19	hyaluronan synthase 3
RBM42	1.79511	1.99e-09	0.299	5.99831	1978.95	RNA binding motif protein 42
HACD1	6.839	2.04e-09	1.141	5.99433	58.77	3-hydroxyacyl-CoA dehydratase 1
COQ8A	1.85165	2.19e-09	0.309	5.98287	683.64	coenzyme Q8A
CEBPA	1.71662	2.34e-09	0.287	5.97223	597.69	CCAAT enhancer binding protein alpha
TULP2	4.82397	2.42e-09	0.809	5.96648	44.77	TUB like protein 2
HHEX	9.1555	2.7e-09	1.539	5.94876	53.38	hematopoietically expressed homeobox
DRAIC	2.42742	2.82e-09	0.409	5.94171	133.09	downregulated RNA in cancer, inhibitor of cell invasion and migration
CEP152	1.55696	3.46e-09	0.264	5.90819	2513.57	centrosomal protein 152
PXMP4	8.84418	3.48e-09	1.497	5.90704	117.19	peroxisomal membrane protein 4
FXYD6-FXYD2	1.76299	3.56e-09	0.299	5.90361	4415.65	FXYD6-FXYD2 readthrough
TUSC1	9.07249	3.95e-09	1.541	5.88614	50.4	tumor suppressor candidate 1
FXYD2	1.75131	4.47e-09	0.299	5.86563	4622.54	FXYD domain containing ion transport regulator 2
TRNV	1.64835	4.49e-09	0.281	5.86519	1132.96	tRNA-Val
FAXC	3.59171	5.38e-09	0.616	5.83505	83.07	failed axon connections homolog, metaxin like GST domain containing
AACSP1	2.60669	5.59e-09	0.447	5.8285	108.26	acetoacetyl-CoA synthetase pseudogene 1
TMEM179	1.58221	6.03e-09	0.272	5.816	1057.91	transmembrane protein 179
TMEM45B	1.98761	6.13e-09	0.342	5.81316	227.42	transmembrane protein 45B
FAM221A	6.66301	7.06e-09	1.151	5.78938	52.08	family with sequence similarity 221 member A
PAK6	2.07016	7.38e-09	0.358	5.78214	191.81	p21 (RAC1) activated kinase 6
IFITM10	2.28542	8.31e-09	0.397	5.76212	204.77	interferon induced transmembrane protein 10
NAT8L	1.77351	8.4e-09	0.308	5.7603	546.38	N-acetyltransferase 8 like
FABP3	1.54534	8.81e-09	0.269	5.75217	4531.41	fatty acid binding protein 3
FMNL2	1.44724	1.18e-08	0.254	5.70289	2232.2	formin like 2
GPR137B	2.29686	1.48e-08	0.406	5.66361	332.6	G protein-coupled receptor 137B
BCAR3	1.49134	1.49e-08	0.263	5.66294	918.39	BCAR3 adaptor protein, NSP family member
TMEM272	3.67387	1.54e-08	0.649	5.65725	49.03	transmembrane protein 272
ZKSCAN3	3.83059	1.83e-08	0.681	5.62767	50.36	zinc finger with KRAB and SCAN domains 3
ANKRD18B	3.66514	1.89e-08	0.652	5.62135	48.75	ankyrin repeat domain 18B
KNDC1	1.92813	1.95e-08	0.343	5.61649	426.68	kinase non-catalytic C-lobe domain containing 1
CYP2B6	1.76228	1.98e-08	0.314	5.61367	1414.69	cytochrome P450 family 2 subfamily B member 6
CDC27P10	2.96836	2e-08	0.529	5.61196	71.87	cell division cycle 27 pseudogene 10
NFKBIZ	1.42164	2.07e-08	0.254	5.60601	1721.35	NFKB inhibitor zeta
CYP1A1	2.10563	2.31e-08	0.377	5.58699	824.67	cytochrome P450 family 1 subfamily A member 1
RIMBP3C	3.81413	2.39e-08	0.683	5.58137	45.99	RIMS binding protein 3C
RHOXF1P1	6.47116	2.48e-08	1.161	5.57434	45.65	Rhox homeobox family member 1 pseudogene 1
TEX19	1.46659	2.68e-08	0.264	5.56135	3674.16	testis expressed 19
ARL4D	1.56497	3.05e-08	0.283	5.53847	671.81	ADP ribosylation factor like GTPase 4D
IGSF11	2.52919	3.47e-08	0.459	5.51577	91.32	immunoglobulin superfamily member 11
NDRG1	1.63709	3.52e-08	0.297	5.51341	3036.79	N-myc downstream regulated 1
AFTPH-DT	4.01178	3.57e-08	0.728	5.5107	43.59	AFTPH divergent transcript
IGFBP1	3.36077	3.65e-08	0.61	5.5069	100.37	insulin like growth factor binding protein 1
DAPK1	1.56689	3.74e-08	0.285	5.50266	4860.08	death associated protein kinase 1
MYRIP	2.14792	3.75e-08	0.39	5.50244	186.58	myosin VIIA and Rab interacting protein
NUDT4	1.55861	4.61e-08	0.285	5.46567	821.26	nudix hydrolase 4
EGR2	6.37374	4.85e-08	1.168	5.45664	42.7	early growth response 2
CORO2B	4.61129	5.26e-08	0.847	5.44216	38.83	coronin 2B
GPC3	1.93227	5.56e-08	0.356	5.43245	541.61	glypican 3
PRRG1	1.72026	5.89e-08	0.317	5.42213	693.99	proline rich and Gla domain 1
MPC2	1.37212	6.03e-08	0.253	5.41797	2951.04	mitochondrial pyruvate carrier 2
CACNA1E	4.49993	6.43e-08	0.832	5.40655	48.07	calcium voltage-gated channel subunit alpha1 E
LAGE3	1.45911	6.49e-08	0.27	5.4047	953.99	L antigen family member 3
HOXD1	4.53475	6.53e-08	0.839	5.40378	36.92	homeobox D1
ZNF566	1.70028	6.7e-08	0.315	5.39911	306	zinc finger protein 566
BMS1P1	1.61589	6.7e-08	0.299	5.39903	485.05	BMS1 pseudogene 1
C2orf27A	1.7066	7.06e-08	0.317	5.38954	288.59	chromosome 2 open reading frame 27A
FAM124A	3.69851	7.2e-08	0.687	5.38621	46.24	family with sequence similarity 124 member A
FOXD1	1.84651	7.3e-08	0.343	5.38364	208.17	forkhead box D1
CES1	8.15387	7.58e-08	1.516	5.37692	72.72	carboxylesterase 1
PTBP2	1.52192	8.25e-08	0.284	5.36158	736.89	polypyrimidine tract binding protein 2
PDE2A	2.15696	8.84e-08	0.403	5.34907	137.52	phosphodiesterase 2A
FGFR1	1.29223	1.1e-07	0.243	5.30888	6791.51	fibroblast growth factor receptor 1
CLUHP3	8.39176	1.19e-07	1.585	5.29578	31.44	clustered mitochondria homolog pseudogene 3
LYNX1	8.0411	1.24e-07	1.521	5.2873	67.27	Ly6/neurotoxin 1
WDR45	1.40904	1.29e-07	0.267	5.28096	948.7	WD repeat domain 45
C11orf86	4.37219	1.3e-07	0.828	5.27869	38.66	chromosome 11 open reading frame 86
ZNF30	1.48744	1.32e-07	0.282	5.27568	583.62	zinc finger protein 30
TUBAL3	3.63745	1.57e-07	0.694	5.24446	51.33	tubulin alpha like 3
BRME1	1.44361	1.58e-07	0.275	5.24331	723.1	break repair meiotic recombinase recruitment factor 1
APOBEC3B	1.35665	1.6e-07	0.259	5.24011	1113.49	apolipoprotein B mRNA editing enzyme catalytic subunit 3B
MTMR9LP	2.65396	1.61e-07	0.507	5.23904	74.23	myotubularin related protein 9 like, pseudogene
GPR27	1.56823	1.67e-07	0.3	5.23271	635.68	G protein-coupled receptor 27
TP53INP1	2.16549	1.74e-07	0.414	5.22518	185.68	tumor protein p53 inducible nuclear protein 1
ZNF880	3.25639	1.76e-07	0.623	5.22301	53.71	zinc finger protein 880
NELL2	1.53889	1.8e-07	0.295	5.21875	3944.58	neural EGFL like 2
PHACTR3	6.18749	1.86e-07	1.187	5.21257	37.59	phosphatase and actin regulator 3
NPAS2	1.5259	1.99e-07	0.293	5.20052	1528.92	neuronal PAS domain protein 2
GPAT3	1.36301	2.06e-07	0.262	5.19363	1856.05	glycerol-3-phosphate acyltransferase 3
HMGA2	1.3756	2.08e-07	0.265	5.1918	1743.38	high mobility group AT-hook 2
CA8	8.27438	2.11e-07	1.594	5.18953	28.98	carbonic anhydrase 8
CYS1	8.27225	2.23e-07	1.597	5.17866	28.94	cystin 1
NRARP	1.91585	2.43e-07	0.371	5.16312	190.68	NOTCH regulated ankyrin repeat protein
CHL1	2.8726	2.63e-07	0.558	5.14788	184.21	cell adhesion molecule L1 like
GDF15	1.59831	2.96e-07	0.312	5.12622	1558.61	growth differentiation factor 15
MSH3	1.42582	3.02e-07	0.278	5.1223	605.97	mutS homolog 3
VCAN	2.03022	3.04e-07	0.396	5.1211	179.83	versican
CHST10	8.18533	3.28e-07	1.603	5.10669	27.25	carbohydrate sulfotransferase 10
TP53TG1	8.1879	3.3e-07	1.604	5.10541	27.3	TP53 target 1
PROCR	1.2706	3.63e-07	0.25	5.08757	7228.26	protein C receptor
PAK6-AS1	5.32914	3.86e-07	1.05	5.07568	31.45	PAK6 antisense RNA 1
SCN4A	3.11594	3.86e-07	0.614	5.07583	54.11	sodium voltage-gated channel alpha subunit 4
DENND2C	8.19425	3.92e-07	1.615	5.07302	27.41	DENN domain containing 2C
FGFBP3	2.21194	3.92e-07	0.436	5.07278	104.64	fibroblast growth factor binding protein 3
PCDHB8	3.47273	3.95e-07	0.685	5.07128	46.18	protocadherin beta 8
FGF11	2.04607	4.03e-07	0.404	5.06769	168.35	fibroblast growth factor 11
RIMBP3	7.76355	4.04e-07	1.532	5.06711	55.55	RIMS binding protein 3
CHST2	1.70459	4.12e-07	0.337	5.06333	943.83	carbohydrate sulfotransferase 2
FBXO8	1.37647	4.3e-07	0.272	5.05538	1727.69	F-box protein 8
RNF17	2.4466	4.34e-07	0.484	5.05356	85.34	ring finger protein 17
RNF180	8.14327	4.45e-07	1.613	5.04848	26.46	ring finger protein 180
ETV2	3.60258	4.46e-07	0.714	5.04822	40.15	ETS variant transcription factor 2
TRNP1	1.58017	4.65e-07	0.314	5.04003	2857.52	TMF1 regulated nuclear protein 1
FRMD4A	1.2889	5.1e-07	0.257	5.02255	2520.53	FERM domain containing 4A
HSD11B1L	2.50991	5.47e-07	0.501	5.00922	85.17	hydroxysteroid 11-beta dehydrogenase 1 like
ARRDC4	1.59023	5.68e-07	0.318	5.00178	317.41	arrestin domain containing 4
B4GALT6	1.62459	5.89e-07	0.325	4.99473	390.69	beta-1,4-galactosyltransferase 6
NINJ2-AS1	7.66863	6.13e-07	1.538	4.98713	52.02	NINJ2 antisense RNA 1
CYP4F3	3.19733	6.18e-07	0.641	4.98564	126.79	cytochrome P450 family 4 subfamily F member 3
NRP2	1.80319	6.21e-07	0.362	4.98448	227.31	neuropilin 2
PCK1	8.05043	6.25e-07	1.615	4.98328	24.82	phosphoenolpyruvate carboxykinase 1
NRP1	1.71445	6.26e-07	0.344	4.98287	1504.69	neuropilin 1
DNAH10	1.47787	6.31e-07	0.297	4.98152	436.3	dynein axonemal heavy chain 10
TLL2	1.92644	6.57e-07	0.387	4.9738	156.35	tolloid like 2
BVES	1.75268	6.69e-07	0.353	4.97005	700.55	blood vessel epicardial substance
KLK10	1.34995	6.83e-07	0.272	4.96613	1303.9	kallikrein related peptidase 10
C10orf105	2.12273	7.39e-07	0.429	4.95085	118.53	chromosome 10 open reading frame 105
GUCY1B1	1.61151	7.73e-07	0.326	4.94211	758.54	guanylate cyclase 1 soluble subunit beta 1
PPFIA1	1.3448	8.1e-07	0.273	4.93291	2261.75	PTPRF interacting protein alpha 1
PRR5L	1.28997	8.37e-07	0.262	4.9265	1454.31	proline rich 5 like
BASP1P1	2.85791	8.61e-07	0.581	4.92099	132.25	BASP1 pseudogene 1
SEC1P	2.67277	8.72e-07	0.543	4.91856	114.46	secretory blood group 1, pseudogene
SMAGP	1.73362	8.77e-07	0.353	4.91739	304.85	small cell adhesion glycoprotein
LRFN3	1.34966	8.8e-07	0.274	4.9168	685.28	leucine rich repeat and fibronectin type III domain containing 3
FAM83A	1.32452	8.88e-07	0.269	4.91494	881.88	family with sequence similarity 83 member A
TFDP2	1.39241	9.06e-07	0.284	4.91105	2735.05	transcription factor Dp-2
RAP2A	1.5762	9.2e-07	0.321	4.90803	1253.37	RAP2A, member of RAS oncogene family
C12orf57	1.39632	9.28e-07	0.285	4.9063	1184.73	chromosome 12 open reading frame 57
ALDH3A1	5.90384	9.75e-07	1.206	4.89658	30.98	aldehyde dehydrogenase 3 family member A1
NPTX2	1.25521	1.01e-06	0.257	4.88963	1229.77	neuronal pentraxin 2
FLJ42627	1.52246	1.07e-06	0.312	4.87799	324.18	uncharacterized LOC645644
SDK1	1.54033	1.15e-06	0.317	4.86378	308.28	sidekick cell adhesion molecule 1
TNFSF9	1.27483	1.15e-06	0.262	4.86451	1611.38	TNF superfamily member 9
RRAGB	1.49132	1.18e-06	0.307	4.85906	548.93	Ras related GTP binding B
FZD2	1.41276	1.21e-06	0.291	4.85468	449.15	frizzled class receptor 2
FOXO1	1.47153	1.22e-06	0.303	4.85206	1005.06	forkhead box O1
TIAM1-AS1	5.91166	1.3e-06	1.222	4.83915	31.13	TIAM1 antisense RNA 1
CCNP	3.50317	1.4e-06	0.726	4.82553	37.67	cyclin P
LPAR1	7.89649	1.41e-06	1.637	4.82327	22.3	lysophosphatidic acid receptor 1
ZNF570	1.7932	1.48e-06	0.373	4.8137	301.14	zinc finger protein 570
STK17B	1.34233	1.52e-06	0.279	4.80874	1027.38	serine/threonine kinase 17b
FNIP2	1.81511	1.53e-06	0.378	4.80781	1402.92	folliculin interacting protein 2
IGF1R	1.34206	1.59e-06	0.28	4.79946	3267.94	insulin like growth factor 1 receptor
SLC28A1	3.00773	1.66e-06	0.628	4.79097	55.21	solute carrier family 28 member 1
SHISA2	2.24132	1.83e-06	0.47	4.77132	84.54	shisa family member 2
CDC27P9	3.06182	1.85e-06	0.642	4.76948	45.21	cell division cycle 27 pseudogene 9
RNF157	1.31337	1.96e-06	0.276	4.75731	1088.95	ring finger protein 157
BEX5	7.42998	2e-06	1.563	4.75355	44.14	brain expressed X-linked 5
CPEB1	1.23071	2.04e-06	0.259	4.74972	1190.49	cytoplasmic polyadenylation element binding protein 1
USP3	1.19043	2.17e-06	0.251	4.73724	1814.71	ubiquitin specific peptidase 3
CYP4V2	1.64025	2.21e-06	0.347	4.73354	243.04	cytochrome P450 family 4 subfamily V member 2
TBCB	1.24107	2.27e-06	0.263	4.72755	3513.96	tubulin folding cofactor B
SERPINI1	1.8805	2.29e-06	0.398	4.7257	144.14	serpin family I member 1
SMIM14	1.57364	2.3e-06	0.333	4.72532	260.04	small integral membrane protein 14
COL20A1	4.08369	2.37e-06	0.865	4.71882	31.97	collagen type XX alpha 1 chain
CAPNS1	1.22212	2.43e-06	0.259	4.71397	10789.5	calpain small subunit 1
B3GALT5	1.32424	2.53e-06	0.281	4.7056	1207.12	beta-1,3-galactosyltransferase 5
ZNF529	1.47755	2.59e-06	0.314	4.70101	396.77	zinc finger protein 529
AHRR	1.3858	2.59e-06	0.295	4.70089	463.32	aryl hydrocarbon receptor repressor
PLCL1	4.39215	2.64e-06	0.935	4.69731	27.98	phospholipase C like 1 (inactive)
ENTPD1	1.18329	2.66e-06	0.252	4.69572	2469.33	ectonucleoside triphosphate diphosphohydrolase 1
CPT1A	1.41978	2.72e-06	0.303	4.6906	2598.14	carnitine palmitoyltransferase 1A
RIMBP3B	7.29689	2.78e-06	1.557	4.68676	40.26	RIMS binding protein 3B
KMT2B	1.46566	2.99e-06	0.314	4.67133	3078.84	lysine methyltransferase 2B
SLC35F3	2.53507	3.07e-06	0.543	4.66588	62.25	solute carrier family 35 member F3
EN1	7.71352	3.08e-06	1.653	4.66568	19.65	engrailed homeobox 1
SUSD5	2.79451	3.17e-06	0.6	4.65927	52.5	sushi domain containing 5
SEMA6A-AS2	3.87519	3.23e-06	0.832	4.65541	31.89	SEMA6A antisense RNA 2
AP3B2	1.85641	3.31e-06	0.399	4.65084	132.85	adaptor related protein complex 3 subunit beta 2
BCRP3	2.19843	3.33e-06	0.473	4.64927	85.34	BCR pseudogene 3
HPGD	7.69604	3.34e-06	1.656	4.6487	19.41	15-hydroxyprostaglandin dehydrogenase
PNPLA3	1.66944	3.4e-06	0.359	4.64504	191.47	patatin like phospholipase domain containing 3
BCYRN1	2.63211	3.45e-06	0.567	4.64213	58.62	brain cytoplasmic RNA 1
LRRC56	2.11839	3.5e-06	0.457	4.63919	97.85	leucine rich repeat containing 56
NKAIN1	2.25957	3.67e-06	0.488	4.62937	73.64	sodium/potassium transporting ATPase interacting 1
PJVK	2.05686	3.72e-06	0.445	4.62659	93.23	pejvakin
TSPAN5	1.57954	3.8e-06	0.342	4.62181	218.21	tetraspanin 5
STARD8	1.22637	3.91e-06	0.266	4.61607	1372.38	StAR related lipid transfer domain containing 8
RHPN2	1.27016	4.04e-06	0.276	4.60949	3135.8	rhophilin Rho GTPase binding protein 2
LRRK2	1.83514	4.12e-06	0.398	4.60542	258.05	leucine rich repeat kinase 2
CRTAC1	3.78169	4.18e-06	0.822	4.60235	30.03	cartilage acidic protein 1
SQLE	1.12645	4.21e-06	0.245	4.60076	5356.91	squalene epoxidase
SYN2	7.19465	4.34e-06	1.566	4.59447	37.52	synapsin II
CHASERR	1.38311	4.45e-06	0.301	4.58919	768.49	CHD2 adjacent suppressive regulatory RNA
ASCL2	7.17914	4.46e-06	1.565	4.58852	37.13	achaete-scute family bHLH transcription factor 2
SHE	2.06565	4.69e-06	0.451	4.5782	98.96	Src homology 2 domain containing E
PREX2	1.2149	4.69e-06	0.265	4.57825	1562.51	phosphatidylinositol-3,4,5-trisphosphate dependent Rac exchange factor 2
FZD7	1.28163	4.73e-06	0.28	4.57641	591.92	frizzled class receptor 7
SEPTIN3	1.349	5e-06	0.296	4.56482	486.48	septin 3
ZMAT1	1.78966	5.02e-06	0.392	4.56404	142.89	zinc finger matrin-type 1
THEM6	1.25669	5.08e-06	0.275	4.56166	850.29	thioesterase superfamily member 6
CDH1	1.6215	5.33e-06	0.356	4.55127	4514.1	cadherin 1
PERP	1.25057	5.43e-06	0.275	4.54761	5777.6	p53 apoptosis effector related to PMP22
TMEM147	1.14381	5.45e-06	0.252	4.54673	2665.49	transmembrane protein 147
SWINGN	2.5564	6.03e-06	0.565	4.52547	57.78	SWI/SNF complex interacting GAS6 enhancer non-coding RNA
HDAC5	1.39896	6.11e-06	0.309	4.52242	441.39	histone deacetylase 5
CTH	1.37745	6.46e-06	0.305	4.51077	333.23	cystathionine gamma-lyase
MYO15B	1.91784	6.86e-06	0.426	4.49793	162.9	myosin XVB
ZDHHC14	1.37564	6.89e-06	0.306	4.49698	354.89	zinc finger DHHC-type palmitoyltransferase 14
FRMD4B	1.25759	6.92e-06	0.28	4.49612	987.04	FERM domain containing 4B
EPHB6	1.41212	7.04e-06	0.314	4.49242	343.75	EPH receptor B6
DNAH1	1.75307	7.09e-06	0.39	4.49099	271.3	dynein axonemal heavy chain 1
HOXB4	2.77541	7.36e-06	0.619	4.48312	77.84	homeobox B4
SLC26A1	1.49983	7.57e-06	0.335	4.47708	355.49	solute carrier family 26 member 1
SIPA1L2	1.56859	7.88e-06	0.351	4.4685	411.75	signal induced proliferation associated 1 like 2
PCDHB2	5.61708	8.27e-06	1.26	4.45804	25.48	protocadherin beta 2
CDYL2	1.384	8.6e-06	0.311	4.4497	333.4	chromodomain Y like 2
ZNF556	5.56394	8.98e-06	1.253	4.44046	24.58	zinc finger protein 556
SSTR5	1.70555	9.12e-06	0.384	4.437	191.89	somatostatin receptor 5
GGT2P	2.01173	9.26e-06	0.454	4.43385	90.91	gamma-glutamyltransferase 2, pseudogene
DHRS3	1.4572	9.5e-06	0.329	4.42817	428.84	dehydrogenase/reductase 3
SERPINA6	3.85619	9.53e-06	0.871	4.42765	27.57	serpin family A member 6
DENND2B	1.24546	9.55e-06	0.281	4.42709	616.69	DENN domain containing 2B
IER3-AS1	2.05504	9.61e-06	0.464	4.42576	91.82	IER3 antisense RNA 1
HS3ST3B1	1.66712	9.73e-06	0.377	4.42315	171.08	heparan sulfate-glucosamine 3-sulfotransferase 3B1
FYN	1.73501	9.86e-06	0.393	4.42018	129.97	FYN proto-oncogene, Src family tyrosine kinase
GAPDHS	1.42938	9.96e-06	0.324	4.41808	279.08	glyceraldehyde-3-phosphate dehydrogenase, spermatogenic
ZIC2	1.43579	1.01e-05	0.325	4.41563	390.3	Zic family member 2
CP	1.15261	1.02e-05	0.261	4.41259	1186.65	ceruloplasmin
SCIN	1.21586	1.03e-05	0.276	4.40994	7452.24	scinderin
MTMR6	1.67172	1.05e-05	0.379	4.40616	2142.2	myotubularin related protein 6
PHOSPHO1	2.21949	1.06e-05	0.504	4.40477	99.3	phosphoethanolamine/phosphocholine phosphatase 1
ALKBH6	1.28855	1.06e-05	0.293	4.40361	1028.33	alkB homolog 6
ITGB4	1.31689	1.08e-05	0.299	4.40125	13563.2	integrin subunit beta 4
SH3GL3	1.90795	1.23e-05	0.436	4.37222	96.74	SH3 domain containing GRB2 like 3, endophilin A3
LTBP4	1.39351	1.24e-05	0.319	4.3709	3547.13	latent transforming growth factor beta binding protein 4
PIK3R1	1.42278	1.29e-05	0.326	4.36187	1744.13	phosphoinositide-3-kinase regulatory subunit 1
C11orf54	1.36034	1.32e-05	0.312	4.35677	549.2	chromosome 11 open reading frame 54
AK5	5.50634	1.34e-05	1.265	4.35316	23.64	adenylate kinase 5
GPR132	1.39968	1.35e-05	0.322	4.3519	280.49	G protein-coupled receptor 132
FIBCD1	3.20268	1.36e-05	0.736	4.35054	38.95	fibrinogen C domain containing 1
PDCD4	1.25167	1.36e-05	0.288	4.34974	603.91	programmed cell death 4
SORBS1	1.23531	1.39e-05	0.284	4.34555	589.72	sorbin and SH3 domain containing 1
GGT3P	2.27023	1.4e-05	0.523	4.3441	71.12	gamma-glutamyltransferase 3 pseudogene
STARD13	1.23759	1.46e-05	0.286	4.33466	598.1	StAR related lipid transfer domain containing 13
POTEKP	2.93786	1.56e-05	0.68	4.3201	37.47	POTE ankyrin domain family member K, pseudogene
NUDT4B	1.41945	1.6e-05	0.329	4.31426	322.61	nudix hydrolase 4B
TRPC1	2.12584	1.61e-05	0.493	4.31374	75.06	transient receptor potential cation channel subfamily C member 1
CNTD1	1.26523	1.64e-05	0.294	4.3085	514.42	cyclin N-terminal domain containing 1
MCRIP1	1.36802	1.68e-05	0.318	4.30342	417.29	MAPK regulated corepressor interacting protein 1
CRYBB2	2.11492	1.82e-05	0.493	4.28574	81.39	crystallin beta B2
SLC17A1	2.98188	1.98e-05	0.699	4.26765	38.49	solute carrier family 17 member 1
MROH2A	1.95631	2.02e-05	0.459	4.26253	90.64	maestro heat like repeat family member 2A
KBTBD7	1.3136	2.02e-05	0.308	4.2628	329.92	kelch repeat and BTB domain containing 7
CPM	1.10871	2.08e-05	0.261	4.25604	1068.98	carboxypeptidase M
ANXA4	1.04958	2.13e-05	0.247	4.25112	12443.2	annexin A4
CTSC	1.04333	2.2e-05	0.246	4.24401	7162.64	cathepsin C
GSAP	4.27355	2.21e-05	1.007	4.24301	25.89	gamma-secretase activating protein
SMURF2P1-LRRC37BP1	1.25065	2.21e-05	0.295	4.24258	539.17	SMURF2P1-LRRC37BP1 readthrough transcribed pseudogene
CYP2T1P	2.95822	2.24e-05	0.698	4.23963	35.71	cytochrome P450 family 2 subfamily T member 1, pseudogene
NGRN	1.02908	2.31e-05	0.243	4.23237	4294.63	neugrin, neurite outgrowth associated
NUDT4P2	1.41328	2.44e-05	0.335	4.22046	299.23	nudix hydrolase 4 pseudogene 2
ALDH5A1	1.16423	2.53e-05	0.276	4.21185	613.54	aldehyde dehydrogenase 5 family member A1
HMCN2	3.81358	2.56e-05	0.906	4.2091	26.82	hemicentin 2
CA2	1.23372	2.56e-05	0.293	4.20901	5152.12	carbonic anhydrase 2
CYRIB	1.05923	2.65e-05	0.252	4.20152	3030.34	CYFIP related Rac1 interactor B
SULT1A2	1.23522	2.67e-05	0.294	4.20009	852.51	sulfotransferase family 1A member 2
TP73	2.34792	2.7e-05	0.559	4.19773	61.98	tumor protein p73
SLC26A10P	1.2335	2.73e-05	0.294	4.19455	583.22	solute carrier family 26 member 10, pseudogene
SFRP1	3.85703	2.82e-05	0.921	4.18715	23.65	secreted frizzled related protein 1
ASTN2	1.17164	2.82e-05	0.28	4.18793	705.91	astrotactin 2
SIGLEC15	1.8413	2.85e-05	0.44	4.1849	146.91	sialic acid binding Ig like lectin 15
TMC4	1.77413	2.94e-05	0.425	4.178	266.51	transmembrane channel like 4
POTEH	7.22148	3.01e-05	1.731	4.1724	13.97	POTE ankyrin domain family member H
GPR83	2.7029	3.01e-05	0.648	4.17291	87.89	G protein-coupled receptor 83
RIMKLB	1.04019	3.03e-05	0.249	4.17103	2015.77	ribosomal modification protein rimK like family member B
MPPED1	7.20002	3.13e-05	1.729	4.16376	13.76	metallophosphoesterase domain containing 1
SERPINE2	2.01991	3.16e-05	0.485	4.16183	140.18	serpin family E member 2
EML4	1.21992	3.18e-05	0.293	4.16038	3470.04	EMAP like 4
SCD	1.22189	3.2e-05	0.294	4.15839	20423.2	stearoyl-CoA desaturase
TMEM108	2.15484	3.25e-05	0.519	4.15534	87.39	transmembrane protein 108
PSENEN	1.06024	3.32e-05	0.255	4.15019	2276.46	presenilin enhancer, gamma-secretase subunit
NUDT11	2.60709	3.44e-05	0.629	4.14239	48.74	nudix hydrolase 11
SULT1C2	1.89571	3.49e-05	0.458	4.13873	219.78	sulfotransferase family 1C member 2
ENDOU	2.96213	3.55e-05	0.716	4.13521	33.56	endonuclease, poly(U) specific
BDNF	2.38684	3.55e-05	0.577	4.13506	49.14	brain derived neurotrophic factor
ZNF569	1.5239	3.61e-05	0.369	4.1313	409.29	zinc finger protein 569
ADCY10	2.55022	3.8e-05	0.619	4.11959	59.31	adenylate cyclase 10
TTLL1	1.53751	3.88e-05	0.374	4.11468	148.96	TTL family tubulin polyglutamylase complex subunit L1
CD1D	3.14473	3.95e-05	0.765	4.11045	35.07	CD1d molecule
PCDHB16	3.15659	4.29e-05	0.772	4.0913	32.8	protocadherin beta 16
DEPDC1B	1.19401	4.38e-05	0.292	4.08664	2387.72	DEP domain containing 1B
KDELR3	1.04912	4.48e-05	0.257	4.08101	1237.01	KDEL endoplasmic reticulum protein retention receptor 3
OVGP1	2.23102	4.55e-05	0.547	4.07758	62.3	oviductal glycoprotein 1
TCF12-DT	2.55949	4.59e-05	0.628	4.07582	43.85	TCF12 divergent transcript
CELF6	2.65726	4.71e-05	0.653	4.06957	52.06	CUGBP Elav-like family member 6
ZNF565	1.52677	4.83e-05	0.376	4.06366	157.03	zinc finger protein 565
APP	1.02534	4.85e-05	0.252	4.06253	31994.9	amyloid beta precursor protein
PLIN4	2.0386	4.91e-05	0.502	4.05974	127.35	perilipin 4
H1-2	1.29945	5.11e-05	0.321	4.05061	305.58	H1.2 linker histone, cluster member
HOXD13	1.18352	5.14e-05	0.292	4.04932	450.28	homeobox D13
TRIM55	5.25547	5.32e-05	1.3	4.04122	19.95	tripartite motif containing 55
VLDLR-AS1	2.18905	5.4e-05	0.542	4.03749	62.25	VLDLR antisense RNA 1
ZFP36L2	1.03997	5.4e-05	0.258	4.03782	2065.37	ZFP36 ring finger protein like 2
SEMA4A	1.23062	5.41e-05	0.305	4.03696	331.24	semaphorin 4A
MORC4	1.05127	5.54e-05	0.261	4.03143	1011.55	MORC family CW-type zinc finger 4
KANSL1L	1.25569	5.61e-05	0.312	4.02865	335.3	KAT8 regulatory NSL complex subunit 1 like
BCO1	1.25613	5.65e-05	0.312	4.02685	399.2	beta-carotene oxygenase 1
RO60	1.30576	5.7e-05	0.324	4.02494	604.32	Ro60, Y RNA binding protein
SMO	2.93815	5.75e-05	0.73	4.02286	33.07	smoothened, frizzled class receptor
BEGAIN	2.34424	6e-05	0.584	4.013	57.22	brain enriched guanylate kinase associated
GAGE13	1.06424	6.2e-05	0.266	4.00488	1432.14	G antigen 13
FOS	2.26658	6.22e-05	0.566	4.00446	54.72	Fos proto-oncogene, AP-1 transcription factor subunit
ADGRF5	7.05991	6.28e-05	1.764	4.00195	12.49	adhesion G protein-coupled receptor F5
PCDHA8	7.03589	6.31e-05	1.759	4.00107	12.28	protocadherin alpha 8
CAMLG	1.25737	6.54e-05	0.315	3.99235	442.59	calcium modulating ligand
VASH1	1.10173	6.72e-05	0.276	3.98613	1142.23	vasohibin 1
PCF11	1.04256	6.8e-05	0.262	3.98319	1996.24	PCF11 cleavage and polyadenylation factor subunit
GAGE2A	1.05623	6.83e-05	0.265	3.98216	1310.82	G antigen 2A
UGDH	1.10274	7.06e-05	0.277	3.97425	1003.52	UDP-glucose 6-dehydrogenase
MAL2	1.03415	7.34e-05	0.261	3.96488	3622.51	mal, T cell differentiation protein 2
GGT1	1.28664	7.66e-05	0.325	3.95465	1783.35	gamma-glutamyltransferase 1
KATNAL2	1.44922	7.67e-05	0.366	3.95464	182.23	katanin catalytic subunit A1 like 2
GAGE10	1.15551	8.04e-05	0.293	3.9431	458.23	G antigen 10
JAKMIP2-AS1	6.977	8.08e-05	1.77	3.94207	11.79	JAKMIP2 antisense RNA 1
ADAMTS17	3.2519	8.17e-05	0.825	3.93941	32.13	ADAM metallopeptidase with thrombospondin type 1 motif 17
CARMIL1	1.05311	8.21e-05	0.267	3.93813	3216.57	capping protein regulator and myosin 1 linker 1
KANK3	1.72794	8.48e-05	0.44	3.93044	123.97	KN motif and ankyrin repeat domains 3
GAB1	1.28937	8.48e-05	0.328	3.93048	305.84	GRB2 associated binding protein 1
APIP	1.09506	8.57e-05	0.279	3.92794	730.97	APAF1 interacting protein
NUPR1	1.22538	8.86e-05	0.313	3.9198	321.07	nuclear protein 1, transcriptional regulator
SLCO4A1	1.41264	8.88e-05	0.36	3.91938	2409.26	solute carrier organic anion transporter family member 4A1
MAPT	1.2139	8.94e-05	0.31	3.91757	348.81	microtubule associated protein tau
STAMBPL1	1.51244	8.97e-05	0.386	3.91681	146.07	STAM binding protein like 1
ZNF571	1.76259	9.27e-05	0.451	3.90903	90.54	zinc finger protein 571
ATAD3C	1.42199	9.52e-05	0.364	3.90254	232.16	ATPase family AAA domain containing 3C
LAMA5-AS1	2.03539	9.89e-05	0.523	3.89329	110.26	LAMA5 antisense RNA 1
SBSPON	1.91261	9.95e-05	0.491	3.89178	72.74	somatomedin B and thrombospondin type 1 domain containing
KCNK6	2.59885	0.000101	0.668	3.88855	39.5	potassium two pore domain channel subfamily K member 6
TRNT	1.26394	0.000101	0.325	3.88826	797.99	tRNA-Thr
PCDHA11	6.91637	0.000104	1.783	3.88012	11.31	protocadherin alpha 11
ANK1	1.05413	0.000105	0.272	3.87836	5321.79	ankyrin 1
TGM2	1.41024	0.000106	0.364	3.87603	3782.58	transglutaminase 2
ADCY9	1.08909	0.000107	0.281	3.8731	3193.38	adenylate cyclase 9
CNIH3	2.18906	0.000109	0.566	3.87006	52.34	cornichon family AMPA receptor auxiliary protein 3
CEBPA-DT	1.56308	0.000109	0.404	3.87002	121.76	CEBPA divergent transcript
GRAMD1B	1.07955	0.000114	0.28	3.85899	876.94	GRAM domain containing 1B
ALPK3	1.48821	0.000115	0.386	3.85716	223.62	alpha kinase 3
DCAF6	1.04698	0.000117	0.272	3.85183	2243.86	DDB1 and CUL4 associated factor 6
WDFY3-AS2	2.30136	0.000119	0.598	3.84869	46.77	WDFY3 antisense RNA 2
SNHG9	1.53736	0.000119	0.4	3.84763	121.14	small nucleolar RNA host gene 9
CDK15	6.91016	0.000121	1.798	3.84341	11.25	cyclin dependent kinase 15
SLC16A8	2.49077	0.000123	0.649	3.84033	70.73	solute carrier family 16 member 8
SLC30A1	1.20669	0.000125	0.315	3.83605	1324.97	solute carrier family 30 member 1
THBS4-AS1	2.76536	0.000131	0.723	3.82474	33.73	THBS4 antisense RNA 1
RNF152	2.74639	0.000131	0.718	3.82385	35.31	ring finger protein 152
WDR62	1.12976	0.000131	0.295	3.8254	3427.79	WD repeat domain 62
PSG8	2.58966	0.000132	0.677	3.82282	37.51	pregnancy specific beta-1-glycoprotein 8
GRK5	1.59625	0.000133	0.418	3.8217	112.62	G protein-coupled receptor kinase 5
LRRC63	2.13405	0.000135	0.559	3.81743	64.46	leucine rich repeat containing 63
SBSN	6.85308	0.000137	1.797	3.81382	10.82	suprabasin
DUSP5	1.06218	0.000137	0.279	3.8139	1866.79	dual specificity phosphatase 5
APBA1	1.94306	0.000146	0.512	3.79779	78.91	amyloid beta precursor protein binding family A member 1
MSH4	1.86354	0.000149	0.491	3.79276	70.83	mutS homolog 4
ERMAP	1.08782	0.000149	0.287	3.7925	466.82	erythroblast membrane associated protein (Scianna blood group)
ZHX2	1.01894	0.000149	0.269	3.79349	1294.36	zinc fingers and homeoboxes 2
PCDHA12	6.82036	0.000158	1.805	3.77888	10.58	protocadherin alpha 12
PCDHA6	6.82036	0.000158	1.805	3.77888	10.58	protocadherin alpha 6
GAGE1	1.09953	0.000163	0.292	3.77089	523.76	G antigen 1
VILL	2.24406	0.000167	0.596	3.76436	48.17	villin like
AKAP5	1.62715	0.000167	0.432	3.76392	112.37	A-kinase anchoring protein 5
STON1	3.03665	0.000168	0.807	3.7625	28.1	stonin 1
PDX1	2.06422	0.00017	0.549	3.75982	56.7	pancreatic and duodenal homeobox 1
SNORD49B	1.1867	0.000173	0.316	3.75508	332.63	small nucleolar RNA, C/D box 49B
AFTPH	1.02758	0.000174	0.274	3.75453	1845.57	aftiphilin
DISP3	3.11896	0.000175	0.831	3.7529	24.65	dispatched RND transporter family member 3
CFAP410	1.21139	0.000176	0.323	3.75116	604.8	cilia and flagella associated protein 410
PCDHAC1	6.78604	0.00018	1.812	3.74605	10.33	protocadherin alpha subfamily C, 1
CECR2	2.05776	0.00018	0.549	3.74549	64.36	CECR2 histone acetyl-lysine reader
PPP1R3F	1.37369	0.000181	0.367	3.74394	224.77	protein phosphatase 1 regulatory subunit 3F
PCDHA9	6.78689	0.000182	1.813	3.74264	10.34	protocadherin alpha 9
MXI1	1.13327	0.000187	0.303	3.73577	398.96	MAX interactor 1, dimerization protein
SSTR5-AS1	1.97158	0.00019	0.528	3.73237	67.63	SSTR5 antisense RNA 1
LTBP2	1.21283	0.000192	0.325	3.72895	329.21	latent transforming growth factor beta binding protein 2
ERBIN	1.12889	0.000192	0.303	3.72911	2582.05	erbb2 interacting protein
TWF2	1.07275	0.000193	0.288	3.72803	1913.1	twinfilin actin binding protein 2
FGD6	1.06044	0.000193	0.284	3.72806	574.67	FYVE, RhoGEF and PH domain containing 6
NAIF1	1.08763	0.0002	0.292	3.71853	416.66	nuclear apoptosis inducing factor 1
ICA1	4.38493	0.000205	1.181	3.71313	16.71	islet cell autoantigen 1
IGDCC3	2.71826	0.000205	0.732	3.71305	30.87	immunoglobulin superfamily DCC subclass member 3
SINHCAF	1.22663	0.000207	0.331	3.71	3144.92	SIN3-HDAC complex associated factor
GAGE12J	1.01479	0.000207	0.273	3.71091	1050.58	G antigen 12J
PCDHA13	6.75175	0.000208	1.82	3.70935	10.09	protocadherin alpha 13
PCDHA2	6.75175	0.000208	1.82	3.70935	10.09	protocadherin alpha 2
PCDHA4	6.75175	0.000208	1.82	3.70935	10.09	protocadherin alpha 4
PCDHA5	6.75175	0.000208	1.82	3.70935	10.09	protocadherin alpha 5
PCDHA7	6.75175	0.000208	1.82	3.70935	10.09	protocadherin alpha 7
PCDHACT	6.75175	0.000208	1.82	3.70935	10.09	protocadherin alpha constant
TMEM147-AS1	1.09124	0.000209	0.294	3.7077	650.75	TMEM147 antisense RNA 1
NANOS1	2.93628	0.000211	0.792	3.70579	26.43	nanos C2HC-type zinc finger 1
SH3GL2	1.44544	0.000211	0.39	3.70498	130.74	SH3 domain containing GRB2 like 2, endophilin A1
CFAP70	1.29961	0.000214	0.351	3.70148	221.06	cilia and flagella associated protein 70
ATP6V1D	1.01193	0.000214	0.273	3.70137	1108.37	ATPase H+ transporting V1 subunit D
PTGS1	1.57166	0.000215	0.425	3.70082	146.55	prostaglandin-endoperoxide synthase 1
RASGEF1C	2.91973	0.00022	0.79	3.69429	26.16	RasGEF domain family member 1C
NAPSB	3.59542	0.000222	0.974	3.692	19.98	napsin B aspartic peptidase, pseudogene
LCT	3.30348	0.000223	0.895	3.69089	22.13	lactase
ACVR2A	1.13207	0.000224	0.307	3.69078	619.68	activin A receptor type 2A
THAP10	1.90037	0.000228	0.516	3.68591	66.22	THAP domain containing 10
PROSER3	1.01984	0.000232	0.277	3.68173	879.71	proline and serine rich 3
GRN	1.04077	0.000245	0.284	3.66793	7384.69	granulin precursor
ADARB2	6.7104	0.00025	1.832	3.66189	9.8	adenosine deaminase RNA specific B2 (inactive)
CA12	2.30451	0.000251	0.629	3.66126	89.15	carbonic anhydrase 12
SYT11	2.6641	0.000255	0.728	3.65699	29.88	synaptotagmin 11
MTMR1	1.05229	0.000256	0.288	3.65604	942.48	myotubularin related protein 1
HYMAI	6.7095	0.000259	1.836	3.65368	9.79	hydatidiform mole associated and imprinted
KIFAP3	1.02875	0.000264	0.282	3.64864	735.66	kinesin associated protein 3
SLCO4A1-AS1	1.53809	0.000266	0.422	3.64606	215.52	SLCO4A1 antisense RNA 1
NHLRC1	1.52582	0.000267	0.419	3.6451	125.38	NHL repeat containing E3 ubiquitin protein ligase 1
ICA1L	3.3885	0.00027	0.93	3.64264	20.43	islet cell autoantigen 1 like
CYP2B7P	1.79553	0.000281	0.494	3.6319	95.55	cytochrome P450 family 2 subfamily B member 7, pseudogene
CLDN12	1.24932	0.000284	0.344	3.62982	560.34	claudin 12
RAB40B	1.09415	0.000287	0.302	3.62676	480.16	RAB40B, member RAS oncogene family
INKA2	1.07295	0.000294	0.296	3.62024	385.37	inka box actin regulator 2
DNM1	1.17826	0.000295	0.326	3.61921	558.69	dynamin 1
CCNJL	4.90543	0.000296	1.355	3.61905	15.76	cyclin J like
CAV2	1.28945	0.000298	0.357	3.61661	1097.37	caveolin 2
REPS2	2.3669	0.000304	0.655	3.61189	37.61	RALBP1 associated Eps domain containing 2
PRTG	1.50354	0.000308	0.417	3.6084	1139.04	protogenin
GPLD1	1.07505	0.000308	0.298	3.6081	526.48	glycosylphosphatidylinositol specific phospholipase D1
FREM2	1.37552	0.000309	0.381	3.60759	650.34	FRAS1 related extracellular matrix 2
LSR	1.05749	0.000312	0.293	3.605	4836.77	lipolysis stimulated lipoprotein receptor
TNXB	2.60121	0.000314	0.722	3.60371	30.57	tenascin XB
RELN	4.35989	0.000317	1.211	3.60136	1403.03	reelin
JPH1	1.32345	0.000327	0.368	3.59281	197.85	junctophilin 1
GABRG3	2.26411	0.000329	0.63	3.59122	41.35	gamma-aminobutyric acid type A receptor subunit gamma3
KCNA7	2.19051	0.000337	0.611	3.58532	46.72	potassium voltage-gated channel subfamily A member 7
RGS16	1.45093	0.000345	0.405	3.57893	114	regulator of G protein signaling 16
GPR35	1.10538	0.000348	0.309	3.5763	817.03	G protein-coupled receptor 35
TMEM163	3.73586	0.000355	1.046	3.57173	18.22	transmembrane protein 163
SIM2	2.15511	0.000356	0.604	3.57093	43.02	SIM bHLH transcription factor 2
DPEP1	2.0618	0.00036	0.578	3.5675	63.2	dipeptidase 1
ANKRD26P1	3.49568	0.000369	0.982	3.56124	18.75	ankyrin repeat domain 26 pseudogene 1
SAGE1	2.35194	0.000373	0.661	3.55816	37.28	sarcoma antigen 1
APOBEC3B-AS1	1.27242	0.000375	0.358	3.55677	222.47	APOBEC3B antisense RNA 1
ALDH1L1-AS1	5.97139	0.000381	1.681	3.55278	16.22	ALDH1L1 antisense RNA 1
DSEL	1.21912	0.000403	0.345	3.53795	484.4	dermatan sulfate epimerase like
TMEM260	1.03772	0.000406	0.293	3.53622	595.06	transmembrane protein 260
HSPG2	1.07361	0.000411	0.304	3.53285	12153.5	heparan sulfate proteoglycan 2
TRND	1.29852	0.000425	0.368	3.52427	537.8	tRNA-Asp
ZBTB3	1.52798	0.000427	0.434	3.52279	96.84	zinc finger and BTB domain containing 3
MYOF	1.01256	0.000431	0.288	3.52016	24418.9	myoferlin
KDM7A	1.2273	0.000437	0.349	3.51674	268.67	lysine demethylase 7A
NOTCH3	1.38149	0.00044	0.393	3.51475	140.34	notch receptor 3
ZFP30	1.30435	0.000448	0.372	3.51002	602.18	ZFP30 zinc finger protein
GATA5	1.4403	0.000453	0.411	3.50717	144.56	GATA binding protein 5
NTN5	3.69394	0.000456	1.054	3.50525	17.73	netrin 5
FBXO6	1.00764	0.000456	0.287	3.50543	458.84	F-box protein 6
ITGB2	1.36687	0.000478	0.391	3.4928	193.95	integrin subunit beta 2
ZNF114	4.22472	0.00049	1.212	3.48611	15.04	zinc finger protein 114
CCDC170	3.29302	0.000505	0.947	3.47817	19.24	coiled-coil domain containing 170
SLC34A1	3.00155	0.000517	0.865	3.47157	22.92	solute carrier family 34 member 1
SIGIRR	1.24921	0.000523	0.36	3.46844	357.41	single Ig and TIR domain containing
KIAA1958	1.13202	0.000557	0.328	3.45168	613.97	KIAA1958
MAML3	1.47273	0.000566	0.427	3.44759	134.49	mastermind like transcriptional coactivator 3
RHPN1-AS1	1.67804	0.000569	0.487	3.44618	84.43	RHPN1 antisense RNA 1 (head to head)
PLA2G4A	2.12086	0.000583	0.617	3.43959	43.56	phospholipase A2 group IVA
SLC24A1	1.11345	0.000595	0.324	3.43374	539.35	solute carrier family 24 member 1
NR4A2	1.94951	0.000598	0.568	3.4326	49.49	nuclear receptor subfamily 4 group A member 2
FOXC2	3.26882	0.000608	0.954	3.42783	18.94	forkhead box C2
TSKS	2.93099	0.000611	0.855	3.42647	21.95	testis specific serine kinase substrate
PRSS27	2.28002	0.000622	0.666	3.42189	40.23	serine protease 27
ZNF876P	1.72568	0.000622	0.504	3.42169	77.83	zinc finger protein 876, pseudogene
ZNF487	1.94253	0.000629	0.568	3.4186	50.54	zinc finger protein 487
SYCE2	1.24706	0.000655	0.366	3.40793	173.39	synaptonemal complex central element protein 2
CYP2U1	1.14778	0.000679	0.338	3.39798	406.68	cytochrome P450 family 2 subfamily U member 1
ULK3	1.04369	0.000698	0.308	3.39035	2525.1	unc-51 like kinase 3
RDH10-AS1	2.0433	0.0007	0.603	3.3897	44.32	RDH10 antisense RNA 1
KCND1	1.71741	0.00071	0.507	3.38575	235.63	potassium voltage-gated channel subfamily D member 1
SSBP2	1.58307	0.000727	0.468	3.37914	77.27	single stranded DNA binding protein 2
IBTK	1.04284	0.000738	0.309	3.375	1868.95	inhibitor of Bruton tyrosine kinase
MEX3B	1.41641	0.000748	0.42	3.37118	109.22	mex-3 RNA binding family member B
PCDHGA10	1.76286	0.000765	0.524	3.36508	65.95	protocadherin gamma subfamily A, 10
RSPH10B2	2.38778	0.000784	0.711	3.35835	30.13	radial spoke head 10 homolog B2
NEU4	6.39425	0.000811	1.909	3.34886	7.87	neuraminidase 4
IDUA	1.81184	0.000812	0.541	3.34852	57.38	alpha-L-iduronidase
ADGRF1	1.54808	0.000814	0.462	3.34783	168.71	adhesion G protein-coupled receptor F1
RNF141	1.01605	0.00082	0.304	3.34602	1129.77	ring finger protein 141
ZNRF2	1.13169	0.000824	0.338	3.3447	238.73	zinc and ring finger 2
DLL3	1.20284	0.000825	0.36	3.34428	216.74	delta like canonical Notch ligand 3
H2AC6	1.77733	0.000847	0.533	3.33686	58.58	H2A clustered histone 6
U2AF1L4	1.14057	0.000853	0.342	3.33508	308.19	U2 small nuclear RNA auxiliary factor 1 like 4
MED12	1.35024	0.000892	0.406	3.32265	989.64	mediator complex subunit 12
REEP6	1.32803	0.000893	0.4	3.32226	209.88	receptor accessory protein 6
TYSND1	1.00276	0.000905	0.302	3.31851	1021.76	trypsin like peroxisomal matrix peptidase 1
KEL	3.5532	0.000937	1.074	3.30892	16.2	Kell metallo-endopeptidase (Kell blood group)
WDFY3	1.15476	0.000939	0.349	3.30815	5228.35	WD repeat and FYVE domain containing 3
BCKDHA	1.02666	0.000939	0.31	3.30809	561.78	branched chain keto acid dehydrogenase E1 subunit alpha
ZNF517	1.24262	0.000954	0.376	3.30373	258.65	zinc finger protein 517
ANKRD36	1.27213	0.00097	0.386	3.29903	612.64	ankyrin repeat domain 36
IQCN	5.67553	0.001	1.725	3.28923	13.26	IQ motif containing N
HOXA13	2.33698	0.001	0.71	3.2893	32.34	homeobox A13
ANKRD18A	1.01868	0.001	0.31	3.29042	488.14	ankyrin repeat domain 18A
CYP2A7	6.34105	0.00104	1.934	3.2788	7.59	cytochrome P450 family 2 subfamily A member 7
LMAN1L	3.14978	0.00104	0.961	3.2789	22.6	lectin, mannose binding 1 like
MAP4K1	1.51073	0.00105	0.461	3.27594	118.5	mitogen-activated protein kinase kinase kinase kinase 1
APOBEC3D	1.24747	0.00106	0.381	3.2728	139.93	apolipoprotein B mRNA editing enzyme catalytic subunit 3D
STAG3L5P	1.24644	0.00106	0.381	3.27317	207.63	stromal antigen 3-like 5 pseudogene
FBXO32	1.99339	0.0011	0.611	3.26255	41.83	F-box protein 32
GOLGA7B	1.36997	0.00112	0.42	3.25811	102.15	golgin A7 family member B
FGFBP1	1.51	0.00113	0.464	3.25517	80.28	fibroblast growth factor binding protein 1
LAMA5	1.37787	0.00113	0.423	3.25588	11056.3	laminin subunit alpha 5
XDH	1.38667	0.00115	0.427	3.25034	292.41	xanthine dehydrogenase
DDC	1.08467	0.00115	0.334	3.2509	264.4	dopa decarboxylase
APOBEC3A	1.52855	0.00117	0.471	3.24572	75.13	apolipoprotein B mRNA editing enzyme catalytic subunit 3A
POTEG	4.13691	0.00118	1.275	3.24432	14.19	POTE ankyrin domain family member G
THAP8	1.23191	0.00121	0.381	3.23741	172.11	THAP domain containing 8
ZNF423	1.35164	0.00122	0.418	3.23427	158.17	zinc finger protein 423
ADAM23	5.81211	0.00123	1.799	3.23086	101.81	ADAM metallopeptidase domain 23
CDHR3	1.2049	0.00128	0.374	3.22123	159.8	cadherin related family member 3
VWA5B2	1.34708	0.0013	0.419	3.21534	188.43	von Willebrand factor A domain containing 5B2
TPST2	1.04856	0.00131	0.326	3.21286	255.31	tyrosylprotein sulfotransferase 2
PTPRN2	1.06027	0.00132	0.33	3.21259	237.85	protein tyrosine phosphatase receptor type N2
TMPO-AS1	1.23131	0.00133	0.384	3.21043	267.48	TMPO antisense RNA 1
ZNF383	1.06838	0.00133	0.333	3.20973	239.57	zinc finger protein 383
CFAP69	6.25185	0.00134	1.949	3.20722	7.13	cilia and flagella associated protein 69
STON1-GTF2A1L	3.67892	0.00135	1.147	3.20611	14.05	STON1-GTF2A1L readthrough
ZNF790	6.24695	0.00138	1.953	3.19901	7.11	zinc finger protein 790
YPEL3	1.21387	0.00138	0.38	3.19832	155.4	yippee like 3
TTLL2	6.2543	0.00139	1.957	3.19652	7.15	tubulin tyrosine ligase like 2
USP3-AS1	1.14735	0.0014	0.359	3.19521	193.89	USP3 antisense RNA 1
HHATL	3.9781	0.00152	1.255	3.17099	12.79	hedgehog acyltransferase like
OOSP1	2.62389	0.00152	0.827	3.17179	23.69	oocyte secreted protein 1
H2BC4	1.64154	0.00155	0.519	3.16494	59.76	H2B clustered histone 4
ACVR2B	1.14407	0.00157	0.362	3.16224	396.98	activin A receptor type 2B
JUP	1.02875	0.00157	0.325	3.16096	3653.78	junction plakoglobin
MCF2L2	5.53719	0.00158	1.753	3.15959	12.07	MCF.2 cell line derived transforming sequence-like 2
H1-10-AS1	1.92228	0.00158	0.608	3.15917	46.31	H1-10 antisense RNA 1
MAF	1.7014	0.00158	0.539	3.15875	70.31	MAF bZIP transcription factor
GNGT2	6.19939	0.00159	1.963	3.1579	6.88	G protein subunit gamma transducin 2
SPEM3	6.20192	0.00161	1.966	3.15454	6.89	SPEM family member 3
ZNF527	1.03699	0.00163	0.329	3.14966	267.92	zinc finger protein 527
NINJ2	5.63607	0.00165	1.791	3.14615	90.32	ninjurin 2
GLIS1	3.03097	0.00165	0.963	3.14616	23.33	GLIS family zinc finger 1
ADGRL2	1.24146	0.00166	0.395	3.14482	6090.03	adhesion G protein-coupled receptor L2
ACY1	1.03475	0.00166	0.329	3.14462	781.83	aminoacylase 1
IRX5	1.11856	0.00171	0.357	3.13583	198.49	iroquois homeobox 5
DDIT4	1.06187	0.00172	0.339	3.13486	3847.36	DNA damage inducible transcript 4
CYP27A1	2.58103	0.00173	0.824	3.13374	30.21	cytochrome P450 family 27 subfamily A member 1
GNAS-AS1	3.18556	0.00174	1.017	3.13194	17.98	GNAS antisense RNA 1
RASEF	2.41	0.00174	0.77	3.13144	93.22	RAS and EF-hand domain containing
HESX1	1.85261	0.00174	0.592	3.13162	48.11	HESX homeobox 1
STYXL2	1.31044	0.00175	0.419	3.12892	2787.78	serine/threonine/tyrosine interacting like 2
AGT	4.43847	0.00176	1.419	3.12864	11.54	angiotensinogen
SLCO4A1-AS2	1.54961	0.00176	0.495	3.12798	95.93	SLCO4A1 antisense RNA 2
WNK4	1.47938	0.00178	0.474	3.124	141.66	WNK lysine deficient protein kinase 4
MAN1C1	1.32244	0.00178	0.423	3.12505	108.68	mannosidase alpha class 1C member 1
PIDD1	1.33617	0.00179	0.428	3.1235	815.95	p53-induced death domain protein 1
KLF11	1.0779	0.0018	0.345	3.12156	671.31	KLF transcription factor 11
CAAP1	1.08847	0.00181	0.349	3.1203	213.99	caspase activity and apoptosis inhibitor 1
IGDCC4	1.50741	0.00188	0.485	3.10876	70.4	immunoglobulin superfamily DCC subclass member 4
CPXM2	6.14757	0.0019	1.98	3.10548	6.64	carboxypeptidase X, M14 family member 2
PRDM5	6.14626	0.00191	1.98	3.10457	6.63	PR/SET domain 5
PLA1A	6.14494	0.00193	1.982	3.10101	6.62	phospholipase A1 member A
TRIM72	4.4704	0.00194	1.443	3.09901	11.79	tripartite motif containing 72
ADAM8	1.41075	0.00199	0.456	3.0917	134.04	ADAM metallopeptidase domain 8
TRNW	1.39938	0.00201	0.453	3.08918	124.04	tRNA-Trp
MATN1-AS1	1.77489	0.00203	0.575	3.08549	57.37	MATN1 antisense RNA 1
IKZF4	1.0132	0.00203	0.328	3.08645	248.05	IKAROS family zinc finger 4
SPON1	4.04299	0.00205	1.311	3.08327	5967.96	spondin 1
LRIG3	1.01873	0.00208	0.331	3.07841	566.75	leucine rich repeats and immunoglobulin like domains 3
EBF2	4.00515	0.0021	1.302	3.07548	13.02	EBF transcription factor 2
PRKAA2	1.02536	0.0021	0.333	3.07505	815.67	protein kinase AMP-activated catalytic subunit alpha 2
LGALS2	3.38691	0.00218	1.105	3.06486	14.58	galectin 2
PRSS36	1.37772	0.0022	0.45	3.06246	83.32	serine protease 36
TRNQ	1.17329	0.00221	0.383	3.06106	409.93	tRNA-Gln
GPRASP3	6.09247	0.00228	1.997	3.05098	6.39	G protein-coupled receptor associated sorting protein family member 3
PCDHA3	5.41204	0.00231	1.776	3.04777	11.09	protocadherin alpha 3
LIPT2	1.37732	0.00232	0.452	3.04534	87.88	lipoyl(octanoyl) transferase 2
CREBRF	1.2522	0.00233	0.411	3.04399	148.01	CREB3 regulatory factor
SH2D4B	3.24892	0.00234	1.068	3.04318	16.04	SH2 domain containing 4B
RHEBL1	1.66567	0.00234	0.547	3.04364	67.94	RHEB like 1
PLEKHO1	1.56364	0.00236	0.514	3.04014	65.42	pleckstrin homology domain containing O1
FRAT1	2.48557	0.00237	0.818	3.03927	23.52	FRAT regulator of WNT signaling pathway 1
B3GAT1	1.75934	0.00241	0.58	3.03401	64.71	beta-1,3-glucuronyltransferase 1
BMS1P2	1.39632	0.00243	0.461	3.03171	127.55	BMS1 pseudogene 2
NLGN3	1.73882	0.00245	0.574	3.02967	60.69	neuroligin 3
TMEM121B	2.47834	0.00247	0.819	3.02651	28.43	transmembrane protein 121B
GPRASP1	5.37677	0.00248	1.777	3.02522	10.83	G protein-coupled receptor associated sorting protein 1
PCDHA10	5.37759	0.0025	1.779	3.02333	10.83	protocadherin alpha 10
BMP8A	1.01775	0.00257	0.338	3.01523	263.98	bone morphogenetic protein 8a
RSPH10B	2.18169	0.00259	0.724	3.01286	28.17	radial spoke head 10 homolog B
CCDC162P	1.70076	0.0026	0.565	3.01189	49.74	coiled-coil domain containing 162, pseudogene
SPEM2	3.85827	0.00261	1.282	3.01022	11.83	SPEM family member 2
NKPD1	2.69274	0.00262	0.895	3.009	18.99	NTPase KAP family P-loop domain containing 1
SNHG19	1.06862	0.00262	0.355	3.00866	196.23	small nucleolar RNA host gene 19
LGR4	1.04338	0.00263	0.347	3.00833	2509.8	leucine rich repeat containing G protein-coupled receptor 4
N4BP2	1.42305	0.00276	0.475	2.99317	477.83	NEDD4 binding protein 2
PRRT3-AS1	1.30997	0.00276	0.438	2.99383	110.65	PRRT3 antisense RNA 1
TGFBR3	1.19267	0.00277	0.399	2.9927	1322.81	transforming growth factor beta receptor 3
GLCCI1	1.12354	0.00278	0.376	2.99112	227.3	glucocorticoid induced 1
TRNM	1.07723	0.0028	0.36	2.98839	560.15	tRNA-Met
LRRC10B	3.14851	0.00291	1.057	2.97745	15.07	leucine rich repeat containing 10B
PAIP2B	1.24384	0.00293	0.418	2.9753	106.27	poly(A) binding protein interacting protein 2B
FBXL22	1.21615	0.00293	0.409	2.97477	108.23	F-box and leucine rich repeat protein 22
RBFADN	3.8239	0.00294	1.286	2.97369	11.57	RBFA downstream neighbor
ITLN2	3.53445	0.00298	1.19	2.96986	12.81	intelectin 2
MCHR1	5.3091	0.00305	1.792	2.9626	10.34	melanin concentrating hormone receptor 1
RAB39A	3.50208	0.00305	1.182	2.96252	12.55	RAB39A, member RAS oncogene family
TMEM44	1.0529	0.00306	0.355	2.96209	678.17	transmembrane protein 44
WASHC4	1.07761	0.0031	0.364	2.95728	3350.69	WASH complex subunit 4
TBX6	1.87203	0.00311	0.633	2.95667	40.31	T-box transcription factor 6
CYP2E1	2.17204	0.00316	0.736	2.95178	37.82	cytochrome P450 family 2 subfamily E member 1
TACC1	1.6185	0.00316	0.548	2.95191	74.58	transforming acidic coiled-coil containing protein 1
TERB1	3.57161	0.00317	1.21	2.95119	13.12	telomere repeat binding bouquet formation protein 1
CATSPERG	1.20768	0.00328	0.411	2.93974	112	cation channel sperm associated auxiliary subunit gamma
CT55	3.00537	0.0033	1.023	2.93807	16.09	cancer/testis antigen 55
PKD1L1-AS1	5.97699	0.00332	2.036	2.93625	5.9	PKD1L1 antisense RNA 1
NUDT8	1.18203	0.00332	0.403	2.93617	328.49	nudix hydrolase 8
ADH6	3.09001	0.00339	1.055	2.92998	14.52	alcohol dehydrogenase 6 (class V)
ZNF341-AS1	2.28985	0.00341	0.782	2.92844	23.98	ZNF341 antisense RNA 1
CYBRD1	4.34694	0.00343	1.486	2.92615	10.87	cytochrome b reductase 1
FABP6	1.02913	0.00344	0.352	2.92556	369.79	fatty acid binding protein 6
DOCK11	1.28657	0.00348	0.44	2.92165	145.3	dedicator of cytokinesis 11
MT2A	1.22029	0.00349	0.418	2.9209	417.64	metallothionein 2A
RAI2	3.87347	0.00355	1.329	2.91518	262.83	retinoic acid induced 2
ACMSD	2.14339	0.00356	0.735	2.9144	33.08	aminocarboxymuconate semialdehyde decarboxylase
PDE4B	1.80365	0.00363	0.62	2.90854	38.85	phosphodiesterase 4B
ANKRD34B	1.11616	0.00367	0.384	2.90562	208.76	ankyrin repeat domain 34B
ONECUT1	2.0194	0.00372	0.696	2.90096	43.71	one cut homeobox 1
COLQ	1.54423	0.00372	0.532	2.90113	74.74	collagen like tail subunit of asymmetric acetylcholinesterase
TSPAN13	1.00963	0.00372	0.348	2.90108	364.99	tetraspanin 13
LPP-AS2	1.31782	0.00385	0.456	2.88988	80.88	LPP antisense RNA 2
KLKB1	2.71098	0.00386	0.938	2.88966	17.29	kallikrein B1
KLRG2	1.21377	0.00387	0.42	2.88831	355.63	killer cell lectin like receptor G2
MPP7	1.24253	0.00388	0.43	2.88753	155.9	MAGUK p55 scaffold protein 7
SPATC1	1.61315	0.00391	0.559	2.88529	48.54	spermatogenesis and centriole associated 1
TG	1.64821	0.00394	0.572	2.88295	46.28	thyroglobulin
KIF26A-DT	2.21812	0.00396	0.77	2.88128	30.2	KIF26A divergent transcript
ASB14	1.43537	0.00396	0.498	2.88096	76.35	ankyrin repeat and SOCS box containing 14
GGTLC2	1.45789	0.00399	0.506	2.87889	128.68	gamma-glutamyltransferase light chain 2
POU3F1	4.27326	0.00408	1.488	2.87195	10.35	POU class 3 homeobox 1
FOXN4	2.56287	0.00411	0.893	2.86959	31.63	forkhead box N4
SKIDA1	1.15068	0.00411	0.401	2.8694	129.45	SKI/DACH domain containing 1
TMEM254-AS1	1.68713	0.00412	0.588	2.86882	48.33	TMEM254 antisense RNA 1
ARHGAP27P1	1.25327	0.00415	0.437	2.86674	149.78	Rho GTPase activating protein 27 pseudogene 1
GATA4	2.10413	0.00417	0.734	2.86475	26.97	GATA binding protein 4
PCDHGB7	1.70649	0.00418	0.596	2.86399	42.3	protocadherin gamma subfamily B, 7
SMIM10L2A	1.00823	0.00432	0.353	2.85416	205.37	small integral membrane protein 10 like 2A
LCP1	1.15504	0.00435	0.405	2.85143	381.02	lymphocyte cytosolic protein 1
ADORA2A-AS1	1.79811	0.00447	0.633	2.84286	41	ADORA2A antisense RNA 1
KLHL24	1.03413	0.00447	0.364	2.84283	303.25	kelch like family member 24
TRNI	1.09997	0.00452	0.387	2.83963	559.8	tRNA-Ile
NXNL2	1.21849	0.00455	0.429	2.83712	104.96	nucleoredoxin like 2
SP9	3.03863	0.00468	1.074	2.82801	14.07	Sp9 transcription factor
SCNN1D	1.74358	0.00468	0.616	2.82861	91.81	sodium channel epithelial 1 subunit delta
LONRF2	1.12513	0.00475	0.399	2.82335	253.36	LON peptidase N-terminal domain and ring finger 2
MAN2A1	1.10631	0.00483	0.393	2.81838	1802.13	mannosidase alpha class 2A member 1
PADI3	1.45144	0.00484	0.515	2.81752	178.61	peptidyl arginine deiminase 3
MYCL	1.12721	0.0049	0.401	2.81384	130.44	MYCL proto-oncogene, bHLH transcription factor
ADTRP	1.80191	0.00496	0.641	2.8094	35.39	androgen dependent TFPI regulating protein
ZFPM1	1.26305	0.00497	0.45	2.80917	117.63	zinc finger protein, FOG family member 1
BCL6	1.16506	0.00504	0.415	2.80459	111.36	BCL6 transcription repressor
ZNF850	1.06986	0.00507	0.382	2.80231	145.9	zinc finger protein 850
GAL3ST2	5.11933	0.0051	1.828	2.80044	9.1	galactose-3-O-sulfotransferase 2
CSMD1	3.68798	0.00514	1.318	2.79813	10.6	CUB and Sushi multiple domains 1
LRRC66	1.80349	0.00516	0.645	2.79666	35.42	leucine rich repeat containing 66
PTAR1	1.06219	0.00519	0.38	2.79519	2264.85	protein prenyltransferase alpha subunit repeat containing 1
ZNF333	1.01387	0.0052	0.363	2.79428	229.68	zinc finger protein 333
SH3RF3-AS1	3.3744	0.00521	1.208	2.79393	11.57	SH3RF3 antisense RNA 1
ZFPM2	1.49061	0.00525	0.534	2.79156	69.8	zinc finger protein, FOG family member 2
MATN1	2.26701	0.00533	0.814	2.78624	23.66	matrilin 1
FES	1.62947	0.00533	0.585	2.78632	46.88	FES proto-oncogene, tyrosine kinase
C1RL-AS1	1.05927	0.00544	0.381	2.78001	434.72	C1RL antisense RNA 1
HEY2	1.53458	0.00551	0.553	2.77533	58.5	hes related family bHLH transcription factor with YRPW motif 2
H2BC12L	1.92196	0.00555	0.693	2.77348	30.47	H2B clustered histone 12 like
ANKRD36B	1.04518	0.00556	0.377	2.77294	357.02	ankyrin repeat domain 36B
DLL1	1.1951	0.00558	0.431	2.77162	96.25	delta like canonical Notch ligand 1
TACR2	1.09682	0.00563	0.396	2.7683	119	tachykinin receptor 2
ALLC	3.75728	0.00569	1.359	2.76523	11.09	allantoicase
CD99P1	1.078	0.00571	0.39	2.76386	126.65	CD99 molecule pseudogene 1
SECISBP2L	1.09919	0.00574	0.398	2.76227	2545.36	SECIS binding protein 2 like
LHPP	1.34598	0.00579	0.488	2.75969	82.91	phospholysine phosphohistidine inorganic pyrophosphate phosphatase
HSD3BP4	5.07617	0.0058	1.84	2.7588	8.84	hydroxy-delta-5-steroid dehydrogenase, 3 beta, pseudogene 4
PSG3	1.28549	0.00582	0.466	2.75776	90.97	pregnancy specific beta-1-glycoprotein 3
UBE2Q2P16	3.14802	0.00583	1.142	2.75745	12.55	UBE2Q2 pseudogene 16
NALT1	1.69522	0.00583	0.615	2.75733	61.46	NOTCH1 associated lncRNA in T cell acute lymphoblastic leukemia 1
GREB1	1.17804	0.00585	0.427	2.75631	160.21	growth regulating estrogen receptor binding 1
VMO1	3.64853	0.0059	1.325	2.75301	10.33	vitelline membrane outer layer 1 homolog
BDH1	3.50084	0.00595	1.273	2.75037	12.53	3-hydroxybutyrate dehydrogenase 1
LRFN2	5.78519	0.00601	2.106	2.74737	5.16	leucine rich repeat and fibronectin type III domain containing 2
TMEM47	1.31574	0.00607	0.48	2.74384	103	transmembrane protein 47
CTRB2	4.16141	0.0061	1.517	2.74252	9.61	chymotrypsinogen B2
CYTIP	4.16096	0.0061	1.517	2.74234	9.62	cytohesin 1 interacting protein
C12orf75-AS1	1.11894	0.0061	0.408	2.74255	130.72	C12orf75 antisense RNA 1
CHI3L1	3.37262	0.00611	1.23	2.74182	11.56	chitinase 3 like 1
SLC9B2	4.69438	0.00623	1.716	2.73524	218.86	solute carrier family 9 member B2
ZDHHC11	1.13248	0.00628	0.414	2.73293	901.41	zinc finger DHHC-type containing 11
PCDHA1	2.94863	0.0063	1.079	2.73174	13.31	protocadherin alpha 1
SNORA70F	4.07613	0.00641	1.495	2.72602	9.09	small nucleolar RNA, H/ACA box 70F
ZNF461	1.01814	0.00644	0.374	2.7245	163.2	zinc finger protein 461
ABCA12	1.92088	0.00662	0.707	2.71549	32.89	ATP binding cassette subfamily A member 12
PRODH	1.03592	0.00666	0.382	2.71335	2456.8	proline dehydrogenase 1
TMEM53	1.27793	0.00676	0.472	2.70825	73.2	transmembrane protein 53
BOC	1.67491	0.00677	0.618	2.70806	41.6	BOC cell adhesion associated, oncogene regulated
C1QTNF3	1.2506	0.0068	0.462	2.70656	79.97	C1q and TNF related 3
SSR4P1	1.45998	0.00685	0.54	2.7041	72.54	signal sequence receptor subunit 4 pseudogene 1
NALF1	1.31232	0.00696	0.486	2.69861	123.17	NALCN channel auxiliary factor 1
ATP4A	3.30478	0.00697	1.225	2.69834	11.07	ATPase H+/K+ transporting subunit alpha
ADRA2B	1.36632	0.00697	0.506	2.69816	118.33	adrenoceptor alpha 2B
TNC	1.34502	0.00709	0.5	2.69243	567.64	tenascin C
GPC2	1.11681	0.0071	0.415	2.69219	228.12	glypican 2
CLDN18	2.77617	0.00718	1.033	2.68837	15.98	claudin 18
GPRASP2	5.71396	0.00738	2.133	2.67897	4.91	G protein-coupled receptor associated sorting protein 2
SLC24A3	2.78442	0.0074	1.04	2.67849	14.05	solute carrier family 24 member 3
PRR22	1.2684	0.00741	0.474	2.67767	98	proline rich 22
KIAA1656	1.00944	0.00744	0.377	2.67662	267.52	KIAA1656 protein
MFNG	1.39676	0.00752	0.523	2.67292	234.74	MFNG O-fucosylpeptide 3-beta-N-acetylglucosaminyltransferase
HBA2	4.98883	0.00755	1.867	2.67155	8.33	hemoglobin subunit alpha 2
ANKK1	2.03666	0.00767	0.764	2.66606	35.04	ankyrin repeat and kinase domain containing 1
NT5E	5.07576	0.00773	1.906	2.66361	70.71	5'-nucleotidase ecto
MYD88	1.73945	0.00789	0.655	2.65685	37.53	MYD88 innate immune signal transduction adaptor
ANKRD36C	1.2257	0.00792	0.462	2.65557	334.73	ankyrin repeat domain 36C
AVPR1B	1.83891	0.00794	0.693	2.65445	31.45	arginine vasopressin receptor 1B
SCUBE2	1.51971	0.00794	0.572	2.65465	61	signal peptide, CUB domain and EGF like domain containing 2
SLC22A11	4.94941	0.00799	1.866	2.65234	8.12	solute carrier family 22 member 11
NUP62CL	1.30114	0.00816	0.492	2.6455	69.63	nucleoporin 62 C-terminal like
PDE1C	1.90666	0.00827	0.722	2.64103	29.01	phosphodiesterase 1C
CLUL1	1.43755	0.0083	0.545	2.6395	52.85	clusterin like 1
KCNG3	1.65042	0.00832	0.625	2.63892	45.29	potassium voltage-gated channel modifier subfamily G member 3
PRKAG2-AS1	1.66521	0.00833	0.631	2.63848	41.39	PRKAG2 antisense RNA 1
ZNF852	1.07835	0.00867	0.411	2.62482	296.91	zinc finger protein 852
FAM225A	2.44563	0.00871	0.932	2.62326	18.05	family with sequence similarity 225 member A
BCL2L10	2.03926	0.00911	0.782	2.60796	26.01	BCL2 like 10
CALML6	1.65836	0.00923	0.637	2.60358	43.36	calmodulin like 6
CLIP3	1.18223	0.00925	0.454	2.60284	128.92	CAP-Gly domain containing linker protein 3
IQCA1	1.43566	0.00929	0.552	2.60112	62.21	IQ motif containing with AAA domain 1
DPH3P1	1.46329	0.00939	0.563	2.59754	47.8	diphthamide biosynthesis 3 pseudogene 1
POM121L10P	1.36648	0.00963	0.528	2.58892	60.09	POM121 transmembrane nucleoporin like 10, pseudogene
B4GALT4-AS1	1.01288	0.00964	0.391	2.58836	186.61	B4GALT4 antisense RNA 1
TDRD6	1.99961	0.00968	0.773	2.58694	25.44	tudor domain containing 6
TRAPPC6A	1.04607	0.00987	0.405	2.58035	120.86	trafficking protein particle complex subunit 6A
CPNE7	1.09428	0.00992	0.424	2.57874	1610.16	copine 7
NCR3LG1	1.57891	0.00998	0.613	2.57658	51.75	natural killer cell cytotoxicity receptor 3 ligand 1
PKNOX2	3.9919	0.0104	1.559	2.56088	8.61	PBX/knotted 1 homeobox 2
EPM2A	1.05538	0.0104	0.412	2.56274	106.51	EPM2A glucan phosphatase, laforin
LNCATV	3.02465	0.0105	1.182	2.55947	11.63	lncRNA negative regulator of antiviral signaling
RAB6C-AS1	1.43717	0.0105	0.562	2.55763	67.91	RAB6C antisense RNA 1
IL17D	1.14622	0.0105	0.448	2.55961	84.22	interleukin 17D
MMP28	2.69774	0.0107	1.057	2.55147	13.34	matrix metallopeptidase 28
P2RX5	2.28516	0.0107	0.895	2.5524	25.4	purinergic receptor P2X 5
DPYSL4	1.76387	0.0107	0.691	2.55375	35.78	dihydropyrimidinase like 4
PRRT3	1.22274	0.0107	0.479	2.55247	84.81	proline rich transmembrane protein 3
SYT9-AS1	2.45741	0.0108	0.964	2.54854	16.52	SYT9 antisense RNA 1
POU2F2	1.57803	0.0108	0.619	2.54918	45.63	POU class 2 homeobox 2
NKD2	1.18584	0.0111	0.467	2.54094	132.46	NKD inhibitor of WNT signaling pathway 2
RASD2	1.90476	0.0113	0.752	2.53185	36.21	RASD family member 2
PRAM1	2.95697	0.0114	1.169	2.53024	13.38	PML-RARA regulated adaptor molecule 1
ERV3-1-ZNF117	1.08081	0.0114	0.427	2.53002	95.11	ERV3-1-ZNF117 readthrough
FAM9A	2.82551	0.0115	1.118	2.5265	12.35	family with sequence similarity 9 member A
CNIH3-AS2	2.43307	0.0117	0.966	2.51989	16.28	CNIH3 antisense RNA 2
EPHA6	3.45278	0.0118	1.371	2.51785	9.12	EPH receptor A6
DACT2	2.85244	0.0121	1.137	2.50877	16.73	dishevelled binding antagonist of beta catenin 2
LGSN	2.31895	0.0122	0.926	2.50541	18.29	lengsin, lens protein with glutamine synthetase domain
DOCK4	1.39551	0.0122	0.557	2.50688	140.45	dedicator of cytokinesis 4
EPHB3	1.33279	0.0122	0.532	2.50661	70.72	EPH receptor B3
MXRA8	1.10882	0.0122	0.442	2.50679	161.41	matrix remodeling associated 8
KCNJ4	2.33784	0.0125	0.936	2.49728	26.18	potassium inwardly rectifying channel subfamily J member 4
TMSB15A	1.10145	0.0126	0.441	2.49568	360.25	thymosin beta 15A
GRPR	1.91346	0.0128	0.769	2.4894	25.47	gastrin releasing peptide receptor
THBD	4.7566	0.0129	1.913	2.48634	7.13	thrombomodulin
SLC49A3	1.14283	0.0129	0.46	2.48682	107.73	solute carrier family 49 member 3
CAPS2	3.4468	0.013	1.387	2.48457	9.08	calcyphosine 2
IRAIN	2.30923	0.013	0.929	2.4845	19.7	IGF1R antisense imprinted non-protein coding RNA
PSMG3-AS1	1.33516	0.013	0.538	2.48343	53.78	PSMG3 antisense RNA 1 (head to head)
FER1L6	2.29669	0.0131	0.926	2.48045	16.55	fer-1 like family member 6
LGALS9	1.36312	0.0131	0.55	2.48012	90.88	galectin 9
CD200	3.16037	0.0133	1.276	2.47648	10.12	CD200 molecule
CYP2W1	2.53287	0.0134	1.024	2.474	13.81	cytochrome P450 family 2 subfamily W member 1
MROH3P	1.70924	0.0134	0.691	2.47359	34.77	maestro heat like repeat family member 3, pseudogene
SLC6A18	3.41045	0.0136	1.383	2.46641	8.88	solute carrier family 6 member 18
SBNO1-AS1	1.5759	0.0136	0.639	2.467	37.48	SBNO1 antisense RNA 1
SCAT8	3.16289	0.014	1.287	2.45737	10.14	S-phase cancer associated transcript 8
HK3	1.86367	0.0144	0.761	2.44778	31.86	hexokinase 3
HAVCR1	1.18748	0.0145	0.486	2.44502	9520.13	hepatitis A virus cellular receptor 1
FAM186B	1.07058	0.0145	0.438	2.44511	89.13	family with sequence similarity 186 member B
DUOX2	4.70087	0.015	1.932	2.43311	6.87	dual oxidase 2
RSPH14	1.4121	0.015	0.58	2.43286	46.57	radial spoke head 14 homolog
MSS51	1.16822	0.015	0.481	2.43124	89.23	MSS51 mitochondrial translational activator
INSYN1	1.11233	0.0153	0.459	2.42435	77.23	inhibitory synaptic factor 1
IPMK	1.00853	0.0153	0.416	2.42424	330.34	inositol polyphosphate multikinase
SH2D7	1.67837	0.0155	0.693	2.42101	29.92	SH2 domain containing 7
TGFBI	1.96909	0.0158	0.816	2.41428	21.26	transforming growth factor beta induced
H2AC19	1.23005	0.0158	0.51	2.41403	65.55	H2A clustered histone 19
LMO2	2.19644	0.0159	0.911	2.41155	17.05	LIM domain only 2
LRATD1	1.18327	0.0159	0.491	2.41146	73.23	LRAT domain containing 1
MYCBPAP	3.36755	0.0161	1.399	2.4075	8.64	MYCBP associated protein
SLC7A9	1.6256	0.0161	0.676	2.40563	31.18	solute carrier family 7 member 9
CILP2	1.3205	0.0161	0.549	2.40648	57.84	cartilage intermediate layer protein 2
RARRES2	2.5596	0.0162	1.065	2.40343	14.03	retinoic acid receptor responder 2
CUBN	1.59902	0.0162	0.665	2.4051	81.99	cubilin
HS3ST3A1	1.06139	0.0163	0.442	2.40105	91.11	heparan sulfate-glucosamine 3-sulfotransferase 3A1
NTSR1	1.7944	0.0164	0.748	2.39927	25.01	neurotensin receptor 1
FAM182B	2.87815	0.0165	1.201	2.39667	10.63	family with sequence similarity 182 member B
SPSB4	1.42684	0.0165	0.595	2.39698	44.1	splA/ryanodine receptor domain and SOCS box containing 4
SUSD4	1.93086	0.0166	0.806	2.39469	77.12	sushi domain containing 4
DCHS2	2.09664	0.0167	0.876	2.39407	18.8	dachsous cadherin-related 2
FCGBP	1.1941	0.0169	0.5	2.38926	112.08	Fc gamma binding protein
CC2D2B	1.19539	0.017	0.501	2.38736	82.04	coiled-coil and C2 domain containing 2B
BTBD19	1.11465	0.017	0.467	2.38735	78.92	BTB domain containing 19
GGN	1.86112	0.0171	0.78	2.38517	25.92	gametogenetin
TRABD2B	3.11668	0.0172	1.308	2.38271	730.79	TraB domain containing 2B
WDR88	1.06221	0.0173	0.446	2.38108	87.22	WD repeat domain 88
CCDC13	1.15318	0.0174	0.485	2.37757	96.78	coiled-coil domain containing 13
OLIG1	1.49512	0.0175	0.629	2.37635	35.95	oligodendrocyte transcription factor 1
ELAPOR2	2.56871	0.0177	1.083	2.37187	12.35	endosome-lysosome associated apoptosis and autophagy regulator family member 2
KDM7A-DT	1.19026	0.018	0.503	2.3664	61.79	KDM7A divergent transcript
DUSP13	3.32017	0.0182	1.405	2.36234	8.39	dual specificity phosphatase 13
STK32A	1.27418	0.0182	0.54	2.36101	54.79	serine/threonine kinase 32A
PEX5L	1.27896	0.0183	0.542	2.35962	66.27	peroxisomal biogenesis factor 5 like
ILDR2	2.04097	0.0184	0.866	2.35771	19.52	immunoglobulin like domain containing receptor 2
GAS2L2	2.83741	0.0185	1.204	2.35591	10.36	growth arrest specific 2 like 2
DUOX1	2.36219	0.0189	1.006	2.34811	14.06	dual oxidase 1
TCP10L	2.04716	0.0189	0.872	2.34823	18.28	t-complex 10 like
DNAI1	3.40855	0.019	1.454	2.34502	8.87	dynein axonemal intermediate chain 1
RASL11A	1.07678	0.019	0.459	2.34469	77.53	RAS like family 11 member A
SLC4A7	1.23923	0.0191	0.529	2.34306	743.28	solute carrier family 4 member 7
TSPAN1	1.18364	0.0191	0.505	2.34435	1268.21	tetraspanin 1
HAAO	1.56314	0.0193	0.668	2.33893	34.21	3-hydroxyanthranilate 3,4-dioxygenase
H2AC18	1.23746	0.0194	0.529	2.33838	58.09	H2A clustered histone 18
BMP2	1.13068	0.0194	0.484	2.33703	68.98	bone morphogenetic protein 2
TMEM269	1.93667	0.0199	0.832	2.32808	23.35	transmembrane protein 269
ECT2L	2.14801	0.0201	0.924	2.32365	16.59	epithelial cell transforming 2 like
HRK	1.06462	0.0202	0.458	2.32352	81.82	harakiri, BCL2 interacting protein
TAS1R3	1.51129	0.0203	0.651	2.32157	50.93	taste 1 receptor member 3
DUOXA1	3.75696	0.0208	1.625	2.31218	7.39	dual oxidase maturation factor 1
NR1D1	1.07467	0.0209	0.465	2.30938	121.69	nuclear receptor subfamily 1 group D member 1
SHC4	2.98838	0.0211	1.296	2.30575	11.37	SHC adaptor protein 4
NR0B2	2.67287	0.0211	1.159	2.3063	388.41	nuclear receptor subfamily 0 group B member 2
AQP11	1.0898	0.0212	0.473	2.3048	73.23	aquaporin 11
CFAP20DC-DT	4.53565	0.0216	1.974	2.29778	6.16	CFAP20DC divergent transcript
DNTT	4.53712	0.0217	1.977	2.29526	6.16	DNA nucleotidylexotransferase
CYP4F35P	1.60028	0.0222	0.7	2.28702	48.22	cytochrome P450 family 4 subfamily F member 35, pseudogene
BSN	1.02637	0.023	0.451	2.27391	112.02	bassoon presynaptic cytomatrix protein
RGS2	1.00975	0.0235	0.446	2.26557	86.64	regulator of G protein signaling 2
IFNE	1.8196	0.0239	0.806	2.25847	28.82	interferon epsilon
SLC9A5	1.255	0.0239	0.556	2.25843	59.44	solute carrier family 9 member A5
FAM83A-AS1	1.56738	0.0244	0.696	2.25038	29.25	FAM83A antisense RNA 1
TNFRSF8	1.60198	0.0245	0.712	2.24947	27.72	TNF receptor superfamily member 8
FAM86HP	1.10452	0.0254	0.494	2.2351	76.94	family with sequence similarity 86, member A pseudogene
COLEC11	1.36544	0.0257	0.612	2.23019	41.85	collectin subfamily member 11
SPIB	1.9448	0.0259	0.873	2.22791	27.14	Spi-B transcription factor
KCNJ2	2.4657	0.026	1.108	2.22615	11.62	potassium inwardly rectifying channel subfamily J member 2
GATM	2.4656	0.026	1.108	2.22603	11.62	glycine amidinotransferase
ZMAT4	2.91366	0.0261	1.31	2.22489	10.86	zinc finger matrin-type 4
KANSL1-AS1	1.19612	0.0264	0.539	2.22052	51.92	KANSL1 antisense RNA 1
PITX3	2.33609	0.0267	1.054	2.21621	13.85	paired like homeodomain 3
CDRT15P3	1.86178	0.0267	0.84	2.21582	24.76	CDRT15 pseudogene 3
MAFB	2.26855	0.0271	1.027	2.20995	13.32	MAF bZIP transcription factor B
CRHR1	2.90299	0.0275	1.317	2.20486	8.63	corticotropin releasing hormone receptor 1
PGAM2	1.80316	0.0276	0.819	2.20257	20.56	phosphoglycerate mutase 2
KCNK3	1.31341	0.0278	0.597	2.19972	43.45	potassium two pore domain channel subfamily K member 3
BCAR3-AS1	1.03231	0.0285	0.471	2.19077	81.34	BCAR3 antisense RNA 1
B3GALT1	1.53213	0.0286	0.7	2.18841	40.59	beta-1,3-galactosyltransferase 1
KLF3-AS1	1.96481	0.0288	0.899	2.18593	22.46	KLF3 antisense RNA 1
SLC8A2	1.45292	0.029	0.665	2.18328	45.64	solute carrier family 8 member A2
PSLNR	2.20933	0.0291	1.012	2.18251	14.31	prostate enriched lncRNA
GUSBP16	1.00294	0.0291	0.46	2.18185	79.49	GUSB pseudogene 16
GLUD1P2	2.3391	0.0294	1.074	2.17777	12.33	glutamate dehydrogenase 1 pseudogene 2
CLCA2	2.02823	0.0295	0.932	2.17736	16.8	chloride channel accessory 2
NOS1	2.416	0.0296	1.111	2.1754	899.42	nitric oxide synthase 1
DCAF4L1	1.27347	0.0298	0.586	2.17256	73.03	DDB1 and CUL4 associated factor 4 like 1
DBH-AS1	1.47987	0.03	0.682	2.17035	42.41	DBH antisense RNA 1
ZFP2	1.44356	0.0306	0.667	2.16272	35.96	ZFP2 zinc finger protein
TGFBR3L	1.9231	0.0316	0.894	2.15004	17.07	transforming growth factor beta receptor 3 like
PCDH12	1.75689	0.0316	0.817	2.14925	22.28	protocadherin 12
EFCAB6	1.78095	0.032	0.83	2.1445	20.32	EF-hand calcium binding domain 6
SLC13A3	1.92111	0.0325	0.898	2.13818	17.05	solute carrier family 13 member 3
ABCA9	1.71784	0.0325	0.803	2.13815	24.01	ATP binding cassette subfamily A member 9
CPZ	1.07241	0.0331	0.503	2.13047	78.14	carboxypeptidase Z
PKD1L3	1.82052	0.0332	0.855	2.12961	19.61	polycystin 1 like 3, transient receptor potential channel interacting
C2orf81	1.21916	0.0334	0.573	2.12674	59.26	chromosome 2 open reading frame 81
H2BC5	1.12186	0.0335	0.528	2.12651	63.84	H2B clustered histone 5
SNORD10	1.55087	0.0338	0.731	2.12296	26.99	small nucleolar RNA, C/D box 10
CDKN2B-AS1	2.70952	0.0349	1.284	2.10985	9.59	CDKN2B antisense RNA 1
FNDC7	3.47064	0.0355	1.65	2.10301	6.15	fibronectin type III domain containing 7
NR5A2	2.46452	0.0355	1.172	2.10279	11.61	nuclear receptor subfamily 5 group A member 2
TDRD12	2.33773	0.0357	1.113	2.10083	13.86	tudor domain containing 12
FOXD4L4	2.11583	0.0362	1.01	2.09498	13.57	forkhead box D4 like 4
DIO3	1.32984	0.0362	0.635	2.09433	36.65	iodothyronine deiodinase 3
GRIK5	1.19001	0.0362	0.568	2.09522	59.27	glutamate ionotropic receptor kainate type subunit 5
CDHR5	1.92371	0.0363	0.919	2.09406	21.95	cadherin related family member 5
SLC12A5	1.04859	0.0368	0.502	2.08791	77.29	solute carrier family 12 member 5
LRRN4CL	2.1726	0.037	1.042	2.08537	12.61	LRRN4 C-terminal like
GP6	2.17179	0.037	1.041	2.0859	12.61	glycoprotein VI platelet
KIF25	4.27114	0.0374	2.052	2.08142	5.17	kinesin family member 25
MKRN3	1.01887	0.0376	0.49	2.07865	113.98	makorin ring finger protein 3
CABYR	1.10433	0.038	0.532	2.07441	72.94	calcium binding tyrosine phosphorylation regulated
GPR75	1.12271	0.0391	0.544	2.0634	72.78	G protein-coupled receptor 75
SLC47A2	1.31249	0.0394	0.637	2.06009	35.45	solute carrier family 47 member 2
TBC1D10C	1.43472	0.0399	0.698	2.05504	29.2	TBC1 domain family member 10C
MYOM2	1.00123	0.0404	0.488	2.04973	74.84	myomesin 2
TIGD4	2.62097	0.0411	1.283	2.04259	9.09	tigger transposable element derived 4
CACNA1G	1.2491	0.0412	0.612	2.04153	42.09	calcium voltage-gated channel subunit alpha1 G
GFRA3	2.58447	0.0419	1.27	2.03436	8.9	GDNF family receptor alpha 3
ACVR1C	1.01077	0.0421	0.497	2.03298	62.91	activin A receptor type 1C
SNORD26	1.21389	0.0425	0.598	2.02835	39.7	small nucleolar RNA, C/D box 26
AMPH	1.89413	0.0426	0.934	2.02779	16.8	amphiphysin
RGS9BP	2.03827	0.0428	1.006	2.02568	14.29	regulator of G protein signaling 9 binding protein
PCNX4-DT	1.52642	0.0433	0.755	2.02079	33.57	PCNX4 divergent transcript
GPR55	2.30814	0.0446	1.149	2.00811	10.6	G protein-coupled receptor 55
CLEC11A	1.21084	0.0447	0.603	2.00723	52.27	C-type lectin domain containing 11A
RTN1	1.82085	0.0448	0.908	2.00627	17.3	reticulon 1
SLC14A1	2.19547	0.0449	1.095	2.00556	11.36	solute carrier family 14 member 1 (Kidd blood group)
C2orf92	1.03956	0.0453	0.519	2.00173	64.52	chromosome 2 open reading frame 92
FOXD4L5	1.48138	0.046	0.743	1.99503	27.97	forkhead box D4 like 5
SPATA25	1.91781	0.0462	0.962	1.99314	14.59	spermatogenesis associated 25
C1orf100	1.87148	0.0474	0.944	1.98298	20.16	chromosome 1 open reading frame 100
KIAA1755	2.40604	0.0477	1.215	1.98012	9.62	KIAA1755
CPA4	1.10569	0.0482	0.56	1.97599	52.13	carboxypeptidase A4
AGAP11	1.09924	0.0491	0.559	1.96767	75.94	ArfGAP with GTPase domain, ankyrin repeat and PH domain 11
ANKRD61	1.08447	0.0495	0.552	1.96442	51.61	ankyrin repeat domain 61
N4BP2L1	1.00686	0.0497	0.513	1.96271	117.14	NEDD4 binding protein 2 like 1
