# Supplementary material for: Comprehensive analysis of hub genes associated with cisplatin-resistance in ovarian cancer and screening of therapeutic drugs through bioinformatics and experimental validation
Source: J Ovarian Res. 2024 Jul 10;17:142. doi: 10.1186/s13048-024-01461-w (PMC11234624; doi:10.1186/s13048-024-01461-w)
Supplement: Supplementary file 1 — Supplementary Material 1. [file 13048_2024_1461_MOESM1_ESM.zip › 02 μò░μì«μò┤τÉå∩╝êΦíÑσààμûçΣ╗╢1∩╝ë/GSE45553.xlsx]

## Sheet: Down
Gene.symbol	logFC	P.Value	t	B
AASS	-1.40195	9.51e-08	-14.663	8.13194
ABCB1	-1.60458	1.86e-08	-17.5718	9.8946
ABCB7	-1.16547	2.15e-08	-17.2898	9.73674
ACAA2	-1.42883	6.52e-08	-15.2925	8.54051
ACADSB	-2.68626	3.04e-10	-27.5438	14.2595
ACP1	-1.17992	3.46e-08	-16.4088	9.22663
ACP6	-1.51932	7.96e-08	-14.9566	8.32456
ACSL1	-1.76533	2.64e-09	-21.7691	11.9839
ACTR6	-1.26796	1.74e-07	-13.7075	7.47888
ACVR1C	-1.86632	2.05e-08	-17.385	9.79033
ACYP1	-1.20126	1.6e-06	-10.6515	5.06536
ADAM23	-1.62973	1.03e-06	-11.2034	5.54366
ADAMTS19	-1.63452	4.64e-08	-15.8795	8.90713
ADAMTS20	-1.01419	7.45e-05	-6.70826	0.887987
ADAT1	-1.15855	1.02e-07	-14.5477	8.05535
ADAT2	-2.21004	1.53e-09	-23.1053	12.563
ADCYAP1R1	-1.09949	1.77e-05	-8.02204	2.45168
ADGRB3	-1.1889	4.48e-07	-12.3169	6.4483
ADGRL3	-2.0715	4.34e-10	-26.5018	13.889
ADSL	-1.09725	2.67e-08	-16.8829	9.50437
AGA	-3.52722	5.76e-11	-32.9905	15.9729
AGK	-1.11686	6.01e-07	-11.9143	6.12998
AGTPBP1	-1.24747	1.42e-07	-14.0181	7.69579
AHI1	-1.04363	4.78e-06	-9.3769	3.87369
AHSA1	-1.1592	1.41e-07	-14.0265	7.70157
AIFM1	-1.49775	1.06e-08	-18.6932	10.4985
AK2	-1.49091	6.24e-08	-15.3681	8.58846
AK7	-1.31098	6.4e-08	-15.3226	8.55963
ALDH18A1	-1.14686	2.36e-07	-13.2427	7.14562
ALDH1A2	-1.33913	5.98e-07	-11.9218	6.13599
ALDH3A2	-1.69301	9.99e-09	-18.816	10.5624
ALDOC	-1.83102	5.18e-09	-20.2215	11.2654
ALG10B	-1.44561	2.33e-07	-13.2592	7.15763
ALG13	-1.5825	1.81e-06	-10.5024	4.93238
ALG6	-1.96223	1.55e-08	-17.9302	10.0917
ALMS1	-1.27744	8.22e-07	-11.4962	5.78905
AMBN	-3.01144	6.77e-11	-32.4153	15.8076
AMD1	-1.36706	1.26e-07	-14.208	7.82619
AMER1	-1.25996	1.03e-05	-8.55659	3.03385
AMOT	-3.30056	1.09e-09	-23.9682	12.9186
AMZ2P1	-1.07593	9.54e-05	-6.49989	0.620957
ANGEL1	-1.15387	1.22e-07	-14.2582	7.86035
ANGEL2	-1.46801	2.97e-07	-12.906	6.89739
ANK3	-2.2328	8.52e-11	-31.6192	15.5731
ANKRD18A	-1.78803	6.61e-07	-11.7853	6.02601
ANKRD18B	-1.68324	2.61e-07	-13.0917	7.03503
ANKRD18DP	-1.33717	1.36e-06	-10.856	5.24506
ANKRD19P	-2.84585	1.41e-09	-23.3214	12.6534
ANKRD46	-2.10404	1.99e-09	-22.4543	12.2853
ANKRD49	-1.00347	1.34e-05	-8.29009	2.74723
ANO5	-2.17963	1.74e-07	-13.707	7.47855
ANP32E	-1.87587	3.03e-08	-16.6483	9.3679
API5	-1.03746	3.81e-07	-12.546	6.62524
APLP2	-1.07523	2.59e-07	-13.1059	7.04548
APOC1	-1.53531	8.27e-07	-11.4882	5.78243
APOO	-1.12933	1.84e-07	-13.6167	7.41461
APOOL	-1.48313	9.81e-08	-14.6111	8.09756
ARFGEF3	-1.07114	5.81e-08	-15.4899	8.6653
ARG2	-1.65713	1.88e-08	-17.5462	9.88038
ARHGAP19-SLIT1	-1.28865	5.26e-09	-20.1885	11.2495
ARHGEF26	-1.3439	4.34e-06	-9.48193	3.97687
ARHGEF6	-2.73076	8e-10	-24.7986	13.2483
ARID2	-1.41681	4.25e-07	-12.3922	6.50679
ARL15	-1.65607	3.27e-08	-16.5111	9.2872
ARL5A	-1.13373	4.86e-05	-7.08148	1.35274
ARL5B	-1.64777	7.38e-10	-25.0173	13.3332
ARL6	-1.03804	6.55e-05	-6.81898	1.02766
ARMC10	-1.23017	3.04e-06	-9.88622	4.36536
ARMC4	-1.22208	5.42e-07	-12.0549	6.24228
ARMCX5-GPRASP2	-2.11374	4.18e-09	-20.704	11.4953
ARMT1	-1.19484	4.98e-06	-9.33089	3.82819
ARNT2	-1.20089	2.21e-06	-10.2617	4.71439
ARV1	-1.83145	2.37e-08	-17.1086	9.63393
ASAH2B	-1.06429	3.66e-07	-12.6042	6.66972
ASCC3	-1.35612	5.51e-08	-15.58	8.72169
ASNS	-1.4493	2.32e-09	-22.0764	12.1203
ASNSD1	-1.47069	1.07e-08	-18.675	10.489
ASUN	-1.3749	9.82e-09	-18.8504	10.5803
ATAD2B	-1.6076	1.13e-07	-14.3794	7.94243
ATAD5	-1.40067	2.61e-07	-13.0918	7.03509
ATE1	-1.29273	8.12e-08	-14.9237	8.30315
ATF3	-1.78607	1.25e-07	-14.226	7.83844
ATF7IP2	-1.40995	9.05e-07	-11.3705	5.68442
ATG4A	-1.33014	1.02e-06	-11.2112	5.5503
ATG4C	-1.46805	7.67e-08	-15.0175	8.36403
ATIC	-1.17489	1.16e-07	-14.3363	7.91334
ATL1	-1.12758	5.87e-08	-15.4718	8.65388
ATP11C	-1.83919	9.46e-09	-18.9284	10.6206
ATP7A	-1.35501	3.48e-08	-16.3977	9.22
ATP8A1	-2.16125	4.9e-08	-15.7847	8.8488
ATPAF1	-1.67136	2.85e-09	-21.585	11.9013
ATR	-1.18084	1.81e-06	-10.4989	4.92924
ATXN7L1	-1.02687	0.00026	-5.6962	-0.462324
ATXN7L3B	-1.07053	5.99e-06	-9.1301	3.62747
AUNIP	-1.5754	2.43e-06	-10.1476	4.60949
AUTS2	-1.25053	1.8e-05	-8.00438	2.43195
B2M	-1.64172	2.16e-07	-13.3746	7.24129
B3GALT1	-1.37235	4.92e-06	-9.34395	3.84113
B3GNT5	-1.4362	4.2e-08	-16.0587	9.01646
BARD1	-2.01752	1.09e-09	-23.9666	12.918
BBS10	-1.64914	4.64e-06	-9.40994	3.90625
BBS4	-1.32357	4.17e-07	-12.4198	6.5281
BBS5	-1.57856	3.15e-06	-9.84698	4.32824
BBS7	-1.12817	1.5e-06	-10.7297	5.13438
BCHE	-2.5066	9.64e-11	-31.2003	15.4471
BCL2L11	-1.18873	2.22e-06	-10.2533	4.70669
BCLAF1	-1.33933	1.75e-08	-17.6945	9.96255
BCOR	-1.26196	1.56e-07	-13.8768	7.59766
BCS1L	-1.37612	7.45e-08	-15.0662	8.39551
BEND4	-1.1269	1.39e-08	-18.1467	10.2089
BET1	-1.02636	1.08e-06	-11.1481	5.4967
BEX2	-1.86839	8.35e-07	-11.4753	5.7717
BEX4	-2.74134	3.68e-10	-26.9776	14.0601
BEX5	-1.33704	1.05e-06	-11.1832	5.52652
BHLHB9	-2.00069	4.91e-10	-26.1514	13.7609
BHLHE41	-1.16533	2.91e-08	-16.7211	9.41048
BLM	-2.07314	2.08e-09	-22.345	12.2379
BMP6	-1.13626	7.63e-06	-8.87219	3.36431
BMP7	-1.88855	1.36e-07	-14.0872	7.74345
BMT2	-1.47287	1.05e-07	-14.4986	8.02251
BOLA1	-1.2405	2.62e-08	-16.9207	9.52622
BORA	-1.41215	1.43e-07	-14.0039	7.68594
BORCS7-ASMT	-1.26991	2.53e-07	-13.1372	7.06847
BPNT1	-1.08125	2.09e-07	-13.4229	7.2761
BRCA1	-2.86756	2.27e-11	-36.4888	16.9115
BRCA2	-1.02962	9.13e-08	-14.7292	8.17572
BRINP3	-1.26592	1.64e-06	-10.6178	5.03543
BRWD3	-1.35116	1.35e-06	-10.8635	5.25157
BTAF1	-1.02679	1.08e-07	-14.4557	7.99376
BTBD11	-1.10527	4.64e-06	-9.40968	3.906
BTG2	-1.41257	1e-07	-14.5805	8.07718
BVES	-1.11695	2.09e-05	-7.85725	2.26624
C12orf29	-1.00321	1.37e-06	-10.8417	5.23256
C16orf62	-1.4443	2.71e-07	-13.039	6.99612
C17orf80	-1.01794	2.88e-05	-7.55499	1.91844
C18orf21	-1.47268	3.16e-09	-21.3496	11.7945
C1D	-1.01644	7.47e-05	-6.70668	0.885991
C1orf112	-1.35989	5.89e-07	-11.9416	6.15193
C1orf27	-1.37794	6.92e-08	-15.1922	8.47647
C1orf43	-1.18125	1.45e-08	-18.0651	10.1649
C1orf74	-1.18826	3.84e-08	-16.2161	9.11147
C1QTNF9B-AS1	-1.19209	9.73e-07	-11.2764	5.60536
C21orf59	-1.12873	3.51e-07	-12.6612	6.71312
C21orf91	-1.51428	9.2e-08	-14.7176	8.16804
C3orf58	-1.39517	9.64e-07	-11.2891	5.6161
C5orf22	-1.04172	2.53e-06	-10.1022	4.56749
C5orf34	-1.41807	2.92e-06	-9.93151	4.40805
C5orf63	-1.97513	1.33e-06	-10.8806	5.26643
C6orf120	-1.23541	7.4e-08	-15.0793	8.40399
C8orf34	-1.79849	4.22e-09	-20.6822	11.485
C9orf72	-1.12907	6.89e-08	-15.1989	8.48075
CA2	-3.62393	2.4e-12	-46.4864	19.0903
CA5B	-1.07659	1.06e-05	-8.52679	3.00215
CA8	-3.19618	6.84e-11	-32.3803	15.7974
CABLES1	-1.14072	3.63e-07	-12.6166	6.67913
CACHD1	-1.85523	5.18e-09	-20.2208	11.265
CACNA2D3	-1.91948	2.08e-10	-28.7068	14.6553
CACNB2	-1.05707	2.55e-07	-13.1283	7.06197
CACNB4	-2.44611	3.83e-10	-26.8681	14.021
CADM1	-1.89857	5.77e-08	-15.502	8.67285
CADPS2	-1.13644	8.11e-06	-8.80829	3.29817
CALCB	-3.07467	1.57e-08	-17.903	10.0769
CALML4	-1.01361	7.12e-08	-15.1428	8.44479
CAMK2N1	-1.06672	2.65e-05	-7.63312	2.00931
CAMKMT	-1.83259	2.51e-07	-13.1533	7.08028
CAMKV	-1.24399	4.32e-07	-12.3697	6.48931
CARD8	-1.04916	1.16e-06	-11.0469	5.41013
CBY1	-1.45868	7.47e-08	-15.0624	8.39304
CCDC117	-1.09648	6.35e-06	-9.06775	3.56441
CCDC125	-1.21375	1.34e-05	-8.29037	2.74754
CCDC134	-1.23551	5.19e-06	-9.28636	3.78399
CCDC138	-1.17157	8.21e-06	-8.79447	3.28381
CCDC15	-1.53648	1.09e-06	-11.1357	5.48609
CCDC150	-1.39974	2.24e-07	-13.3239	7.20466
CCDC167	-1.91146	6.99e-09	-19.5676	10.9447
CCDC66	-1.12389	0.000125	-6.27535	0.326945
CCDC77	-1.24353	1.08e-06	-11.1424	5.49184
CCNA1	-1.00299	4e-07	-12.4773	6.57251
CCND2	-4.61096	6.75e-12	-41.5825	18.1025
CCNJ	-1.26973	4.02e-07	-12.469	6.56612
CCNT1	-1.21372	2.23e-07	-13.3299	7.20901
CCP110	-1.09017	9.07e-06	-8.69101	3.17576
CCSAP	-1.15043	9.87e-06	-8.60333	3.08338
CCSER1	-1.29312	4.2e-06	-9.52103	4.01504
CDC23	-1.01458	1.01e-07	-14.5635	8.06586
CDC25A	-2.67957	6.61e-11	-32.4983	15.8316
CDC25C	-1.04972	8.48e-07	-11.4561	5.75578
CDC45	-1.69435	8.99e-10	-24.4854	13.1253
CDCA7	-1.43237	4.55e-07	-12.296	6.43202
CDK1	-1.08243	1.5e-05	-8.18209	2.62904
CDR1	-2.35227	2.06e-06	-10.3423	4.78787
CDS1	-2.7546	1.16e-09	-23.8219	12.8593
CEBPZ	-1.03336	2.84e-07	-12.9722	6.94662
CENPE	-1.04863	2.27e-05	-7.78114	2.17961
CENPF	-1.63674	4.24e-09	-20.6718	11.4801
CENPH	-1.0543	1.11e-05	-8.48304	2.95545
CENPJ	-2.06691	1.04e-08	-18.7284	10.5169
CENPN	-1.35525	3.35e-08	-16.4678	9.26159
CENPP	-1.09457	3.45e-06	-9.73991	4.22633
CENPQ	-1.29306	7.94e-07	-11.5422	5.82713
CENPV	-2.85943	2e-11	-36.9885	17.037
CENPW	-1.72416	5.39e-09	-20.1356	11.2239
CEP112	-1.26647	7.23e-06	-8.92944	3.42326
CEP152	-1.00326	5.34e-07	-12.0756	6.2587
CEP295	-1.0042	8.02e-07	-11.5289	5.81614
CEP85L	-1.63894	9.42e-09	-18.9369	10.6249
CEP97	-1.81831	1.32e-08	-18.2485	10.2635
CEPT1	-1.04652	2.49e-06	-10.1183	4.58237
CFAP221	-1.47839	2.01e-07	-13.4867	7.32193
CFDP1	-1.19704	8.46e-06	-8.76339	3.25146
CGA	-3.34569	1.76e-08	-17.6753	9.95196
CHAC2	-1.70413	1.26e-07	-14.2113	7.82838
CHD1L	-1.30594	1.03e-07	-14.5306	8.04394
CHEK2	-1.17457	9.23e-07	-11.3455	5.66349
CHRM3	-1.07729	5.24e-07	-12.1001	6.27807
CHRNA5	-1.69134	8.66e-07	-11.4276	5.73209
CHTOP	-1.03047	3.6e-08	-16.3332	9.18162
CIB2	-1.14486	5.55e-07	-12.0236	6.21737
CITED1	-2.27503	3.92e-09	-20.8515	11.5645
CKMT1A	-4.72019	1.6e-11	-37.8744	17.2545
CLCC1	-1.47898	8.14e-07	-11.5088	5.79952
CLCN5	-1.28923	2.06e-07	-13.4464	7.29303
CLVS2	-1.10793	1.89e-05	-7.95345	2.37485
CMBL	-2.26746	3.27e-08	-16.5083	9.28558
CMC2	-1.35336	4.95e-07	-12.1794	6.3407
CMC4	-1.11953	4.39e-07	-12.3455	6.47053
CMSS1	-1.67529	3.92e-08	-16.1825	9.09128
CNOT6L	-1.69453	2.58e-07	-13.1115	7.04962
CNPY1	-2.50622	3.9e-10	-26.8144	14.0018
CNTN1	-1.50849	4.14e-08	-16.0832	9.03127
CNTNAP3B	-1.01664	4.2e-08	-16.0569	9.01534
COG6	-1.07357	3.52e-07	-12.658	6.71067
COL14A1	-1.69585	1.51e-09	-23.1376	12.5766
COLEC12	-1.33716	1.03e-05	-8.55789	3.03523
COMMD3-BMI1	-2.19718	1.47e-09	-23.2075	12.6058
COPS4	-1.58518	1.15e-06	-11.0671	5.42744
COQ3	-2.67438	4.34e-09	-20.6196	11.4554
COX7B	-1.21955	2.96e-06	-9.91731	4.39468
CPNE3	-1.05541	9.64e-08	-14.6412	8.1175
CPS1	-1.58559	1.07e-08	-18.6773	10.4902
CPSF3	-1.11764	1.87e-07	-13.5928	7.39769
CPSF6	-1.15123	4.49e-07	-12.3158	6.44741
CPT1A	-1.75724	3.79e-07	-12.5543	6.63154
CSRNP3	-1.16216	4.63e-07	-12.2724	6.41355
CSTF2	-1.0343	3.44e-08	-16.4155	9.23062
CSTF3	-1.16453	7.41e-06	-8.90202	3.39507
CTH	-1.8367	5.93e-08	-15.4552	8.64348
CTPS2	-2.05138	1.34e-09	-23.4438	12.7041
CTR9	-1.0514	9.31e-08	-14.6981	8.15518
CTTNBP2	-1.36823	4.91e-07	-12.1897	6.34875
CUL4B	-1.55662	3.55e-09	-21.0759	11.6688
CXCL16	-1.09201	3.74e-05	-7.31473	1.63466
CXCR4	-1.00199	7.24e-07	-11.664	5.92718
CXorf40A	-1.9667	8.26e-08	-14.8957	8.28487
CXorf40B	-1.69619	1.76e-08	-17.6798	9.95442
CXorf56	-1.7458	9.39e-10	-24.3686	13.0791
CXorf57	-4.15132	2.94e-13	-58.2917	20.9924
CYFIP2	-2.08763	1.38e-10	-30.0153	15.08
CYP39A1	-1.92169	1.25e-08	-18.3597	10.3228
DACH1	-2.15021	2.03e-08	-17.4056	9.80187
DCLRE1A	-1.44808	1.47e-07	-13.9692	7.66191
DCP2	-1.18837	4.29e-08	-16.018	8.99172
DCXR	-1.17832	3.23e-07	-12.7825	6.80478
DDIAS	-1.23613	1.94e-06	-10.4146	4.85341
DDR2	-3.59215	2.54e-11	-36.043	16.7979
DEPDC1	-1.0103	1.02e-05	-8.57216	3.05037
DEPDC4	-1.69123	3.95e-05	-7.26523	1.57537
DEPDC7	-1.45133	4.53e-06	-9.43452	3.93041
DGKE	-1.33419	8.87e-07	-11.397	5.70657
DHFR	-1.70311	6.75e-08	-15.234	8.5032
DHRS7B	-1.61574	4.49e-09	-20.5421	11.4188
DHX57	-1.32714	3.41e-08	-16.4323	9.24055
DICER1	-1.21457	5.9e-07	-11.9383	6.14923
DIEXF	-1.25299	3.68e-08	-16.2925	9.15728
DIS3	-1.11467	7.08e-08	-15.1516	8.45044
DIS3L	-1.24937	7.07e-07	-11.6957	5.95308
DLD	-1.2759	3.65e-09	-21.014	11.6401
DMC1	-1.64977	8.54e-07	-11.4464	5.74775
DNAH11	-1.85285	2.18e-09	-22.2271	12.1865
DNAH6	-1.39642	5.44e-06	-9.23468	3.73246
DNAJB9	-1.53212	1.36e-07	-14.0904	7.74563
DNAJC12	-3.09968	2.56e-09	-21.8387	12.015
DNAJC2	-1.25483	9.88e-08	-14.5995	8.08985
DNAJC24	-1.37736	1.41e-05	-8.24584	2.69895
DNAJC27	-1.20487	9.88e-08	-14.6005	8.09052
DNM3	-1.25693	6.8e-07	-11.7479	5.99561
DPAGT1	-1.06715	1.34e-06	-10.8673	5.25486
DPYSL5	-2.14404	1.45e-07	-13.9847	7.67267
DRAM2	-1.14743	1.19e-06	-11.0162	5.38378
DRG1	-1.26554	4.87e-08	-15.7978	8.8569
DSC3	-1.23436	1.48e-06	-10.7504	5.15265
DSCC1	-1.21293	1.95e-06	-10.4082	4.84757
DTD2	-1.15623	6.48e-07	-11.8124	6.04791
DTL	-2.03691	6.65e-09	-19.6762	10.9987
DTNA	-1.33662	3.21e-08	-16.5444	9.30689
DUSP16	-1.04638	2.22e-06	-10.2569	4.71
DYNC2LI1	-1.66562	1.11e-06	-11.1115	5.46544
DYRK4	-1.20465	9.02e-07	-11.3748	5.68801
DZIP3	-1.21581	1.8e-06	-10.5081	4.93756
E2F8	-1.15127	1.3e-06	-10.9055	5.28812
EBF3	-2.4045	3.65e-10	-27.0019	14.0688
EDEM3	-1.46641	2.58e-08	-16.9445	9.53993
EDNRA	-1.02533	1.82e-05	-7.9897	2.41551
EEF1B2	-1.19415	7.89e-07	-11.5499	5.83343
EFCAB10	-1.57145	1.3e-05	-8.32763	2.78804
EFCAB7	-1.89362	9.82e-07	-11.2643	5.5952
EGLN3	-1.9281	7.89e-08	-14.9711	8.33394
EI24	-1.73524	5.22e-10	-25.9743	13.6955
EIF1AX	-1.15856	2.18e-07	-13.3621	7.23226
EIF2B3	-1.32851	4.45e-07	-12.3291	6.45776
EIF2D	-1.46052	3.37e-09	-21.1995	11.7257
EIF4B	-1.01002	7.8e-07	-11.5648	5.84574
EIF4E3	-1.67977	7.68e-09	-19.366	10.8437
ELMO1	-2.12593	2.79e-09	-21.6423	11.9271
EMC3-AS1	-1.03471	3.78e-06	-9.63787	4.12832
EME1	-1.5445	2.18e-07	-13.3649	7.23433
EML5	-1.56953	3.94e-07	-12.4986	6.58886
ENOSF1	-2.84842	2.49e-10	-28.1492	14.4677
ENOX1	-1.10733	8.13e-06	-8.80454	3.29428
ENOX2	-1.50496	3.38e-08	-16.4489	9.25041
ENPP1	-1.71554	7.1e-08	-15.1491	8.44884
ENPP2	-1.40749	5.09e-07	-12.1424	6.31152
EPB41	-1.26616	1.76e-08	-17.6765	9.95263
EPHA3	-1.98114	4.63e-09	-20.4715	11.3852
EPHA4	-1.37174	3.69e-06	-9.66622	4.15564
EPHA6	-1.57309	1.59e-07	-13.8406	7.57242
EPHA7	-3.09986	1.02e-09	-24.1396	12.9877
EPRS	-1.11296	1.29e-08	-18.2995	10.2907
ERBB4	-2.11834	7.19e-09	-19.5073	10.9146
ERCC6L	-1.38225	2.22e-07	-13.3357	7.21317
ERGIC2	-1.49029	5.65e-07	-11.9986	6.19743
ERI2	-2.23425	6.16e-09	-19.8411	11.0801
ERMARD	-1.23994	1.42e-08	-18.104	10.1859
ERO1B	-1.35064	4.96e-08	-15.7645	8.83634
ESCO1	-1.42843	5.72e-07	-11.9825	6.18462
ESCO2	-1.18464	5.08e-06	-9.30941	3.80689
ETFA	-1.01295	2.15e-07	-13.382	7.24661
EXO1	-1.96495	7.96e-10	-24.81	13.2527
EXOSC8	-1.00972	9.52e-05	-6.50186	0.623507
EYA1	-1.06719	3.83e-07	-12.5401	6.62067
EYA4	-1.28386	2.31e-06	-10.2081	4.66521
F2RL1	-1.71477	2.5e-09	-21.9013	12.0428
FAM118B	-1.0037	8.28e-06	-8.7862	3.27521
FAM122B	-1.49581	5.22e-06	-9.27861	3.77627
FAM122C	-1.39227	1.82e-08	-17.6083	9.91485
FAM126B	-1.09361	3.38e-07	-12.7162	6.75475
FAM135A	-1.00766	2.59e-06	-10.0739	4.54121
FAM136A	-1.32374	7.44e-08	-15.0703	8.39817
FAM13A	-1.51845	7.6e-09	-19.3896	10.8555
FAM150A	-1.13647	1.26e-05	-8.35372	2.81631
FAM151B	-1.49784	4.14e-07	-12.4298	6.53587
FAM169A	-2.1782	2.99e-09	-21.4726	11.8504
FAM171B	-1.39092	7.38e-09	-19.4519	10.8868
FAM172BP	-1.09436	1.35e-05	-8.28598	2.74275
FAM174A	-1.18302	1.17e-05	-8.42876	2.89724
FAM184A	-1.65641	8.15e-08	-14.9166	8.2985
FAM185A	-2.14841	1.26e-06	-10.9432	5.3208
FAM199X	-1.32595	2.14e-07	-13.393	7.25458
FAM219B	-1.16717	4.51e-07	-12.3097	6.44271
FAM227A	-1.63392	1.65e-07	-13.7891	7.53633
FAM229B	-1.25615	2.64e-05	-7.63614	2.01282
FAM234B	-1.34968	9.47e-08	-14.6698	8.13648
FAM27B	-1.66617	3.36e-09	-21.2054	11.7285
FAM27E2	-2.51988	1.19e-07	-14.3016	7.8898
FAM60A	-1.50657	9.68e-09	-18.8816	10.5964
FAM69B	-1.35658	3.31e-07	-12.7469	6.77796
FAM72A	-1.4443	2.3e-07	-13.2818	7.17412
FAM92A1	-1.07409	1.12e-06	-11.0969	5.45302
FANCB	-2.36545	5.99e-09	-19.9039	11.111
FANCD2	-1.39382	2.35e-08	-17.1214	9.64122
FANCI	-1.11361	5.59e-08	-15.5559	8.70666
FANCM	-1.48952	1.68e-06	-10.5926	5.01302
FAR2	-2.77183	2.14e-09	-22.2697	12.2051
FASTKD1	-1.30739	2.11e-07	-13.4131	7.26908
FASTKD2	-1.34169	1.34e-07	-14.1101	7.75915
FAXC	-2.15374	6.53e-08	-15.2904	8.53917
FBXL21	-1.6501	2.82e-06	-9.97496	4.44884
FBXO22	-1.58786	4.77e-08	-15.8308	8.8772
FBXO3	-1.52543	5.02e-06	-9.32131	3.8187
FBXO30	-1.44064	2.46e-09	-21.9377	12.059
FBXO48	-1.51458	5.6e-07	-12.0108	6.2072
FBXO5	-1.43764	7.64e-08	-15.0238	8.36811
FBXW7	-1.24157	8.38e-07	-11.4705	5.76778
FEM1B	-1.30919	5.82e-08	-15.4868	8.66333
FGF9	-1.82967	3.33e-08	-16.4758	9.26634
FGFR1OP	-1.23673	7.89e-07	-11.5499	5.83344
FGFR2	-1.63348	2.45e-08	-17.0434	9.5967
FHL1	-1.21261	2.04e-07	-13.4583	7.30157
FIGNL1	-1.06062	1.54e-07	-13.8947	7.61019
FKBP14	-1.54373	2.72e-07	-13.0331	6.99177
FKBP5	-1.03206	2.05e-05	-7.87943	2.29138
FKBP7	-2.0843	6.76e-09	-19.6417	10.9816
FLJ36840	-1.11227	3.56e-05	-7.36101	1.68985
FLJ37201	-1.45784	7.12e-06	-8.94469	3.43891
FLT1	-1.38794	3.44e-08	-16.4169	9.23143
FLVCR1	-2.75418	1.85e-08	-17.5851	9.90203
FOCAD	-1.30052	4.32e-08	-16.0091	8.9863
FOXP2	-1.57135	2.02e-07	-13.4741	7.31287
FRAS1	-1.12594	2.89e-07	-12.942	6.92423
FRMD4B	-1.05776	1.62e-06	-10.6354	5.0511
FUBP1	-1.08857	6.52e-08	-15.292	8.54018
FXYD6-FXYD2	-1.1786	5.95e-06	-9.13652	3.63394
FZD3	-3.7103	4.16e-12	-43.8104	18.5686
GABARAPL2	-1.18763	3.98e-08	-16.155	9.07469
GABPA	-1.26781	4.85e-08	-15.8051	8.86138
GABPB2	-1.56256	6.27e-09	-19.8039	11.0618
GAD1	-1.07576	2.89e-07	-12.9447	6.92617
GAL	-3.19317	2.61e-10	-28.0073	14.4194
GALM	-1.38163	4.65e-09	-20.4648	11.382
GALNT1	-1.20222	7.4e-07	-11.6359	5.90418
GALNT13	-4.70894	1.77e-11	-37.4767	17.1576
GAN	-1.57143	4.42e-08	-15.9675	8.96095
GCFC2	-1.89948	2.21e-08	-17.2428	9.71018
GCNT4	-1.07012	4.46e-06	-9.45239	3.94795
GCSHP3	-2.0533	1.1e-08	-18.621	10.4608
GDPD1	-1.42162	6.77e-08	-15.2295	8.50031
GEN1	-1.01593	9.54e-06	-8.6388	3.12085
GGA2	-1.30144	3.54e-08	-16.366	9.20117
GGCT	-1.31294	2.63e-07	-13.0836	7.02902
GID4	-1.02159	3.69e-07	-12.5934	6.66149
GINS2	-1.0231	2.66e-07	-13.0684	7.01782
GJA9-MYCBP	-1.09197	5.66e-07	-11.9947	6.19435
GK3P	-1.87928	7.78e-10	-24.8726	13.2771
GKAP1	-1.11649	3.09e-06	-9.86878	4.34887
GLA	-3.77327	7.74e-13	-52.5162	20.1345
GLB1L2	-2.44431	3.61e-11	-34.6947	16.4439
GLCCI1	-1.14804	1.3e-07	-14.1614	7.79432
GLDC	-1.20941	0.0022	-4.18233	-2.74249
GLUL	-4.98817	1.7e-10	-29.3431	14.8644
GNL2	-1.22418	8.79e-09	-19.0812	10.6991
GOLIM4	-4.85215	7.79e-13	-52.4831	20.1292
GOLPH3L	-1.67079	5.25e-10	-25.9568	13.6889
GPAM	-1.71092	1.5e-09	-23.1541	12.5835
GPAT3	-2.48302	8.08e-09	-19.2609	10.7905
GPATCH4	-1.30016	4.16e-07	-12.4211	6.52914
GPC3	-1.81611	3.19e-09	-21.3248	11.7831
GPD2	-1.77478	6.69e-09	-19.6618	10.9915
GPM6A	-1.55081	5.63e-07	-12.0031	6.20104
GPM6B	-2.74625	1.63e-09	-22.9534	12.499
GPR155	-1.81455	3.33e-08	-16.4786	9.26803
GPR50	-4.76385	1.19e-10	-30.5027	15.2329
GPR63	-1.73588	1.33e-07	-14.1206	7.76638
GPR75-ASB3	-1.22698	3.58e-07	-12.6344	6.69267
GPR89A	-1.89346	1.49e-09	-23.1785	12.5937
GPRIN3	-1.92738	2.26e-07	-13.3062	7.19178
GRAMD1C	-2.40964	3.43e-08	-16.4203	9.23348
GRB10	-2.2479	1.24e-08	-18.3711	10.3289
GREB1L	-1.1871	4.19e-07	-12.4131	6.52292
GRHL1	-1.11925	1.87e-07	-13.5956	7.39967
GRK3	-1.42308	5.53e-07	-12.0266	6.21974
GSTA4	-3.99803	7.86e-12	-40.9098	17.9557
GSTM3	-1.02911	6.43e-07	-11.8234	6.05683
GTF3C3	-1.50171	2.22e-08	-17.2338	9.7051
GUCY1A3	-1.00552	8.18e-06	-8.79887	3.28839
GUCY1B3	-1.38256	2.25e-09	-22.1524	12.1537
GYG2	-1.88191	1.23e-09	-23.6542	12.7908
GYPC	-2.32564	4.99e-07	-12.1678	6.33151
HADH	-1.16963	2.21e-08	-17.2405	9.7089
HAUS1	-1.7248	3.48e-07	-12.6757	6.72405
HAUS6	-1.92562	5.43e-08	-15.6057	8.73775
HAX1	-1.71764	1.17e-08	-18.4902	10.3919
HBS1L	-1.36565	2.51e-08	-16.9974	9.57034
HDAC1	-1.05988	2.43e-07	-13.1975	7.11267
HDAC8	-1.86311	3.15e-10	-27.4374	14.2224
HDDC2	-1.86459	1.5e-08	-17.9938	10.1263
HDGFRP3	-1.01713	7.03e-06	-8.95776	3.4523
HDHD2	-1.22279	2.07e-07	-13.4375	7.28661
HEBP2	-1.06896	8.48e-07	-11.4555	5.7553
HELB	-1.53323	1.65e-07	-13.7872	7.53497
HERC3	-1.07197	8.63e-07	-11.4327	5.73632
HEY1	-4.84633	4.06e-12	-43.9285	18.5924
HEY2	-2.14494	1.2e-08	-18.4436	10.3673
HIBCH	-1.02811	1.27e-06	-10.9377	5.31599
HILPDA	-1.68131	1.69e-08	-17.7606	9.99892
HIST2H2AB	-1.05702	4.53e-06	-9.43675	3.9326
HIST2H2BD	-1.23306	4.48e-05	-7.15402	1.44111
HIST2H3D	-1.03845	7.12e-06	-8.94439	3.4386
HIST2H4A	-1.67618	2.77e-07	-13.0048	6.97082
HIST2H4B	-1.67618	2.77e-07	-13.0048	6.97082
HK2	-1.43867	2.31e-09	-22.0884	12.1256
HMBS	-1.19469	4.43e-07	-12.3349	6.46227
HMG20A	-1.06487	8.23e-07	-11.4953	5.78834
HMGB3	-1.69455	1.47e-08	-18.0301	10.1459
HMGN5	-1.89313	5.68e-07	-11.9916	6.19189
HNRNPLL	-1.27745	6.74e-08	-15.2349	8.50376
HOMER1	-1.42415	2.62e-07	-13.088	7.03231
HOOK1	-1.91154	1.12e-08	-18.5861	10.4424
HOXA10-HOXA9	-2.54792	2.41e-09	-21.9923	12.0832
HOXA11	-1.33111	1.24e-07	-14.2309	7.84176
HOXA2	-1.28709	1.48e-05	-8.19509	2.64333
HOXA4	-1.2898	2.28e-06	-10.2241	4.67993
HOXA5	-3.1446	2.79e-10	-27.808	14.351
HOXA6	-3.40434	1.28e-10	-30.268	15.1596
HOXA7	-1.19553	2.64e-06	-10.0522	4.52104
HOXB6	-1.26306	1.04e-05	-8.55169	3.02863
HOXD10	-4.85128	1.12e-12	-50.4786	19.8002
HOXD11	-2.13204	2.04e-07	-13.4585	7.30171
HOXD13	-1.3508	1.49e-06	-10.7351	5.1392
HPRT1	-1.65592	2.44e-08	-17.0493	9.60006
HS6ST2	-1.17285	1.31e-07	-14.1472	7.78458
HSBP1	-1.62011	4.45e-09	-20.5622	11.4283
HSD17B6	-1.56632	2.29e-07	-13.2885	7.17898
HSF2	-1.46825	3.24e-08	-16.5258	9.2959
HSPA14	-1.25632	1.53e-08	-17.9539	10.1046
HSPA4L	-1.14393	1.67e-07	-13.7668	7.52066
HSPB8	-1.45257	0.00012	-6.30884	0.371221
HSPD1	-1.08258	6.25e-07	-11.8617	6.08773
HSPE1-MOB4	-1.10675	4.15e-08	-16.0781	9.0282
HTATSF1	-1.2056	4.39e-07	-12.3469	6.47164
HYKK	-1.79104	3.05e-08	-16.6366	9.36105
ICA1L	-1.56894	7.99e-08	-14.9496	8.31999
ICK	-1.31759	1.6e-06	-10.647	5.06134
ID2	-3.97539	1.56e-11	-37.9965	17.284
IDE	-1.21329	1.9e-07	-13.5708	7.38199
IDH3A	-1.27166	3.24e-08	-16.5274	9.29682
IFITM1	-1.16032	4.68e-05	-7.11449	1.39303
IFRD1	-1.27036	1.08e-07	-14.4626	7.99838
IFT57	-1.19294	1.16e-06	-11.0512	5.41382
IFT74	-1.03517	8.62e-05	-6.58508	0.730795
IGF2BP3	-3.90666	1.62e-10	-29.4843	14.9102
IGFBP2	-1.73337	1.2e-06	-11.0103	5.37872
IKZF5	-1.19251	7.66e-07	-11.5888	5.86553
IL17RB	-1.53604	2.12e-08	-17.3178	9.75255
ILF3-AS1	-1.08714	9.42e-05	-6.51062	0.63484
IMMP1L	-1.54127	4.33e-06	-9.4848	3.97967
IMPACT	-1.12718	1.47e-06	-10.7531	5.15502
IMPAD1	-1.51517	1.18e-05	-8.41937	2.88715
ING3	-1.21913	1.11e-05	-8.48569	2.95828
INMT-FAM188B	-1.86868	5.8e-10	-25.6786	13.585
INO80D	-1.07317	6.9e-05	-6.77395	0.971033
INTS12	-1.05288	4.88e-06	-9.35294	3.85002
INTS6L	-2.21799	2.78e-09	-21.649	11.93
INTS7	-1.51859	3.35e-07	-12.7307	6.76571
INVS	-1.04626	5.08e-06	-9.31013	3.80761
IPO8	-1.13697	4.17e-07	-12.4172	6.52609
IQCH	-1.75364	2.07e-09	-22.3602	12.2445
IQGAP2	-2.36523	3.49e-08	-16.3929	9.21715
IREB2	-1.42679	1.22e-06	-10.984	5.35604
IRF8	-1.26828	1.19e-07	-14.2939	7.8846
IRS4	-5.40933	1.72e-12	-48.1854	19.4018
ISG20L2	-1.10674	6.56e-07	-11.7958	6.03446
ISOC1	-1.05048	1.19e-07	-14.2942	7.88477
ITGB3BP	-1.48246	7e-09	-19.5647	10.9433
JAKMIP2	-1.38603	4.79e-07	-12.2248	6.3763
JAM3	-3.82413	1.59e-10	-29.5515	14.9318
JPX	-1.40115	0.000108	-6.39911	0.489807
JTB	-1.8837	3.51e-10	-27.1187	14.1102
KARS	-1.2683	1.91e-08	-17.5243	9.8682
KAT2A	-1.0503	6.33e-07	-11.8439	6.07338
KATNA1	-1.7357	3.22e-08	-16.5392	9.3038
KBTBD6	-1.17151	5.29e-07	-12.089	6.26927
KBTBD8	-2.1152	2.56e-08	-16.9645	9.5514
KCNJ8	-1.6637	3.57e-07	-12.64	6.69699
KCNT2	-1.7762	1.39e-07	-14.0498	7.71768
KCTD3	-1.6722	7.98e-10	-24.8053	13.2509
KDM6A	-1.08547	1.64e-06	-10.6176	5.03527
KHDRBS3	-1.40318	5.13e-09	-20.2433	11.2759
KIAA0040	-1.44755	8.53e-08	-14.8418	8.24965
KIAA0895	-1.2413	1.74e-07	-13.7053	7.47737
KIAA0907	-1.422	1.45e-07	-13.9868	7.67415
KIAA1024	-1.11464	1.32e-07	-14.1394	7.77925
KIAA1324L	-1.5987	7.95e-08	-14.9593	8.32629
KIAA1328	-1.65395	1.44e-05	-8.22197	2.67282
KIAA1551	-1.23124	9.51e-06	-8.64206	3.12429
KIAA1586	-1.58277	7.13e-09	-19.5261	10.924
KIAA1804	-1.11333	7.1e-05	-6.75025	0.94114
KIF15	-1.31787	4.4e-06	-9.46887	3.96408
KIF1A	-1.35262	1.76e-06	-10.5318	4.9588
KIF5A	-1.20115	5.55e-08	-15.57	8.71548
KIF5C	-1.20656	4.16e-07	-12.4205	6.52864
KIT	-2.29593	9.12e-09	-19.0059	10.6604
KIZ	-1.25908	8.79e-07	-11.4087	5.71628
KLHL11	-1.11979	2.28e-07	-13.2973	7.18538
KLHL13	-2.25313	8.94e-11	-31.4543	15.5238
KLHL15	-2.10091	4.18e-10	-26.6074	13.9273
KLHL41	-1.0333	9.06e-07	-11.3694	5.68349
KLHL8	-1.37528	9.31e-07	-11.3346	5.65429
KLHL9	-1.61275	6.91e-09	-19.5921	10.9569
KLRA1P	-1.15589	0.000112	-6.36637	0.446923
KPNA5	-1.96058	2.67e-07	-13.0617	7.01294
KRR1	-1.33457	2.53e-07	-13.1373	7.06852
KRTAP19-1	-2.23693	2.89e-09	-21.5557	11.888
KRTAP19-5	-1.23757	7.73e-06	-8.85814	3.34981
KRTAP21-1	-1.46791	0.000104	-6.43183	0.532532
KRTAP21-2	-1.841	2.02e-07	-13.4732	7.31222
L3MBTL3	-2.91061	3.68e-10	-26.981	14.0613
LAMA4	-1.72633	1.22e-07	-14.2554	7.85848
LANCL1	-2.17099	2.8e-10	-27.7912	14.3452
LARGE1	-1.4672	2.33e-07	-13.2643	7.16133
LAS1L	-1.04491	5.86e-07	-11.9486	6.15749
LCA5	-1.12821	8.61e-06	-8.74487	3.23214
LEF1	-2.57725	1.19e-09	-23.7369	12.8247
LGALSL	-1.25749	8.41e-08	-14.8656	8.26527
LGI2	-1.06522	0.000526	-5.17049	-1.21862
LGR5	-1.45115	1.26e-05	-8.35367	2.81625
LIFR	-1.34201	3.45e-06	-9.74317	4.22944
LIMD1-AS1	-1.37915	0.00397	-3.79911	-3.36604
LIN28B	-5.28453	6.75e-13	-53.296	20.2578
LIN52	-1.1539	6.54e-08	-15.2863	8.53655
LIN7A	-3.05442	2.65e-10	-27.9565	14.402
LIN9	-1.4557	8.23e-08	-14.9014	8.28864
LINS1	-1.06098	2.37e-06	-10.1765	4.6361
LMBRD2	-1.13123	1.77e-05	-8.01873	2.44798
LMO7	-1.04184	8.74e-05	-6.57377	0.716263
LONRF2	-2.09161	4.22e-09	-20.6829	11.4854
LPAR1	-1.62524	6.68e-07	-11.7715	6.01477
LPCAT1	-1.98296	6.01e-08	-15.4326	8.62918
LPCAT2	-4.14884	1.15e-11	-39.2707	17.5852
LPGAT1	-1.75436	2.47e-08	-17.0274	9.58751
LRCH2	-1.39146	2.43e-07	-13.1996	7.11416
LRIG3	-1.33966	3.45e-09	-21.14	11.6984
LRP1B	-1.10996	2.72e-07	-13.0311	6.99029
LRP2	-1.29614	8.33e-07	-11.4792	5.77499
LRRC28	-1.0954	8.7e-07	-11.4218	5.72721
LRRC34	-2.74334	2.31e-08	-17.1564	9.66118
LRRC40	-1.1371	8.09e-08	-14.9302	8.30738
LRRC9	-1.10903	5.79e-08	-15.4966	8.6695
LRRTM4	-2.10266	9.13e-09	-19.0038	10.6594
LSM5	-1.08237	1.24e-06	-10.9705	5.34441
LTBP1	-1.2451	2.01e-08	-17.4201	9.80999
LTV1	-1.83544	1.56e-09	-23.0498	12.5397
LUM	-1.14505	2.15e-06	-10.2908	4.74097
LXN	-1.05553	2.67e-05	-7.62596	2.00101
LYAR	-1.04286	7.8e-06	-8.84818	3.33951
LYG1	-1.35124	1.69e-06	-10.5816	5.00325
LYPLAL1	-1.68626	1.33e-08	-18.2318	10.2545
LYRM1	-1.35969	3.46e-07	-12.6837	6.73013
LYRM5	-1.32953	1.34e-07	-14.113	7.76116
LYRM7	-1.16808	2.07e-06	-10.3373	4.78337
LYSMD1	-1.49174	2.08e-08	-17.359	9.77569
MAD2L1	-1.30945	1.9e-08	-17.5258	9.86902
MAGT1	-1.17987	1.82e-07	-13.6341	7.42697
MAK	-1.15165	5.27e-08	-15.6598	8.77143
MAL2	-1.71096	1.83e-07	-13.6274	7.42221
MAN1A1	-2.4955	9.29e-10	-24.3981	13.0908
MANEA	-1.25459	1.87e-06	-10.4586	4.8931
MANSC1	-1.04458	2.15e-05	-7.83211	2.2377
MAP2K4	-1.00103	2.46e-07	-13.1809	7.10047
MAP3K1	-1.53921	1.95e-08	-17.4775	9.84208
MAP7	-2.4998	3.15e-09	-21.3568	11.7977
MAP7D2	-1.97464	8.45e-08	-14.8565	8.25928
MAP7D3	-1.7297	2.39e-08	-17.094	9.62562
MAP9	-1.62101	2.37e-07	-13.2365	7.14112
MAPKAPK5-AS1	-1.161	1.34e-05	-8.29653	2.75424
MARS2	-1.35486	5.02e-07	-12.1614	6.32648
MASTL	-1.29378	1.09e-07	-14.4445	7.98625
MBNL3	-1.79529	3.39e-07	-12.7147	6.75361
MBTPS2	-1.68345	1.81e-08	-17.6289	9.9263
MCM10	-2.0982	1.76e-10	-29.2356	14.8295
MCM8	-1.00057	0.000139	-6.18838	0.211292
MCM9	-1.7722	6.1e-08	-15.4052	8.6119
MCTS1	-1.59696	9.29e-09	-18.9656	10.6397
MCUB	-1.19631	1.25e-05	-8.3652	2.82873
MECOM	-2.44777	2.61e-09	-21.8001	11.9978
MED12L	-1.51432	1.36e-08	-18.1926	10.2335
MED23	-1.49609	6.43e-07	-11.8237	6.05704
MEF2C	-2.18257	2.1e-09	-22.3197	12.2269
MEIS1	-2.2009	4.18e-09	-20.7038	11.4952
METAP2	-1.03036	5.25e-08	-15.6649	8.77462
METTL15	-1.1629	8.72e-05	-6.57503	0.717893
METTL18	-1.0579	5.3e-06	-9.26339	3.76112
METTL21A	-1.66175	1.46e-08	-18.0454	10.1542
METTL9	-1.03702	2.35e-07	-13.2471	7.14882
MFSD4B	-1.43641	2.5e-07	-13.1545	7.08115
MGA	-1.08018	6.54e-06	-9.03479	3.53093
MGARP	-2.78355	1.15e-10	-30.6005	15.2633
MGAT4A	-1.1256	2.35e-05	-7.74809	2.14179
MGME1	-1.53815	2.03e-09	-22.4046	12.2638
MGST2	-1.11772	4.04e-08	-16.1275	9.05806
MID1	-5.46149	8.53e-15	-85.2886	23.7705
MID2	-2.1931	3.5e-09	-21.1091	11.6841
MIEF1	-1.01936	2.2e-07	-13.3495	7.22313
MINA	-1.11414	3.94e-07	-12.4971	6.5877
MIS18A	-1.2051	8.13e-07	-11.5116	5.80179
MLLT3	-1.85493	3.79e-10	-26.893	14.0299
MMACHC	-1.05381	1.08e-05	-8.50705	2.9811
MMGT1	-1.17091	1.6e-06	-10.6543	5.0678
MMP16	-1.02333	5.41e-06	-9.2409	3.73868
MMS22L	-1.48899	1.77e-06	-10.526	4.95357
MND1	-1.51517	5.12e-07	-12.1329	6.30398
MORC4	-1.42324	2.21e-08	-17.2382	9.70757
MORF4L2	-1.42026	2.15e-08	-17.2938	9.73899
MORN2	-1.07396	1.15e-05	-8.4462	2.91597
MOSPD1	-1.64401	6.31e-07	-11.8474	6.07622
MOSPD2	-1.22389	1.44e-06	-10.7772	5.17612
MOXD1	-1.29344	4.57e-08	-15.9084	8.9248
MPC1	-1.79133	4.76e-09	-20.4104	11.3561
MPHOSPH10	-1.16091	2.2e-07	-13.3482	7.22225
MPHOSPH6	-1.06525	1.73e-05	-8.03906	2.47066
MPHOSPH8	-1.03104	3.42e-07	-12.7001	6.7426
MPHOSPH9	-1.04029	2.2e-06	-10.2639	4.71637
MPPED2	-1.6283	6.93e-07	-11.723	5.97538
MPZL3	-1.70805	5.04e-08	-15.7375	8.81964
MRI1	-3.00674	8.66e-11	-31.5647	15.5569
MRPL1	-1.14689	1.05e-07	-14.5074	8.02844
MRPL39	-1.04609	1.14e-07	-14.3649	7.93262
MRPL40	-1.02898	5.69e-06	-9.18509	3.6828
MRPL42	-1.33467	7.73e-07	-11.578	5.85664
MRPL50	-1.47144	3.9e-07	-12.5121	6.59924
MRPS21	-1.05713	5.88e-07	-11.9432	6.15316
MRPS31	-1.23148	1.86e-07	-13.6057	7.40682
MRPS35	-1.10806	1.19e-07	-14.2965	7.88637
MSX2	-2.53036	1.21e-08	-18.4212	10.3554
MTFR2	-1.48951	4.55e-09	-20.509	11.403
MTHFD2L	-1.43324	1.49e-06	-10.7347	5.13878
MTIF2	-1.29423	8.14e-08	-14.92	8.30071
MTM1	-1.15422	1.06e-06	-11.1676	5.51323
MTMR1	-1.05057	1.51e-07	-13.9213	7.62869
MTMR6	-1.15866	2.44e-06	-10.1442	4.6063
MTUS1	-1.11783	4.9e-06	-9.34948	3.8466
MUM1L1	-1.73812	1.3e-07	-14.1626	7.79515
MYB	-1.14577	4.62e-07	-12.2752	6.41574
MYO5C	-1.82384	1.69e-07	-13.7491	7.50823
MYSM1	-1.07798	1.26e-07	-14.203	7.82274
NAA10	-1.10052	6.81e-08	-15.2192	8.49376
NAA16	-1.46252	1.24e-06	-10.9723	5.3459
NADK2	-1.20533	1.09e-06	-11.1275	5.47915
NAE1	-1.02858	6.09e-07	-11.8967	6.11584
NAP1L3	-1.30356	3.78e-06	-9.63925	4.12965
NAPB	-1.34332	1.32e-06	-10.886	5.27113
NARS2	-1.01678	2.61e-06	-10.0657	4.53355
NBEA	-1.14732	4.85e-06	-9.3595	3.8565
NCAM1	-1.47842	9.75e-06	-8.6162	3.09699
NCAPD3	-1.19937	7.24e-08	-15.115	8.42697
NCAPG	-1.19124	3.21e-08	-16.5427	9.30587
NCOA7	-1.3097	6.87e-08	-15.2041	8.48409
NCR3LG1	-1.41573	7.81e-07	-11.564	5.84508
NDC1	-1.0013	3.21e-08	-16.5423	9.30565
NDUFA1	-1.32448	7.27e-06	-8.92249	3.41611
NDUFA5	-1.09008	2.36e-07	-13.2417	7.14489
NDUFAF4	-1.55667	1.16e-06	-11.055	5.41707
NDUFAF5	-1.17783	1.46e-06	-10.7594	5.16051
NDUFAF7	-1.38293	2.04e-08	-17.3965	9.79677
NDUFS1	-1.14515	3.98e-08	-16.152	9.07291
NDUFV3	-1.09084	1.57e-07	-13.8655	7.58979
NEBL	-1.86682	7.05e-09	-19.5486	10.9352
NEFL	-2.49138	4.57e-11	-33.8279	16.2078
NEFM	-2.45031	7.54e-09	-19.4065	10.864
NEIL3	-5.04057	1.82e-13	-61.3889	21.4044
NEK2	-1.61565	3.96e-09	-20.825	11.5521
NEK9	-1.23831	1.02e-07	-14.5556	8.06059
NELL2	-3.21747	3.13e-10	-27.4591	14.2299
NENF	-1.41202	5.32e-08	-15.6421	8.76046
NF2	-2.34396	7.51e-08	-15.053	8.38702
NFIA	-2.19763	7.9e-10	-24.8307	13.2608
NFXL1	-1.39402	1.04e-06	-11.1865	5.52934
NHSL1	-1.10061	2.96e-08	-16.6905	9.3926
NID1	-1.99282	7.29e-09	-19.4797	10.9008
NIF3L1	-1.06036	6.73e-07	-11.7615	6.00667
NIPSNAP3A	-1.44233	9.66e-08	-14.6373	8.11496
NIT2	-1.74042	3.4e-07	-12.7096	6.74978
NKAP	-1.87971	6.91e-09	-19.5936	10.9577
NKAPP1	-1.68462	9.12e-09	-19.0055	10.6602
NKRF	-1.4189	4.09e-06	-9.54879	4.04206
NLGN1	-3.47494	2.73e-11	-35.7657	16.7263
NMD3	-1.01656	2.09e-07	-13.4283	7.28003
NMU	-1.09934	1.05e-06	-11.1729	5.51775
NOL10	-1.14588	8.34e-08	-14.8791	8.27406
NOL11	-1.02614	9.04e-06	-8.69464	3.17957
NOL4	-1.07096	1.49e-05	-8.18963	2.63733
NOL8	-1.46639	1.94e-07	-13.5351	7.35651
NPHP3-ACAD11	-1.49298	2.2e-08	-17.2518	9.71526
NPL	-1.05405	4.55e-07	-12.2974	6.43311
NR4A2	-1.48718	8.74e-08	-14.801	8.22291
NR4A3	-1.27094	7.12e-08	-15.1427	8.44472
NRCAM	-1.40432	9.45e-09	-18.9321	10.6225
NRN1	-6.2849	3.05e-13	-58.0637	20.9608
NSL1	-1.71519	2.32e-08	-17.1445	9.65441
NSMAF	-1.64041	5.82e-08	-15.4875	8.66379
NSMCE4A	-1.5293	1.14e-08	-18.5459	10.4213
NSUN6	-1.87217	1.02e-06	-11.2125	5.55138
NUCKS1	-1.26695	3.18e-06	-9.83541	4.31727
NUDT11	-3.8098	4.51e-10	-26.3947	13.8501
NUDT12	-1.06769	4.38e-06	-9.47262	3.96776
NUDT7	-2.36484	6.08e-09	-19.8697	11.0942
NUF2	-1.53578	1.39e-07	-14.056	7.72194
NUP107	-1.31013	1.52e-07	-13.9146	7.62399
NUP133	-1.2281	9.32e-08	-14.6959	8.1537
NUP160	-1.05288	1.48e-07	-13.954	7.65142
NUP43	-1.29565	1.74e-08	-17.7012	9.96622
NUP62CL	-2.85408	3.85e-11	-34.4539	16.379
NUP88	-1.16212	8.22e-06	-8.79325	3.28254
NUPR1	-1.14056	1.85e-06	-10.4729	4.90594
NUSAP1	-1.16274	1.95e-07	-13.534	7.35574
NXT2	-1.19997	3.61e-06	-9.69122	4.17967
OFD1	-1.39557	1.36e-06	-10.8555	5.24462
OGT	-1.21296	1.16e-07	-14.339	7.91517
OMA1	-1.57363	1.77e-09	-22.7367	12.4068
OR11H12	-1.06069	1.46e-07	-13.9728	7.66446
OR2D2	-1.21714	2.36e-06	-10.1845	4.6435
OR6A2	-1.03601	1.33e-05	-8.2996	2.75758
ORC5	-1.91647	1.25e-07	-14.2168	7.83218
OSGEPL1	-1.98546	6.73e-09	-19.651	10.9862
OSTN	-3.69039	1.54e-09	-23.0829	12.5536
OTUD1	-1.25481	1.49e-08	-18.0102	10.1352
OTUD6B	-1.32206	2.09e-06	-10.3246	4.77177
OVOS	-2.90002	1.02e-08	-18.7792	10.5433
P2RY1	-1.03181	2.22e-06	-10.2535	4.7069
PAIP2B	-1.33762	1.17e-06	-11.0407	5.40482
PAQR3	-1.02825	7.85e-08	-14.9803	8.33992
PAQR5	-1.32905	1.71e-09	-22.8242	12.4441
PARG	-1.23014	4.2e-08	-16.0596	9.01698
PARM1	-2.07141	4.19e-09	-20.6948	11.491
PARP1	-1.33174	1.07e-08	-18.6764	10.4898
PARP11	-1.91288	5.78e-07	-11.9669	6.17217
PARPBP	-1.40101	1.28e-06	-10.9255	5.30546
PAX3	-2.12172	8.39e-08	-14.8692	8.26759
PAX6	-2.06549	1.7e-10	-29.3458	14.8653
PAXBP1	-1.60932	5.42e-08	-15.6103	8.74066
PBX1	-1.60378	3.09e-09	-21.4016	11.8182
PCDH10	-2.59124	2.35e-11	-36.3503	16.8764
PCDH18	-1.57975	5.99e-08	-15.4372	8.6321
PCDH7	-1.231	5.02e-07	-12.1608	6.32602
PCDH9	-1.29404	4.38e-08	-15.985	8.97161
PCNP	-1.23694	1.34e-07	-14.1055	7.756
PCOLCE2	-1.09792	1.11e-06	-11.1083	5.46277
PCSK5	-1.48594	1.14e-08	-18.5524	10.4247
PCSK6	-1.31811	1.3e-06	-10.908	5.29025
PCYT1B	-1.06748	3.41e-07	-12.7036	6.7452
PDCD10	-3.64914	3.38e-10	-27.2327	14.1505
PDCD4	-1.13345	2.68e-06	-10.0334	4.50349
PDE1A	-1.16285	9.55e-06	-8.63732	3.11928
PDE3B	-1.8739	2.68e-07	-13.0541	7.00732
PDE5A	-1.15339	7.17e-06	-8.93706	3.43108
PDIK1L	-1.20314	5.31e-08	-15.6467	8.76331
PDK1	-1.05764	6.29e-08	-15.3526	8.57861
PDK3	-1.52303	4.89e-08	-15.7886	8.8512
PDP2	-1.00609	0.000152	-6.11704	0.115681
PDPK1	-1.14922	5.95e-05	-6.90224	1.13168
PDSS1	-1.36229	3.4e-08	-16.44	9.24517
PECR	-1.16863	5.28e-07	-12.0899	6.26997
PELI2	-1.02017	2.66e-06	-10.0411	4.51063
PEX11B	-1.58259	1.25e-08	-18.3647	10.3254
PEX3	-1.3926	1.54e-08	-17.9415	10.0979
PGAP1	-1.57791	3.41e-06	-9.75628	4.24196
PHACTR2	-1.10469	1.29e-06	-10.9134	5.29491
PHF6	-1.28399	6.2e-09	-19.8282	11.0738
PHF8	-1.08638	9.65e-07	-11.2878	5.61496
PHKA1	-2.4401	5.99e-11	-32.8478	15.9322
PHKA2	-1.03963	1.08e-06	-11.1424	5.4918
PHOSPHO2-KLHL23	-1.71289	2e-07	-13.4952	7.32801
PI15	-1.40141	3.05e-06	-9.88105	4.36047
PIBF1	-1.08382	1.74e-06	-10.5504	4.97535
PIGA	-1.79181	2.11e-07	-13.4119	7.26821
PIGF	-2.06387	1.31e-06	-10.8947	5.27876
PIGK	-1.24992	6.76e-06	-9.00049	3.49599
PIGL	-1.33888	2.67e-08	-16.887	9.50674
PIGN	-2.3422	2.51e-09	-21.8861	12.0361
PIGS	-1.00667	7.26e-06	-8.92408	3.41775
PIGX	-1.6088	1.78e-06	-10.5217	4.9497
PIK3R3	-1.89167	3.52e-09	-21.0965	11.6783
PIKFYVE	-1.5247	8.4e-08	-14.8665	8.26581
PIN4	-1.71795	4.42e-08	-15.9657	8.95982
PKIB	-1.3798	4.42e-07	-12.3386	6.46519
PLA2G12AP1	-1.18989	1.31e-07	-14.1411	7.78042
PLA2G4A	-2.09633	1.39e-09	-23.3411	12.6615
PLA2G7	-1.89571	9.06e-10	-24.4634	13.1166
PLAG1	-2.40701	3.17e-08	-16.564	9.31841
PLCH1	-1.37198	7.34e-07	-11.6459	5.91236
PLEKHH1	-1.17762	4.14e-05	-7.22446	1.52631
PLEKHH2	-1.37498	5.93e-06	-9.14089	3.63835
PLEKHM3	-1.56058	3.63e-07	-12.6161	6.67879
PLEKHO1	-1.26716	3.56e-07	-12.644	6.7
PLS1	-1.37995	4.31e-08	-16.0126	8.98843
PLS3	-1.93157	1.61e-10	-29.51	14.9184
PLXDC2	-1.0342	1.86e-05	-7.97057	2.39407
PMFBP1	-1.35874	1.97e-07	-13.5133	7.34094
PMPCB	-1.22991	2.6e-07	-13.0992	7.04056
PNISR	-1.31094	6.86e-09	-19.6082	10.9649
PNPLA8	-1.21569	3.6e-07	-12.628	6.68783
POLA1	-1.34507	7.38e-09	-19.4532	10.8875
POLE2	-1.14268	2.39e-05	-7.73103	2.12222
POLN	-1.29495	5.62e-08	-15.5479	8.70161
POLQ	-1.3981	4.6e-07	-12.2829	6.42178
POLR2F	-1.02544	2.98e-06	-9.90826	4.38615
POLR2J3	-1.21758	4.65e-07	-12.2656	6.40827
POLR3C	-1.20848	1.54e-08	-17.9468	10.1007
POLR3GL	-1.06335	2.58e-07	-13.1122	7.05014
POLR3K	-1.44978	1.64e-08	-17.8163	10.0295
POT1	-1.21974	3.93e-06	-9.5942	4.08611
POU2F1	-1.09971	2.11e-06	-10.3149	4.76297
POU4F1	-1.28497	1.59e-07	-13.8409	7.57261
PPA2	-1.10083	3.38e-06	-9.76616	4.2514
PPHLN1	-1.03355	2.35e-07	-13.2507	7.15147
PPIG	-1.02441	1.17e-06	-11.0404	5.4046
PPIH	-1.32932	6.17e-08	-15.3863	8.59996
PPIL6	-1.89188	7.44e-08	-15.0699	8.39791
PPM1E	-2.31971	3e-09	-21.4702	11.8493
PPM1K	-1.83373	7.4e-08	-15.0786	8.40353
PPM1L	-1.30407	1.15e-06	-11.0635	5.42443
PRDX4	-1.24494	6.44e-07	-11.8203	6.05427
PREPL	-1.36158	1.47e-07	-13.9704	7.66276
PREX2	-1.97732	6.27e-10	-25.4623	13.5035
PRICKLE1	-1.19653	6.93e-07	-11.7235	5.97573
PRKAA2	-1.6749	8.6e-09	-19.1273	10.7226
PRKAB2	-1.64609	3.61e-08	-16.329	9.17913
PRKAR2B	-1.18911	5.52e-06	-9.21877	3.71655
PRKCB	-1.38675	2.12e-07	-13.4063	7.26419
PRKD3	-1.3239	1.28e-07	-14.1843	7.81001
PRKX	-1.07375	6.97e-07	-11.7147	5.96858
PRMT3	-2.40438	8.33e-09	-19.1945	10.7568
PRPF3	-1.13129	3.47e-07	-12.6781	6.72588
PRPF40A	-1.60016	1.25e-09	-23.6271	12.7797
PRPS1	-1.65581	4.3e-10	-26.5316	13.8998
PRPS2	-1.93309	3.83e-10	-26.8661	14.0203
PRPSAP2	-1.21335	7.4e-08	-15.0794	8.404
PRR14L	-1.10538	1.01e-05	-8.57601	3.05446
PRTG	-1.57936	1.03e-07	-14.5332	8.04568
PRUNE2	-1.2841	2.46e-07	-13.1807	7.10035
PSD3	-2.06948	3.08e-08	-16.6173	9.34976
PSMC2	-1.23206	2.6e-07	-13.1021	7.04267
PSMD10	-1.55012	2.26e-08	-17.1943	9.68272
PSMD7	-1.22101	2.28e-08	-17.1832	9.67639
PSPH	-1.09982	1.45e-05	-8.21799	2.66847
PSTPIP2	-2.43259	6.39e-10	-25.4124	13.4845
PTAR1	-1.01842	5.12e-06	-9.29989	3.79743
PTCH1	-1.23458	1.32e-07	-14.1326	7.77461
PTER	-1.57707	1.92e-08	-17.513	9.86189
PTGFRN	-2.07886	4.01e-08	-16.1415	9.06654
PTGR2	-1.3838	5.01e-08	-15.7482	8.82624
PTPN13	-1.93402	3.37e-09	-21.1974	11.7248
PTPRU	-1.1326	3.92e-07	-12.5073	6.59551
PUS3	-2.18439	3.58e-08	-16.3422	9.187
PUS7	-1.98413	2.46e-08	-17.0334	9.59096
PXYLP1	-1.24605	2.89e-06	-9.94554	4.42124
PYROXD1	-1.58325	1.45e-07	-13.9896	7.6761
PYURF	-1.00947	2.9e-06	-9.93962	4.41567
QRFPR	-1.46865	1.62e-07	-13.8149	7.5544
QSER1	-1.04361	7.33e-05	-6.72214	0.905587
RAB11FIP2	-1.1283	1.18e-06	-11.0284	5.39424
RAB28	-1.31743	6.72e-05	-6.79711	1.00019
RAB39A	-2.42321	5.81e-08	-15.4888	8.66461
RAB39B	-1.28634	3.48e-06	-9.73268	4.21941
RAB3C	-1.01176	5.31e-08	-15.6442	8.76172
RAB9A	-1.31784	5.19e-09	-20.2165	11.2629
RAC3	-1.01106	8.15e-08	-14.9169	8.29874
RAD51AP1	-1.4592	7.99e-07	-11.5344	5.82069
RAD54B	-1.41773	6.29e-07	-11.8516	6.0796
RALGAPA2	-1.19175	1.35e-07	-14.1035	7.75463
RAPGEF4	-2.13918	5.21e-10	-25.9825	13.6985
RAPGEF5	-1.06194	7.2e-07	-11.6723	5.93399
RARB	-1.78867	6.77e-10	-25.25	13.4226
RASEF	-1.24254	7.88e-07	-11.5512	5.83458
RASGRF2	-1.49082	1.25e-07	-14.2258	7.83827
RASGRP1	-1.04329	1.42e-07	-14.0211	7.69786
RAVER2	-1.24475	4.56e-07	-12.2921	6.42896
RB1	-1.14651	3.76e-05	-7.31093	1.63012
RBBP4	-1.0814	1.43e-07	-14.0117	7.69135
RBBP6	-1.09092	3.26e-07	-12.7694	6.79495
RBBP7	-1.02568	3.16e-08	-16.5713	9.32273
RBBP8	-1.24998	3.52e-06	-9.71733	4.20471
RBM11	-1.41952	1.73e-06	-10.5513	4.97623
RBM28	-1.32256	9.22e-08	-14.7141	8.16572
RBM41	-2.02148	1.07e-09	-24.026	12.942
RBM45	-1.03858	2.57e-05	-7.66215	2.04291
RBM8A	-1.40234	1.13e-07	-14.3774	7.94111
RCN2	-1.8634	1.79e-08	-17.6422	9.93365
RDH10	-1.40693	3.27e-08	-16.5119	9.28772
RERG	-1.78565	7.61e-09	-19.3872	10.8543
REXO1L1P	-1.20769	0.000312	-5.55737	-0.658324
RFC3	-1.95796	1.33e-10	-30.133	15.1171
RFWD3	-1.42328	3.02e-09	-21.4562	11.843
RFX5	-1.12153	1.26e-07	-14.2041	7.82347
RFX7	-1.31143	2.14e-06	-10.2989	4.7484
RFXAP	-1.09071	1.39e-07	-14.0571	7.72272
RGS16	-1.55356	1.8e-08	-17.6323	9.92818
RGS5	-1.22999	1.67e-07	-13.7679	7.52142
RHOU	-2.03849	2.26e-06	-10.2342	4.68921
RIDA	-2.16928	7.62e-09	-19.3846	10.853
RIF1	-1.83462	2.1e-09	-22.3264	12.2298
RINT1	-1.55805	1.52e-08	-17.9612	10.1086
RIOK1	-1.01565	7.25e-07	-11.6615	5.92516
RLIM	-1.08586	8.11e-06	-8.80717	3.29701
RLN2	-1.35364	1.02e-06	-11.2178	5.55585
RMND5A	-2.40708	2.31e-08	-17.1537	9.65965
RNASET2	-1.47485	2.13e-07	-13.3958	7.25662
RNF125	-1.51163	2.99e-08	-16.6721	9.38183
RNF128	-2.53462	1.32e-08	-18.2429	10.2605
RNF138	-1.49356	1.8e-07	-13.6498	7.43815
RNF150	-1.07139	5.66e-07	-11.9965	6.1958
RNF8	-1.11683	1.03e-07	-14.5249	8.04012
RNU4-1	-1.00921	0.00998	-3.22321	-4.32716
RNU5D-1	-3.26225	1e-05	-8.58752	3.06665
RNVU1-6	-1.06432	4.75e-05	-7.10175	1.3775
RNY1	-1.22989	0.0012	-4.59055	-2.09728
ROR1	-1.51335	2.98e-07	-12.899	6.89214
RPAP3	-1.33881	1.24e-06	-10.9637	5.33849
RPE	-1.6701	1.08e-09	-24.0105	12.9357
RPEL1	-1.08923	1.84e-05	-7.98372	2.40881
RPF2	-1.94482	2.3e-07	-13.2815	7.1739
RPGR	-1.37324	1.49e-07	-13.9436	7.64418
RPGRIP1L	-1.05015	1.78e-07	-13.6662	7.44971
RPL17	-1.08754	1.69e-07	-13.7512	7.50968
RPL24	-1.30049	5.68e-07	-11.9905	6.19099
RPP25L	-1.0117	3.29e-06	-9.79463	4.27852
RPP38	-1.04081	4.88e-06	-9.35405	3.85112
RPRD1A	-1.83085	2.65e-10	-27.9631	14.4042
RPRM	-1.23522	6.13e-07	-11.8884	6.10923
RPS23	-1.35134	1.01e-08	-18.7831	10.5453
RPS24	-1.12209	1.12e-05	-8.47274	2.94443
RPS4X	-1.19141	7.63e-08	-15.0273	8.37039
RPS6KA6	-3.97914	5.53e-12	-42.4856	18.2951
RRM1	-1.18547	6.53e-09	-19.7157	11.0183
RRM2B	-1.20517	7.92e-08	-14.9641	8.32939
RRP1B	-1.07443	3.07e-07	-12.8573	6.86093
RTCB	-1.25885	8.85e-07	-11.3993	5.70849
RTKN2	-1.73228	6.59e-06	-9.02789	3.52391
RTTN	-1.08848	2.88e-07	-12.9472	6.92808
RUFY3	-1.0019	3.95e-05	-7.26532	1.57547
RUNDC3B	-1.28541	1.01e-05	-8.57633	3.05479
RWDD1	-1.26294	1.19e-07	-14.3008	7.88929
RYR2	-1.58034	6.21e-09	-19.825	11.0722
S100PBP	-1.02536	1.65e-06	-10.6125	5.03076
SAAL1	-1.01465	1.91e-07	-13.559	7.37357
SACS	-1.02275	7.44e-07	-11.6285	5.89809
SAP18	-1.24682	2.71e-07	-13.0388	6.99597
SAR1B	-1.01426	5.13e-06	-9.29857	3.79613
SC5D	-6.34064	1.57e-11	-37.9642	17.2762
SCARNA12	-1.09042	1.81e-05	-7.99991	2.42695
SCARNA16	-1.70852	8.28e-07	-11.4866	5.78113
SCARNA17	-1.17253	3.59e-05	-7.35218	1.67933
SCARNA23	-1.1266	2.79e-05	-7.58558	1.9541
SCARNA6	-1.32599	0.000509	-5.19395	-1.18405
SCARNA8	-1.0276	5.14e-06	-9.29681	3.79437
SCARNA9	-1.22464	0.000108	-6.39428	0.483496
SCARNA9L	-3.30942	3.7e-07	-12.5873	6.6568
SCML1	-2.01209	7.13e-10	-25.109	13.3685
SCML2	-1.1698	4.81e-06	-9.36861	3.86551
SCO1	-1.12649	6.69e-07	-11.7701	6.01369
SCRN3	-1.42821	9.24e-06	-8.67156	3.15534
SDC2	-1.03105	1.02e-07	-14.5409	8.05083
SDE2	-1.05321	2.96e-07	-12.9083	6.89906
SEC11C	-1.82458	8.11e-07	-11.5145	5.80422
SELENBP1	-1.36681	1.3e-05	-8.32428	2.7844
SELM	-1.78774	2.54e-07	-13.1363	7.0678
SEMA3D	-1.41297	5.95e-07	-11.9276	6.14068
SEMA6A	-1.77165	4.29e-08	-16.0193	8.99252
SENP1	-1.25902	2.14e-05	-7.83435	2.24024
SENP7	-1.06613	4.62e-06	-9.41465	3.91088
SENP8	-1.44032	1.74e-07	-13.7025	7.47539
SEPHS1	-1.12816	9.04e-08	-14.7458	8.18664
SEPP1	-1.72021	1.51e-06	-10.7212	5.12693
SERBP1	-1.25497	5.42e-08	-15.6088	8.73967
SERGEF	-1.23935	1.05e-08	-18.7182	10.5116
SERPINF1	-3.60932	9.24e-11	-31.3442	15.4906
SERPINI1	-1.41741	3.03e-06	-9.88885	4.36784
SESN1	-2.12683	1.11e-07	-14.4174	7.96801
SESN3	-1.33756	1.64e-07	-13.7924	7.53866
SESTD1	-1.53428	6.76e-08	-15.2313	8.50147
SF3B5	-1.33757	1.26e-06	-10.9444	5.3218
SFMBT2	-1.11017	9.6e-08	-14.6471	8.12142
SFT2D1	-1.20756	3.03e-08	-16.6513	9.36965
SFXN1	-1.00697	9.92e-07	-11.2517	5.58452
SFXN2	-1.29436	1.46e-06	-10.7645	5.16496
SFXN4	-1.60973	3.01e-08	-16.6639	9.37702
SGO2	-1.12328	1.45e-06	-10.7691	5.16902
SGPP2	-1.07031	1.55e-05	-8.1503	2.59402
SH3BGRL2	-1.58981	1.79e-08	-17.6429	9.93401
SHISA3	-1.35593	1.96e-06	-10.4035	4.84338
SHPRH	-2.0097	7.37e-08	-15.0862	8.40842
SHQ1	-1.34496	5.3e-06	-9.26342	3.76115
SIMC1	-1.23657	8.75e-08	-14.8001	8.22234
SIX1	-2.08299	1.11e-10	-30.7139	15.2983
SKA1	-1.17962	8.94e-05	-6.55414	0.691015
SKA3	-1.37661	7.05e-07	-11.6996	5.95628
SKP2	-2.71056	1.32e-09	-23.4816	12.7198
SLAIN1	-1.88902	3.2e-10	-27.3979	14.2085
SLC10A5	-1.85515	2.33e-07	-13.2602	7.15838
SLC13A4	-1.39766	5.32e-07	-12.0796	6.26184
SLC16A10	-3.55021	4.13e-12	-43.8486	18.5763
SLC16A14	-1.41837	4.87e-06	-9.35669	3.85373
SLC16A4	-1.11024	2.63e-07	-13.0823	7.02813
SLC18B1	-2.78556	2.56e-10	-28.0648	14.439
SLC19A2	-1.90976	3.64e-08	-16.3131	9.16962
SLC1A3	-2.39742	6.32e-09	-19.7856	11.0528
SLC25A14	-1.17581	7.14e-07	-11.6835	5.94312
SLC25A15	-1.43112	6.49e-08	-15.3007	8.54567
SLC25A27	-2.32148	5.72e-09	-20.0052	11.1605
SLC27A2	-1.74288	1.99e-08	-17.4438	9.82328
SLC2A12	-1.41838	3.53e-08	-16.3714	9.20437
SLC30A10	-1.49104	1.05e-06	-11.1734	5.51822
SLC30A9	-1.50007	3.12e-08	-16.5972	9.33796
SLC31A1	-1.30731	2.18e-06	-10.2786	4.72986
SLC35D1	-1.41984	2e-06	-10.3787	4.82092
SLC35F1	-3.37445	4.07e-11	-34.2503	16.3237
SLC35G1	-1.02271	3.32e-07	-12.7417	6.77402
SLC39A10	-1.27067	1.8e-07	-13.6551	7.44186
SLC39A6	-1.16851	9.92e-08	-14.5936	8.08589
SLC40A1	-1.28842	1.37e-06	-10.8427	5.23343
SLC43A1	-1.5657	9.07e-08	-14.7399	8.18276
SLC44A5	-1.90427	3.05e-08	-16.636	9.36068
SLC46A3	-1.17233	7.61e-07	-11.5983	5.87335
SLC47A1	-2.90458	2.34e-09	-22.0635	12.1146
SLC5A12	-2.25428	1.11e-08	-18.5965	10.4479
SLC7A3	-1.82705	4.58e-08	-15.9027	8.92134
SLC7A8	-1.8223	5.59e-10	-25.7848	13.6248
SLC8A1	-1.17423	1.41e-07	-14.0267	7.70171
SLC9B2	-2.0059	3.11e-09	-21.3821	11.8093
SLCO5A1	-2.46592	7.01e-10	-25.1549	13.3862
SLF1	-1.08954	8.9e-07	-11.393	5.7032
SLIT2	-3.42068	5.38e-10	-25.8916	13.6647
SLITRK3	-2.08908	2.96e-07	-12.9083	6.89907
SMAD9	-1.57191	1.14e-06	-11.0783	5.4371
SMC1A	-1.33624	9.18e-08	-14.7212	8.17041
SMC4	-1.1118	1.24e-05	-8.37287	2.83702
SMC6	-1.07649	1.21e-06	-10.9933	5.36402
SMPDL3A	-1.17658	1.73e-06	-10.5582	4.98234
SNAPIN	-1.05114	6.5e-07	-11.8092	6.0453
SNORA21	-1.2687	0.000168	-6.03764	0.008457
SNORA3B	-1.41632	2.81e-05	-7.57975	1.94731
SNORA41	-1.47355	1.3e-06	-10.9109	5.29276
SNORA56	-2.12118	5.96e-07	-11.9255	6.139
SNORA59A	-1.8729	5.7e-08	-15.5239	8.68663
SNORA69	-1.22574	1.51e-05	-8.17491	2.62114
SNORA71A	-1.21549	8.44e-05	-6.60255	0.753207
SNORA75	-1.24949	1.12e-06	-11.0945	5.45097
SNORA9	-1.70486	2.93e-06	-9.93046	4.40705
SNORD15A	-1.42327	8.4e-06	-8.77088	3.25926
SNORD36A	-1.27572	5.94e-05	-6.90413	1.13403
SNORD38A	-1.26961	2.69e-06	-10.0284	4.49878
SNORD38B	-1.09925	4.66e-05	-7.11845	1.39786
SNORD43	-1.16687	8.64e-05	-6.58318	0.728357
SNORD4B	-1.0849	0.000499	-5.20904	-1.16185
SNORD51	-1.97326	2.04e-08	-17.3908	9.79358
SNORD53	-1.50115	1.56e-06	-10.6826	5.09286
SNORD58A	-2.51442	1.16e-07	-14.337	7.91379
SNORD61	-1.44173	5.77e-05	-6.9294	1.16543
SNORD83B	-1.29307	8.17e-05	-6.63031	0.788743
SNRNP40	-1.05397	1.93e-08	-17.4973	9.85314
SNRPD1	-1.28703	2.43e-08	-17.0627	9.60774
SNX25	-1.07004	1.82e-06	-10.4919	4.92296
SNX5	-1.40204	8.99e-09	-19.0354	10.6756
SOBP	-1.35513	3.35e-07	-12.7283	6.76395
SOX2	-1.23598	2.65e-06	-10.0472	4.51637
SPA17	-1.43204	1.47e-05	-8.19841	2.64697
SPAG16	-1.18866	2.05e-08	-17.3865	9.79119
SPATA17	-1.95117	9.97e-07	-11.246	5.57974
SPC25	-1.20571	2.96e-05	-7.53114	1.89057
SPEN	-1.08252	3.32e-06	-9.78385	4.26826
SPIN3	-1.29391	6.32e-07	-11.8459	6.07496
SPIN4	-1.04976	2.86e-07	-12.9585	6.93647
SPON1	-1.92935	7.21e-09	-19.5033	10.9126
SPRY1	-2.30096	2.23e-09	-22.1705	12.1617
SRBD1	-1.4265	7.85e-09	-19.3202	10.8205
SRPK1	-1.21141	8.28e-09	-19.2086	10.764
SRPRB	-1.16433	7.85e-09	-19.3196	10.8202
SRRD	-1.22931	1.97e-08	-17.4647	9.83498
SRSF12	-2.72234	5.43e-08	-15.6075	8.73891
SSB	-1.30098	2.37e-07	-13.2395	7.14333
SSBP2	-1.78653	2.89e-10	-27.6949	14.3119
SSR4	-1.41688	2.59e-08	-16.9405	9.53759
ST3GAL1	-1.23677	2.09e-06	-10.3278	4.77466
ST3GAL5	-1.07967	3.34e-06	-9.77801	4.2627
ST3GAL6	-2.65778	1.3e-09	-23.5113	12.732
STAG2	-1.681	1.62e-09	-22.956	12.5001
STAMBPL1	-1.08544	4.56e-06	-9.42941	3.92539
STAT4	-1.46719	1.81e-08	-17.6284	9.92601
STK26	-1.74045	2.04e-10	-28.7639	14.6742
STK38L	-1.76174	1.18e-07	-14.3147	7.8987
STOX1	-1.15947	2.99e-05	-7.52074	1.87838
STRADB	-1.90927	1.9e-07	-13.5667	7.37909
STX17	-1.8067	8.22e-09	-19.2244	10.772
STXBP4	-1.19622	2.06e-06	-10.3456	4.79083
STXBP5L	-2.47155	7.44e-10	-24.9947	13.3244
SULF1	-3.13855	4.24e-10	-26.5699	13.9137
SULF2	-1.93144	1.06e-07	-14.4806	8.01044
SULT1C4	-1.68707	8.97e-07	-11.3818	5.69385
SUV39H2	-1.83467	7.05e-07	-11.7002	5.95677
SVEP1	-1.47763	2.43e-07	-13.202	7.11594
SYAP1	-1.37699	3.75e-09	-20.9496	11.6102
SYCP2L	-2.8223	2.25e-08	-17.2028	9.68753
SYK	-1.2716	2.15e-07	-13.3847	7.24857
SYNJ1	-1.00969	3.36e-06	-9.77059	4.25562
SYPL1	-1.00356	3.14e-05	-7.47692	1.82695
SYT11	-1.00184	2.57e-06	-10.0825	4.54921
SYT14	-1.55465	3.57e-06	-9.70317	4.19113
TADA1	-1.01917	2.21e-07	-13.3438	7.21905
TAF1A	-1.01648	1.96e-05	-7.91955	2.33669
TAF4B	-1.11309	9.74e-08	-14.6239	8.10606
TAF5	-1.22326	1.49e-06	-10.7405	5.14388
TAF9B	-1.37763	1.24e-06	-10.9704	5.34428
TAPT1	-1.17414	2.02e-07	-13.4788	7.31629
TARS2	-1.19638	6.07e-08	-15.4147	8.61792
TARSL2	-1.57256	1.6e-08	-17.8652	10.0562
TAS2R20	-1.06786	0.000639	-5.02987	-1.42742
TAS2R46	-1.07342	0.00332	-3.9125	-3.17991
TAS2R50	-1.1704	0.00029	-5.61326	-0.579094
TBC1D23	-1.34144	1.02e-07	-14.548	8.0555
TBC1D32	-1.38053	5.32e-08	-15.6428	8.7609
TBCK	-1.12853	1.41e-06	-10.804	5.19961
TBL1X	-1.20083	6.96e-08	-15.1822	8.47009
TBP	-1.22079	1.55e-07	-13.8881	7.60554
TBX3	-1.34049	3.23e-06	-9.81719	4.29998
TC2N	-1.05932	2.21e-06	-10.2576	4.71066
TCEAL1	-1.1458	2.64e-06	-10.0499	4.51886
TCEAL8	-1.04282	1.34e-07	-14.1169	7.7638
TCEANC	-1.36186	3.21e-07	-12.7897	6.81021
TCEANC2	-1.19195	2.87e-06	-9.95226	4.42755
TCF4	-1.70051	3.91e-07	-12.5107	6.59815
TDG	-1.30483	9.33e-06	-8.6621	3.14539
TDP1	-1.01611	1.04e-07	-14.5205	8.03721
TERF1	-1.01563	6.19e-05	-6.86818	1.08923
TERF2IP	-1.91012	1.98e-07	-13.5037	7.3341
TET1	-2.77658	3.33e-11	-35.0002	16.5255
TEX15	-2.65787	3.31e-09	-21.2408	11.7447
TFCP2	-1.44907	1.05e-07	-14.5009	8.02404
TFPI	-1.79038	2.99e-07	-12.8931	6.88774
TFRC	-1.22236	2.85e-08	-16.7601	9.43321
TGDS	-1.49066	1.1e-06	-11.1163	5.46957
THADA	-1.04812	4.97e-06	-9.33225	3.82954
THAP5	-1.91107	5.88e-08	-15.4696	8.65252
THAP9	-1.54168	7.7e-09	-19.3606	10.8409
THEM4	-1.31002	3.51e-07	-12.6637	6.71497
THOC2	-1.4043	1.07e-07	-14.4724	8.00494
THUMPD2	-1.6216	5.09e-08	-15.7186	8.80796
THYN1	-1.05937	3.69e-06	-9.66486	4.15433
TICRR	-1.35285	4.69e-06	-9.3963	3.89282
TIGD1	-1.6897	1.69e-06	-10.584	5.00532
TIMM21	-1.00652	4e-07	-12.4758	6.5713
TIMM8A	-1.47383	2.01e-07	-13.4876	7.32258
TIMP3	-2.39654	2.71e-10	-27.8923	14.38
TIPIN	-1.73844	1.26e-08	-18.3477	10.3164
TLE3	-1.35848	2.63e-06	-10.0561	4.52463
TLE4	-1.37327	2.59e-06	-10.0734	4.54068
TLL1	-1.35301	3.4e-07	-12.7078	6.74837
TM2D3	-1.33309	1.05e-07	-14.501	8.02415
TMCO1	-1.04013	2.9e-06	-9.94278	4.41864
TMED8	-1.31311	4.75e-08	-15.8402	8.88296
TMEM106C	-1.15867	1.69e-07	-13.7536	7.51139
TMEM117	-2.36003	2.06e-08	-17.3764	9.78548
TMEM168	-1.08904	2.74e-07	-13.0243	6.98523
TMEM170A	-1.53708	1.68e-08	-17.7692	10.0037
TMEM171	-1.07286	8.14e-07	-11.5097	5.80024
TMEM183B	-1.04094	2.2e-07	-13.3471	7.22146
TMEM206	-1.29148	1.48e-08	-18.0244	10.1429
TMEM237	-1.43612	3.83e-07	-12.5385	6.6195
TMEM242	-1.15254	1.51e-07	-13.9272	7.63281
TMEM27	-1.90505	3.19e-10	-27.4075	14.2119
TMEM31	-1.02431	2.81e-07	-12.9876	6.95805
TMEM38B	-1.74744	2.35e-08	-17.1232	9.64228
TMEM45A	-1.94812	5.85e-08	-15.4767	8.65698
TMEM47	-2.10009	8.02e-09	-19.2755	10.7979
TMEM5	-1.14959	1.02e-05	-8.57201	3.05021
TMEM80	-1.25795	1.56e-07	-13.8754	7.59668
TMEM98	-1.22879	2.6e-08	-16.9341	9.53392
TMOD1	-2.40901	3.31e-11	-35.019	16.5305
TMOD2	-1.87879	1.66e-09	-22.9019	12.4772
TMTC1	-2.13867	1.62e-09	-22.9669	12.5047
TMTC3	-1.5607	5.76e-07	-11.9729	6.17694
TNFAIP8L2-SCNM1	-1.33593	1.92e-06	-10.4304	4.86763
TNIK	-1.97663	1.95e-09	-22.4997	12.305
TOMM22	-1.01421	6.86e-06	-8.98384	3.47898
TOMM70	-1.64539	5.2e-10	-25.9888	13.7008
TPD52L1	-1.57527	1.81e-08	-17.6275	9.92551
TRAF5	-1.34694	3.53e-07	-12.6531	6.7069
TRAFD1	-1.46951	5.04e-08	-15.7358	8.81856
TRAPPC13	-1.11691	2.06e-05	-7.87168	2.28259
TRIM2	-2.01862	9.68e-09	-18.8808	10.596
TRIM52	-1.04335	2.66e-06	-10.0433	4.51274
TRIM9	-1.17711	4.69e-07	-12.2548	6.39983
TRMT10C	-2.05609	4.53e-08	-15.9228	8.93366
TRMT11	-2.02563	4.32e-08	-16.0074	8.98525
TRMT12	-1.82317	9.5e-07	-11.3082	5.63218
TRMT1L	-1.69494	8.05e-09	-19.2669	10.7936
TRMT44	-1.48429	2.41e-07	-13.2123	7.12347
TROVE2	-1.33776	1.29e-08	-18.2922	10.2868
TRPC1	-1.10927	1.17e-05	-8.43157	2.90026
TRUB1	-1.36829	4.34e-07	-12.3627	6.48386
TSC22D3	-1.90261	2.05e-09	-22.3835	12.2547
TSHZ1	-1.34212	2.84e-07	-12.9674	6.94309
TSHZ2	-1.67495	3.32e-09	-21.2326	11.741
TSPAN13	-1.13284	1.05e-07	-14.5084	8.0291
TSPAN6	-1.83045	1.07e-09	-24.0235	12.9409
TSPAN7	-3.69697	1.13e-10	-30.6675	15.284
TSPYL1	-1.09879	0.000154	-6.10758	0.102951
TSPYL2	-1.72162	4.55e-09	-20.5108	11.4039
TSSK3	-1.44555	6.91e-08	-15.1947	8.4781
TTC21B	-1.34689	1.15e-07	-14.3576	7.92774
TTC33	-1.02302	1.85e-05	-7.97527	2.39934
TTC39A	-1.42587	4.81e-09	-20.3879	11.3453
TTC8	-1.09991	1.55e-07	-13.8841	7.60276
TTF2	-1.18162	6.47e-07	-11.8146	6.04973
TUBD1	-1.03625	4.19e-05	-7.21292	1.5124
TUBE1	-2.08722	1.48e-08	-18.0226	10.1419
TUBGCP4	-1.05563	7.14e-06	-8.94156	3.4357
TXLNG	-2.24631	3.84e-10	-26.8545	14.0162
TXNDC16	-1.36646	1.03e-07	-14.5332	8.04564
UBB	-5.09486	1.16e-12	-50.2718	19.7653
UBBP4	-2.29574	9.99e-09	-18.8152	10.562
UBN2	-1.2516	2.57e-07	-13.1136	7.05114
UBR2	-1.03091	5.88e-06	-9.14976	3.64728
UBR3	-1.44131	4.41e-06	-9.46631	3.96158
UBXN2B	-1.66283	4.49e-06	-9.44491	3.9406
UCHL5	-1.29559	7.16e-07	-11.6784	5.93901
UFL1	-1.3547	3.27e-08	-16.509	9.28599
ULK2	-1.38993	1.84e-08	-17.5913	9.90543
UPF3B	-1.83696	3.89e-08	-16.1946	9.09857
UPK3BL	-1.84495	9.27e-08	-14.7044	8.15933
UPRT	-1.16821	9.64e-06	-8.62839	3.10986
URB1-AS1	-1.0338	1.37e-06	-10.847	5.23719
USP18	-1.25012	2.6e-07	-13.0981	7.03977
USP37	-1.35984	2.1e-05	-7.85358	2.26208
USP41	-1.8996	3.39e-07	-12.7121	6.75165
USP44	-1.41458	6.71e-07	-11.7654	6.00983
USP45	-1.14615	2.15e-05	-7.83221	2.2378
USP46	-1.05137	5.06e-08	-15.7292	8.81447
USPL1	-1.05134	7.72e-06	-8.85944	3.35114
UST	-1.18131	1.71e-06	-10.5672	4.99038
UTP14A	-1.56161	5.33e-09	-20.1582	11.2348
VAMP4	-1.1301	5.57e-06	-9.20915	3.70692
VIPAS39	-1.04546	9.37e-07	-11.3252	5.64646
VPS45	-2.22829	4.97e-10	-26.1132	13.7468
VPS72	-1.26595	9.56e-09	-18.906	10.609
VRK1	-1.17068	2.45e-08	-17.0433	9.59663
VTA1	-1.12024	3.08e-07	-12.8522	6.85711
VTRNA1-3	-1.51643	5.89e-05	-6.91162	1.14334
VWA8	-1.42575	9.71e-07	-11.2793	5.60779
VWA9	-1.30721	1.06e-07	-14.4929	8.01872
WASF1	-1.2214	1.34e-05	-8.29491	2.75248
WDCP	-1.85644	6.59e-09	-19.695	11.008
WDPCP	-1.10379	1.58e-07	-13.8538	7.58161
WDR11	-1.15581	2.59e-06	-10.0714	4.5389
WDR12	-1.38639	2.79e-09	-21.6402	11.9261
WDR3	-1.52457	1e-08	-18.8073	10.5579
WDR35	-1.38603	1.56e-06	-10.6831	5.0933
WDR43	-1.04995	2.66e-07	-13.0676	7.01727
WDR59	-1.10179	1.68e-07	-13.7554	7.51268
WDR5B	-1.02906	9.95e-08	-14.5892	8.08299
WDR75	-1.02476	1.21e-05	-8.39323	2.85899
WRB	-1.1762	8.26e-07	-11.49	5.78396
XBP1	-1.0105	5.83e-08	-15.4841	8.66161
XCL1	-1.14297	0.000807	-4.86372	-1.67766
XK	-1.06869	2.66e-06	-10.041	4.51057
XPO4	-1.46279	6.29e-08	-15.3535	8.57922
XRCC2	-1.94311	8.46e-08	-14.8548	8.25819
YAE1D1	-1.19551	0.000192	-5.93413	-0.132588
YARS	-1.08774	1.22e-06	-10.9895	5.36074
YDJC	-1.34619	3.09e-09	-21.4014	11.8181
YOD1	-1.93814	2.6e-10	-28.015	14.422
ZADH2	-1.51208	3.66e-07	-12.6038	6.66937
ZBBX	-1.40457	4.5e-07	-12.3111	6.44374
ZBED5	-1.21499	2.65e-07	-13.0733	7.02144
ZBED8	-1.17038	0.000309	-5.56586	-0.646259
ZBTB11	-1.54884	1.87e-07	-13.5902	7.39582
ZBTB26	-1.20367	3.45e-07	-12.6877	6.73319
ZBTB33	-2.4421	7.29e-10	-25.0482	13.3451
ZBTB41	-1.38542	4.26e-07	-12.3893	6.50455
ZBTB44	-1.514	1.3e-07	-14.1572	7.79143
ZBTB8OS	-1.23439	1.61e-05	-8.11378	2.55367
ZC3H15	-1.41036	4e-05	-7.25422	1.56214
ZC4H2	-1.01891	0.000274	-5.65551	-0.5195
ZCCHC12	-4.46402	2.14e-12	-47.0775	19.2003
ZDBF2	-2.76969	4.34e-09	-20.6183	11.4549
ZEB1	-1.03239	1.37e-06	-10.8436	5.23421
ZFAND4	-1.08565	9.31e-06	-8.66451	3.14792
ZFP1	-1.34651	9.77e-08	-14.6181	8.10219
ZFP69	-1.30259	9.79e-08	-14.6156	8.10054
ZFX	-1.46427	1.48e-07	-13.9565	7.65316
ZGRF1	-1.32853	3.29e-06	-9.79591	4.27974
ZIC3	-1.37683	2.91e-08	-16.7213	9.4106
ZMPSTE24	-1.18877	3.29e-08	-16.4984	9.27971
ZMYM1	-1.04231	1.53e-07	-13.8999	7.6138
ZNF100	-1.44715	5.68e-06	-9.18724	3.68496
ZNF107	-1.19607	1.04e-06	-11.1891	5.53149
ZNF121	-1.06903	5.51e-08	-15.581	8.72235
ZNF124	-1.03911	6.67e-06	-9.01483	3.5106
ZNF138	-1.61321	1.1e-07	-14.4207	7.97027
ZNF14	-1.06522	2.06e-05	-7.87446	2.28575
ZNF146	-1.17874	1.85e-08	-17.5822	9.90042
ZNF175	-2.88833	1.34e-09	-23.4331	12.6997
ZNF189	-1.03353	7.14e-06	-8.94229	3.43645
ZNF195	-1.17586	3.37e-07	-12.7222	6.75931
ZNF204P	-1.9663	3.41e-07	-12.7032	6.74494
ZNF215	-1.78612	4.73e-08	-15.8476	8.88754
ZNF234	-1.06936	2.97e-05	-7.52726	1.88602
ZNF24	-1.36431	9.02e-09	-19.0291	10.6723
ZNF260	-1.02169	1.39e-05	-8.25834	2.71261
ZNF267	-1.4706	5.93e-08	-15.4536	8.64245
ZNF271P	-1.29894	4.03e-08	-16.131	9.06021
ZNF273	-1.308	0.000106	-6.41111	0.505494
ZNF275	-1.1539	1.31e-07	-14.1473	7.78465
ZNF280B	-1.21809	2.8e-07	-12.9878	6.95825
ZNF280C	-1.1838	8.88e-06	-8.71289	3.19869
ZNF286B	-1.8783	4.25e-07	-12.3934	6.50769
ZNF343	-2.72198	3.51e-08	-16.3797	9.20933
ZNF345	-1.08859	1.48e-05	-8.19817	2.64671
ZNF37BP	-1.37049	5.14e-08	-15.7034	8.79849
ZNF397	-1.12261	1.63e-07	-13.8012	7.54479
ZNF420	-1.16824	6.04e-06	-9.12078	3.61806
ZNF432	-1.33269	1.13e-06	-11.0804	5.43888
ZNF449	-2.0633	1.35e-07	-14.0966	7.74985
ZNF473	-1.43266	1.16e-08	-18.5179	10.4066
ZNF484	-1.71716	1.39e-06	-10.8233	5.21654
ZNF492	-1.24	4.1e-05	-7.23161	1.53494
ZNF493	-1.17288	0.000233	-5.78036	-0.3448
ZNF512	-1.27492	6.16e-07	-11.8818	6.1039
ZNF518B	-1.22842	8.5e-08	-14.8471	8.25312
ZNF529	-1.15739	1.53e-05	-8.16353	2.60861
ZNF536	-2.11359	8.17e-08	-14.9135	8.29651
ZNF546	-1.07716	6.33e-07	-11.8435	6.07302
ZNF564	-1.14591	2.76e-05	-7.59435	1.9643
ZNF569	-1.25527	3.3e-06	-9.79236	4.27637
ZNF57	-1.10255	7.84e-07	-11.5579	5.84006
ZNF570	-1.1082	7.68e-05	-6.68284	0.855713
ZNF571	-1.10167	2.11e-05	-7.84939	2.25732
ZNF585A	-1.18625	3.61e-06	-9.68999	4.17848
ZNF587	-1.16782	8.46e-06	-8.76374	3.25183
ZNF587B	-1.0352	0.000177	-5.99495	-0.049528
ZNF589	-1.47469	1.79e-07	-13.6626	7.4472
ZNF594	-1.11579	3.86e-06	-9.61499	4.10622
ZNF597	-1.9126	5.53e-08	-15.575	8.7186
ZNF608	-1.80035	2.64e-09	-21.7659	11.9825
ZNF614	-1.63669	9.07e-08	-14.7411	8.18352
ZNF615	-1.14775	3.24e-06	-9.81287	4.29587
ZNF616	-1.71752	2.59e-07	-13.1025	7.04299
ZNF649	-1.51464	3.88e-08	-16.1984	9.10083
ZNF658B	-1.13218	3.38e-06	-9.76587	4.25112
ZNF678	-2.11541	5.68e-09	-20.0181	11.1668
ZNF691	-1.11247	1.17e-05	-8.43398	2.90286
ZNF704	-1.43611	9.33e-09	-18.9578	10.6357
ZNF711	-2.21606	7.79e-09	-19.3373	10.8291
ZNF717	-1.10981	1.67e-06	-10.5944	5.01463
ZNF721	-2.13684	1.12e-06	-11.0983	5.45422
ZNF724	-1.545	1.79e-06	-10.515	4.94374
ZNF738	-1.32317	1.57e-05	-8.13554	2.57773
ZNF749	-1.2448	4.25e-05	-7.2013	1.49837
ZNF75D	-1.58444	4.68e-08	-15.8672	8.89959
ZNF774	-1.35997	1.12e-06	-11.1018	5.45719
ZNF780A	-1.83826	1.11e-07	-14.4127	7.96486
ZNF782	-1.23884	7.91e-07	-11.547	5.83107
ZNF791	-1.24054	8.23e-08	-14.9013	8.28858
ZNF850	-1.1935	2.84e-07	-12.968	6.9435
ZNF92	-1.12033	1.35e-06	-10.8594	5.24803
ZRANB3	-1.4572	1.29e-06	-10.9209	5.30149
ZRSR1	-1.1194	1.21e-05	-8.39787	2.864
ZSCAN20	-1.04303	2.76e-08	-16.8221	9.46922
ZUFSP	-1.55381	2.27e-08	-17.1928	9.68184

## Sheet: Up
Gene.symbol	logFC	P.Value	t	B
AARD	1.31016	1.2e-07	14.2901	7.88204
ABCA11P	2.60984	2.5e-07	13.1593	7.08469
ABCA3	1.27884	1.49e-06	10.7351	5.13917
ABCB8	1.08826	9.6e-08	14.6478	8.12193
ABCC1	1.50092	2.37e-08	17.1051	9.63194
ABI3	1.94854	1.15e-07	14.3558	7.92651
ABL1	1.25821	7.8e-09	19.335	10.828
ABL2	1.94331	8.86e-11	31.4862	15.5333
ABLIM3	2.67095	1.83e-09	22.6573	12.3728
ABR	1.32732	2.03e-08	17.4039	9.80092
ABTB2	1.19437	6.85e-08	15.2088	8.48711
ACOT4	1.2007	7.16e-06	8.93937	3.43345
ACSF2	1.33847	7.68e-09	19.3677	10.8445
ACSL4	1.20341	3.91e-08	16.1856	9.09314
ACSS2	1.04235	5.14e-07	12.1285	6.30057
ACSS3	2.28797	1.47e-08	18.0385	10.1505
ACTB	1.21815	1.44e-07	13.9928	7.67826
ACTC1	1.46282	3.35e-08	16.4667	9.26096
ACTN1	2.88832	3.22e-12	45.0417	18.8135
ACTN4	1.34554	2.64e-09	21.7666	11.9828
ACTR3C	1.06911	0.000876	4.80597	-1.76553
ACVR1	1.04479	8.13e-07	11.5111	5.80143
ADAM19	1.19905	1.94e-07	13.5372	7.35806
ADAM9	1.19036	8.92e-09	19.0513	10.6837
ADAMTS5	1.29735	3.4e-06	9.7586	4.24418
ADAMTS6	3.00731	5.62e-10	25.7668	13.6181
ADAMTSL4	1.83805	3.38e-06	9.76599	4.25124
ADAMTSL5	1.29574	1.08e-06	11.138	5.48807
ADCY5	1.15369	5.61e-06	9.20068	3.69844
ADCY7	1.12963	2.73e-08	16.844	9.48191
ADGRE5	1.28299	1.47e-07	13.9708	7.66303
ADGRG1	2.5897	1.87e-08	17.5618	9.88907
ADGRG6	1.3763	2.42e-09	21.9734	12.0748
ADM	1.00269	1.36e-06	10.8512	5.24088
ADRB2	1.05587	8.64e-06	8.74094	3.22803
ADTRP	3.1428	2e-09	22.4454	12.2815
AEBP1	1.10873	1e-06	11.2366	5.57174
AES	1.00108	1.34e-07	14.1098	7.75895
AFAP1	1.17318	1.49e-06	10.7357	5.13968
AFAP1-AS1	3.54465	1.84e-09	22.6455	12.3678
AFF3	1.50038	4.08e-08	16.1095	9.04722
AGRN	1.57526	8.5e-09	19.1516	10.735
AHNAK	3.06053	1.14e-11	39.2838	17.5882
AHNAK2	3.5794	3.94e-12	44.0741	18.6218
AJAP1	1.87174	3.33e-06	9.78334	4.26777
AJUBA	2.02337	8.09e-09	19.2581	10.7891
AKAP12	1.36079	3.35e-09	21.2095	11.7304
AKR1C1	1.55943	7.06e-08	15.1564	8.45356
AKR1C3	1.44875	7.16e-07	11.6797	5.94003
AKR1E2	1.24448	8.3e-07	11.4832	5.77831
ALDH1A3	1.36684	5.5e-07	12.0355	6.22681
ALS2CR11	1.20447	7.98e-08	14.9519	8.32146
AMIGO2	3.03161	1.85e-08	17.5769	9.89744
AMOTL2	3.07482	2.37e-11	36.3047	16.8648
ANGPTL4	3.05654	1.84e-10	29.0834	14.7797
ANKLE2	1.02104	3.72e-08	16.2743	9.14639
ANKRD1	4.00769	5e-12	42.9575	18.3937
ANKRD13A	1.41681	3.89e-09	20.8645	11.5706
ANKRD30B	1.95946	1.21e-05	8.39771	2.86383
ANO4	1.8724	5.29e-08	15.6502	8.76547
ANPEP	4.7607	1.68e-10	29.3748	14.8747
ANXA1	4.07913	3.52e-10	27.1085	14.1066
ANXA11	1.5625	4.35e-09	20.6126	11.4522
ANXA2	2.62126	1.91e-10	28.9783	14.7452
ANXA2P1	2.24265	1.97e-09	22.4793	12.2962
ANXA2P2	2.47517	7.05e-11	32.2745	15.7666
ANXA2R	1.31999	2.16e-06	10.2899	4.74015
ANXA3	3.55003	2.77e-11	35.7064	16.711
ANXA4	1.53261	3.17e-09	21.3385	11.7894
ANXA5	1.46735	4.2e-09	20.6936	11.4904
ANXA6	1.10726	4.35e-07	12.3602	6.48197
ANXA8L1	2.81895	5.43e-10	25.8638	13.6544
AOX1	1.88577	2.8e-08	16.7981	9.45526
AP1M2	1.3723	1.12e-05	8.47727	2.94927
AP2A1	1.09238	5.32e-08	15.6417	8.76017
AP4M1	1.07978	7.37e-07	11.6402	5.9077
APBB1IP	1.84886	2.28e-07	13.2928	7.18207
APBB2	1.87982	3.89e-09	20.8639	11.5703
APH1B	1.36006	1.54e-06	10.7011	5.10922
APOBEC3G	1.32743	5.69e-05	6.94203	1.18109
APOE	1.11363	3.51e-06	9.72121	4.20842
APOL1	1.18524	3.5e-07	12.6678	6.7181
APOL6	1.46907	1.87e-06	10.4605	4.89479
AREG	2.25861	7.03e-06	8.9581	3.45265
ARHGAP1	1.72062	5.78e-08	15.4971	8.6698
ARHGAP10	1.77243	5.96e-10	25.605	13.5574
ARHGAP12	1.15328	1.28e-06	10.929	5.30845
ARHGAP23	1.45216	6.39e-07	11.8305	6.06257
ARHGAP29	3.57161	7.43e-12	41.1552	18.0096
ARHGAP4	1.17143	1.05e-06	11.1729	5.51778
ARHGAP40	1.25118	5.87e-07	11.9462	6.15556
ARHGEF10	1.57898	6.37e-08	15.3315	8.56524
ARHGEF17	1.29229	1.06e-07	14.4902	8.0169
ARHGEF18	1.0453	8.42e-07	11.4645	5.76276
ARHGEF28	3.73424	6.4e-13	53.6078	20.3064
ARHGEF34P	3.48843	2.55e-09	21.8542	12.0219
ARL2-SNX15	1.37936	1.25e-08	18.3649	10.3256
ARL4D	1.13202	4.26e-06	9.50262	3.99708
ARL8B	1.04952	1.11e-07	14.4063	7.96059
ARMCX1	1.7491	5.53e-09	20.0792	11.1965
ARMCX2	1.87778	1.21e-07	14.2747	7.87155
ARPC1B	1.92407	3.4e-08	16.4359	9.24273
ARPC4-TTLL3	1.20918	3.1e-07	12.8414	6.84907
ARRDC1	1.01961	1.96e-06	10.4053	4.84496
ASAP1	1.79274	1.33e-07	14.1191	7.76535
ASAP2	1.37132	5.72e-07	11.982	6.1842
ASB1	1.05458	9.79e-07	11.2692	5.59932
ASXL1	1.13699	5.89e-07	11.942	6.15219
ATAT1	1.02098	2.06e-05	7.87255	2.28358
ATL3	2.44171	2.05e-09	22.3747	12.2508
ATP11A	2.00374	4.62e-08	15.8882	8.91245
ATP2B4	2.37397	1.83e-10	29.1095	14.7882
ATP6V0A4	2.37329	5.31e-09	20.167	11.2391
ATP6V0C	1.05583	4.61e-07	12.2781	6.41803
ATP8B1	1.24288	1.82e-05	7.99041	2.41631
AVPI1	1.25993	5.76e-07	11.9726	6.17673
AXL	4.5031	6.32e-12	41.8813	18.1668
B3GALNT1	1.00034	5.4e-06	9.24227	3.74004
B4GALNT1	1.09721	1.04e-07	14.5099	8.03006
B4GALT1	1.02029	4.12e-07	12.4355	6.54028
B4GALT5	1.58611	9.26e-08	14.706	8.1604
BAG6	1.28736	2.65e-08	16.8957	9.5118
BAMBI	1.24095	1.51e-06	10.7251	5.13035
BASP1	3.02487	9.47e-12	40.0932	17.7734
BCAR3	3.08079	4.93e-11	33.5512	16.1309
BCKDHA	1.03612	5.85e-06	9.15486	3.65242
BCL10	1.06954	9.24e-07	11.3439	5.66215
BCL2A1	1.5437	5.66e-07	11.9963	6.19562
BCL2L1	1.8937	6.21e-09	19.8249	11.0721
BCL7B	1.29785	9.64e-09	18.8892	10.6003
BCL9L	1.43402	2.44e-06	10.1425	4.60477
BDNF	2.71214	3.12e-09	21.3774	11.8071
BEX1	4.58009	1.85e-11	37.3006	17.1143
BGN	1.95355	4.08e-07	12.4482	6.55004
BHLHE40	1.45007	2.2e-08	17.2452	9.71152
BIRC3	1.82582	7.51e-08	15.0538	8.3875
BMP1	1.31101	1.74e-07	13.7011	7.47438
BMP2K	1.1444	1.69e-06	10.5854	5.00662
BNC1	3.79113	8.12e-10	24.7582	13.2325
BOK	1.14503	6.94e-07	11.7204	5.97325
BRI3	1.83688	2.36e-08	17.1161	9.63824
BST2	2.47253	4.97e-10	26.1138	13.747
C10orf10	1.0963	0.000205	5.88239	-0.203627
C10orf25	1.39197	3.46e-07	12.6839	6.73032
C11orf80	1.57006	1.75e-08	17.6898	9.95998
C14orf169	1.32838	1.65e-06	10.6158	5.03366
C17orf97	1.23895	8.02e-08	14.9437	8.31617
C19orf33	1.81969	4.5e-08	15.9339	8.94044
C19orf66	1.25912	5.16e-07	12.1236	6.29666
C1R	2.56338	8.36e-11	31.6833	15.5923
C1RL	1.97364	6.1e-09	19.8632	11.091
C1S	2.08445	4.95e-11	33.532	16.1255
C20orf194	1.38361	2.4e-07	13.2171	7.12696
C3	5.04818	4.2e-13	56.0967	20.6809
C6orf106	1.12894	1.52e-06	10.7177	5.12382
C6orf132	1.32782	6.48e-07	11.8116	6.04727
C6orf48	1.07838	3.43e-06	9.74664	4.23276
C6orf62	1.36567	3.02e-08	16.6563	9.37258
C6orf99	1.02773	2.84e-05	7.56976	1.93568
C7orf13	1.67701	7.57e-10	24.9469	13.3059
C8orf48	1.25683	1.45e-05	8.21266	2.66262
C9orf47	1.01639	1.82e-06	10.4915	4.92262
CACNB3	1.63991	6.04e-08	15.4231	8.6232
CALB1	1.01687	1.99e-06	10.383	4.82475
CALB2	1.51778	3.77e-08	16.2515	9.1327
CALD1	1.28801	2.77e-08	16.8178	9.4667
CALHM2	1.2229	3.21e-08	16.5426	9.30581
CALU	1.26011	1.48e-07	13.9561	7.65286
CAMK2G	1.5502	1.63e-08	17.8249	10.0342
CAP2	1.90612	2.19e-09	22.216	12.1816
CAPG	2.89152	1.86e-10	29.0477	14.768
CAPN1	1.51196	1.59e-07	13.8417	7.57318
CAPN2	1.62781	4.44e-10	26.4363	13.8652
CAPN5	1.23934	1.58e-08	17.8909	10.0703
CAPN6	1.75714	6.47e-08	15.3055	8.54875
CAPNS1	1.3429	2.37e-07	13.2351	7.14007
CARD11	1.25987	3.23e-07	12.7833	6.80538
CARHSP1	1.44467	4.36e-08	15.992	8.9759
CARMIL1	1.04597	1.52e-07	13.9136	7.6233
CARS2	2.02348	3.31e-09	21.2402	11.7445
CASP4	4.91615	2.84e-12	45.6492	18.9313
CAV1	3.63393	2e-11	36.9838	17.0358
CAV2	2.5587	2.06e-11	36.8589	17.0046
CCBE1	1.65486	1.7e-08	17.751	9.99367
CCDC144CP	2.81906	2.57e-11	35.9955	16.7857
CCDC68	1.522	5.96e-05	6.90157	1.13084
CCDC80	3.72174	1.69e-12	48.2956	19.4215
CCDC92	1.13385	2.85e-05	7.56568	1.93091
CCDC93	1.17485	7.74e-08	15.0038	8.35514
CCL20	3.77275	5.13e-08	15.7037	8.79872
CCL28	3.72183	4.56e-12	43.3831	18.4815
CCND1	1.81306	4.2e-09	20.6901	11.4887
CCNJL	1.36129	3.88e-08	16.1999	9.10175
CCNYL2	2.52685	6.29e-08	15.3547	8.58
CCSER2	1.06639	2.62e-08	16.9209	9.52632
CD109	2.77572	2.24e-11	36.5406	16.9246
CD24	5.2162	1.28e-12	49.7595	19.6779
CD274	1.18592	1.12e-07	14.4005	7.95665
CD44	5.88039	2.79e-14	75.0848	22.909
CD59	1.58179	1.87e-09	22.6101	12.3526
CD63	1.48769	5.38e-07	12.0659	6.25097
CD68	2.51596	7.73e-11	31.9528	15.6722
CD70	1.94438	8.82e-09	19.0749	10.6958
CD82	1.1358	2.32e-07	13.2657	7.16242
CD9	1.10478	5.94e-07	11.9307	6.14318
CDA	4.35784	6.99e-11	32.302	15.7746
CDC16	1.38758	7.07e-08	15.1547	8.45245
CDC42EP3	2.43147	1.8e-09	22.6967	12.3897
CDC42EP4	1.03684	2.79e-06	9.98773	4.46081
CDCA7L	1.0039	6.03e-07	11.91	6.12658
CDH11	1.1449	7.45e-07	11.626	5.89611
CDH13	3.07007	1.85e-11	37.2915	17.112
CDH3	1.76795	9.24e-09	18.9785	10.6464
CEBPB	1.51663	9.15e-08	14.725	8.17295
CEBPD	1.48762	3.52e-07	12.6601	6.71222
CELSR3	1.20723	7.2e-08	15.1253	8.4336
CEP89	1.30166	3.34e-08	16.4699	9.26286
CFB	3.51693	4.97e-12	42.9806	18.3985
CFLAR	1.06885	1.16e-06	11.0554	5.41747
CHAMP1	1.76193	2.17e-06	10.2837	4.73452
CHRAC1	1.21826	3.42e-07	12.6991	6.74181
CHRDL1	2.68925	1.49e-10	29.7579	14.9981
CHRNB1	1.71332	1.06e-08	18.6981	10.5011
CHST3	1.00333	5.89e-08	15.4671	8.65096
CIT	1.02753	1.58e-07	13.8539	7.58169
CITED2	1.39274	3.27e-09	21.2635	11.7551
CKAP2L	1.14638	1.66e-07	13.776	7.52712
CKAP4	1.14621	2.15e-08	17.2888	9.73619
CLCF1	1.76396	1.13e-08	18.5673	10.4325
CLCN7	1.26102	9.07e-07	11.3683	5.68259
CLDN1	4.99787	5.3e-11	33.2857	16.0565
CLDN11	1.04746	1.33e-05	8.30004	2.75806
CLIC1	1.32807	4.49e-09	20.5395	11.4175
CLIC2	3.69998	3.33e-10	27.2732	14.1648
CLIC4	1.20079	3.94e-07	12.5001	6.58998
CLIP1	1.10551	9.86e-08	14.6029	8.09208
CLIP2	1.0294	2.73e-06	10.0127	4.48413
CLIP3	1.21578	1.03e-07	14.5256	8.04057
CLIP4	2.07713	1.53e-10	29.6779	14.9725
CLMP	3.57732	1.77e-10	29.2119	14.8217
CLSTN1	1.4504	8.46e-08	14.8543	8.25784
CMIP	1.15776	8.41e-06	8.76947	3.2578
CMTM3	1.54143	4.12e-09	20.7335	11.5092
CMTR2	1.46669	4.06e-07	12.4562	6.55621
CNIH3	1.05574	6.05e-07	11.906	6.12331
CNN1	1.23526	1.24e-08	18.3718	10.3292
CNN2	1.51487	8.49e-08	14.85	8.25501
CNN3	1.04829	6.12e-08	15.4	8.60861
CNTD1	1.05947	7.01e-06	8.96177	3.45641
CNTNAP1	1.19296	4.66e-07	12.2621	6.40555
COL12A1	4.47744	8.17e-12	40.736	17.9173
COL1A1	2.03777	6.52e-10	25.3552	13.4628
COL6A1	1.30933	1.18e-08	18.4695	10.381
COL6A2	1.18975	1.93e-07	13.5472	7.36516
COPZ2	1.57721	4.71e-09	20.4352	11.3679
CORO1C	1.50251	1.74e-09	22.7907	12.4299
CORO2A	1.17021	5.65e-07	11.9992	6.19795
CPA4	1.12253	6.94e-07	11.7199	5.97286
CPEB1	1.07235	1.21e-07	14.2749	7.87173
CPED1	1.11036	4.03e-06	9.56502	4.05782
CPNE2	1.9415	3.32e-10	27.2877	14.1699
CPNE7	1.03917	1.7e-06	10.5796	5.00146
CPPED1	3.54034	4.83e-10	26.1986	13.7783
CPQ	2.37032	3.94e-08	16.1729	9.0855
CPSF1	1.08781	2.03e-07	13.472	7.3114
CPZ	1.19802	7.96e-07	11.539	5.82447
CREB3L1	1.37673	1.6e-06	10.6493	5.06337
CRIM1	1.75889	7.78e-09	19.3388	10.8299
CRIP2	2.97068	2.45e-11	36.1898	16.8355
CRIPAK	1.0751	8.9e-07	11.392	5.70237
CRYAB	5.23375	1.12e-12	50.46	19.7971
CSF2	1.13316	2.06e-07	13.4454	7.29229
CSF2RA	1.21254	1.26e-07	14.2122	7.829
CSPG4	1.54184	2.52e-07	13.1448	7.07409
CSRP1	5.12915	3.46e-12	44.6964	18.7457
CT45A8	4.66783	6.86e-12	41.5134	18.0876
CTAGE8	1.49152	1.3e-05	8.32458	2.78473
CTCFL	5.77095	1.5e-12	48.8884	19.5266
CTDSP2	1.36124	1.08e-08	18.6592	10.4807
CTGF	3.39358	2.32e-09	22.0776	12.1209
CTHRC1	1.61952	2.84e-08	16.7719	9.44007
CTNNA1	1.30154	3.82e-08	16.2287	9.11905
CTNS	1.03171	1.78e-06	10.5216	4.94963
CTSA	1.27268	3.23e-08	16.5333	9.3003
CTSB	3.79433	1.19e-12	50.1245	19.7403
CTSF	1.06268	4.46e-07	12.3252	6.45479
CTSZ	3.07421	1.32e-07	14.1352	7.7764
CTTN	1.14367	2.44e-06	10.1444	4.60654
CUL4A	1.98982	5.2e-08	15.6818	8.78514
CUTA	1.06524	8.61e-08	14.8265	8.23966
CXCL1	3.84662	3.58e-13	57.0689	20.8209
CXCL2	4.34521	1.6e-12	48.5601	19.4686
CXCL5	1.66506	1.26e-08	18.3458	10.3154
CXCL8	4.4128	5.77e-10	25.6929	13.5904
CYB5R2	2.76063	1.25e-09	23.6148	12.7746
CYBA	1.85356	1.03e-07	14.5256	8.04055
CYBRD1	2.88803	1.11e-10	30.7126	15.2979
CYHR1	1.43193	2.67e-07	13.0588	7.01074
CYLD	1.15607	9.91e-09	18.8322	10.5708
CYP4F30P	1.04735	8.61e-07	11.4354	5.73856
CYR61	4.2339	2.97e-12	45.4397	18.8909
CYTH2	1.07061	3.98e-08	16.1546	9.07444
CYTH3	2.04157	8.08e-09	19.2599	10.79
DAB2	1.01654	1.3e-06	10.9089	5.29105
DAG1	1.55277	2.65e-07	13.074	7.02194
DAGLB	1.11325	7.12e-08	15.1426	8.44468
DAP	1.73337	1.5e-08	17.9872	10.1227
DAPK1	1.04968	3.89e-07	12.5155	6.60187
DAW1	3.13986	1.64e-10	29.4455	14.8976
DBI	1.28253	2.45e-07	13.1864	7.10451
DBN1	1.63111	4.08e-08	16.1088	9.04679
DCBLD2	1.26553	1.55e-08	17.9274	10.0902
DCTD	1.68327	2.52e-09	21.8832	12.0348
DDAH2	1.87649	1.07e-08	18.6695	10.4861
DDX58	2.96588	4.1e-10	26.6655	13.9483
DDX60	3.207	5.25e-10	25.961	13.6905
DDX60L	4.28615	9.87e-11	31.1215	15.4232
DENND2A	1.16702	1.65e-05	8.08827	2.5254
DENND2D	1.04962	4.16e-07	12.4216	6.52951
DENND3	1.96388	5.28e-09	20.181	11.2458
DFNA5	2.10783	1.42e-09	23.2994	12.6442
DGAT1	1.19153	3.73e-08	16.2711	9.14449
DGKA	1.62007	2.85e-08	16.7627	9.43468
DHCR7	1.15755	2.05e-06	10.3516	4.79633
DHRS1	1.3456	3.96e-09	20.8254	11.5523
DIAPH2	1.74354	2.72e-07	13.0332	6.99185
DKK1	5.37942	2.72e-13	58.7675	21.0577
DKK3	3.33528	2.6e-12	46.0913	19.0157
DLGAP1-AS1	1.28238	1.92e-05	7.94226	2.36226
DLGAP4	1.08053	6.51e-07	11.8057	6.04252
DNAJB4	1.05657	3.76e-08	16.2536	9.13398
DNAJC13	1.05875	2.95e-07	12.9121	6.90193
DNALI1	1.48788	7.88e-07	11.5528	5.83588
DNER	2.4944	2.06e-10	28.7317	14.6635
DNM1P46	1.48391	1.16e-06	11.0502	5.41302
DNMBP	1.92506	3.39e-08	16.4408	9.24563
DOCK10	2.70095	1.98e-09	22.4689	12.2917
DOCK2	2.15304	9.85e-08	14.6052	8.09364
DOCK5	2.43268	1.28e-10	30.2654	15.1588
DOCK9	1.34527	7.63e-07	11.5942	5.86994
DOK4	1.22723	5.19e-08	15.6848	8.78698
DPH3	1.01632	3.33e-07	12.74	6.77278
DPP7	1.49081	3.42e-07	12.7005	6.74288
DPP9	1.0587	7.25e-06	8.92548	3.41919
DPY19L2P1	2.25252	8.39e-06	8.77276	3.26122
DPY19L2P2	1.09792	0.000146	6.15342	0.164521
DPYD	1.96314	1.25e-07	14.2187	7.83343
DPYSL2	2.01408	5.53e-10	25.8115	13.6348
DPYSL3	1.2079	2.89e-08	16.7362	9.41924
DRAM1	4.04463	1.31e-10	30.1809	15.1322
DRAP1	1.01209	5.79e-08	15.4946	8.66824
DSEL	2.74714	2.75e-10	27.8489	14.3651
DSP	2.4744	1.22e-09	23.6918	12.8062
DST	1.83876	3.15e-09	21.3554	11.7971
DTX3L	2.45266	2.19e-07	13.3545	7.22676
DUSP1	2.2602	9.27e-11	31.333	15.4873
DUSP10	1.74089	5.98e-09	19.9067	11.1123
DUSP14	1.23781	3.9e-07	12.5149	6.60136
DUSP5	1.67847	7.57e-07	11.6049	5.8788
DUSP6	1.9161	7.81e-09	19.3318	10.8264
DYNC1LI2	1.27144	1.55e-07	13.8781	7.5986
E2F7	1.01213	4.29e-07	12.3787	6.4963
EBI3	1.05207	1.99e-05	7.90484	2.32009
ECE1	2.09201	1.19e-08	18.4494	10.3704
ECM1	2.14774	1.8e-09	22.7049	12.3932
EDN1	1.06387	6.49e-07	11.8097	6.0457
EEF1A2	1.3922	1.07e-08	18.6782	10.4907
EEF1D	1.04856	2.07e-06	10.3403	4.78604
EFEMP2	2.31902	2.42e-11	36.2331	16.8465
EFNA5	1.00536	5.67e-06	9.18956	3.68728
EFNB1	1.02798	3.91e-07	12.5079	6.59601
EFNB2	1.76481	2.67e-08	16.8864	9.50639
EFR3A	1.43735	1.45e-06	10.768	5.16803
EGFR	3.0272	1.44e-10	29.8772	15.0361
EHD1	1.85547	4.82e-09	20.3805	11.3417
EHD2	1.64091	4.11e-09	20.7402	11.5123
EIF4A2	1.08418	0.000198	5.909	-0.16705
ELF4	1.36909	2.23e-07	13.3243	7.20495
ELK3	2.45078	3.38e-10	27.2323	14.1504
ELOVL1	1.57268	2.35e-06	10.1857	4.64457
EMP1	3.63267	1.04e-09	24.111	12.9762
EMP3	2.49113	3.1e-11	35.2721	16.5974
ENC1	1.98761	2.3e-09	22.0952	12.1286
ENO2	2.35403	3.86e-09	20.8829	11.5791
EPAS1	1.65169	7.19e-09	19.5066	10.9142
EPCAM	2.58671	1.06e-07	14.4897	8.01655
EPHA2	1.45432	8.81e-09	19.0782	10.6975
EPHB2	1.02386	1.08e-07	14.4592	7.99615
EPM2AIP1	3.80298	1.76e-10	29.222	14.825
EPS8L2	1.07544	6.32e-07	11.8468	6.07571
ERAP1	1.31933	2.94e-08	16.7076	9.40261
ERBB3	2.25827	3.44e-09	21.1499	11.7029
ERBIN	1.50311	5.8e-08	15.4926	8.66696
ERC1	1.14802	7.23e-07	11.6662	5.92901
ERG	1.14504	1.01e-06	11.2289	5.56521
ERGIC1	1.54239	1.07e-08	18.677	10.4901
ERRFI1	1.59238	1.22e-08	18.4071	10.3479
ERVMER34-1	1.37549	1.05e-07	14.5067	8.02796
ESM1	1.28111	1.03e-05	8.55816	3.03551
ESRP1	1.23346	2.64e-07	13.0775	7.02457
ESYT1	1.30154	1.15e-08	18.5269	10.4113
ESYT3	1.01129	4.13e-07	12.4339	6.53901
ETHE1	2.13445	6.95e-11	32.3221	15.7805
ETS1	4.78178	6.21e-12	41.963	18.1843
ETS2	1.65898	2.06e-09	22.3672	12.2476
ETV4	1.1928	1.11e-06	11.1049	5.45986
ETV5	1.27198	1.41e-06	10.8034	5.19911
ETV6	1.43425	2.37e-06	10.1749	4.63471
EVC	1.29747	2.64e-07	13.0757	7.02323
EVI2B	1.46939	1.14e-06	11.0703	5.43019
EXOC4	1.4755	3.26e-09	21.2722	11.7591
EXT1	1.91878	1.72e-10	29.2966	14.8493
EXTL2	1.11323	2.39e-06	10.1657	4.62618
EZR	1.92512	4.5e-10	26.3994	13.8518
F3	5.48118	1.24e-12	49.9292	19.707
F8A3	2.03037	1.14e-08	18.5499	10.4234
FADS1	1.52855	7.1e-10	25.1209	13.3731
FADS2	2.59476	3.16e-09	21.348	11.7937
FADS3	1.84431	2.08e-09	22.3454	12.2381
FAM102A	1.3323	7.55e-08	15.0446	8.38158
FAM106CP	1.97975	2.93e-07	12.9263	6.9125
FAM111A	3.90856	4.64e-10	26.3128	13.8202
FAM111B	5.31913	4.99e-13	55.0546	20.5269
FAM114A1	2.55385	2.56e-10	28.0713	14.4412
FAM129A	3.10911	1.6e-10	29.5337	14.9261
FAM129B	1.35702	4.54e-09	20.515	11.4059
FAM167A	2.30951	8.16e-10	24.7451	13.2274
FAM213A	1.05723	1.12e-06	11.0978	5.45372
FAM218A	1.29883	3.9e-06	9.60326	4.09488
FAM24B-CUZD1	1.17164	1.78e-06	10.5231	4.951
FAM65A	2.18974	1.53e-09	23.113	12.5662
FAM83A	2.31439	3.93e-10	26.7896	13.9929
FAM83H	1.28803	2.73e-06	10.0127	4.48415
FAM84B	1.60822	1.99e-08	17.4447	9.82377
FANCF	2.02889	2.08e-07	13.4331	7.28348
FAR2P1	1.20893	1.95e-06	10.4096	4.84888
FARP1	1.26712	5.67e-07	11.9926	6.19268
FARS2	1.2686	3.39e-08	16.4432	9.24704
FAT1	1.30613	1.48e-07	13.9502	7.64873
FBLN2	1.36252	1.64e-07	13.7964	7.54143
FBLN7	2.02332	5.23e-10	25.9716	13.6944
FBN1	2.04719	4.76e-10	26.2391	13.7932
FBXL2	1.05947	6.7e-07	11.7686	6.01243
FBXL7	1.35753	6.02e-09	19.8928	11.1055
FBXO27	1.53022	5.08e-08	15.7225	8.81034
FBXO32	1.63178	6.18e-07	11.8756	6.09887
FBXW5	1.04041	1.21e-06	10.9951	5.36564
FGD4	1.01674	5.76e-06	9.17265	3.6703
FGF1	2.01839	3.6e-08	16.3346	9.18242
FGF12	1.07465	7.19e-06	8.93531	3.42929
FGF2	1.51435	1.83e-07	13.6281	7.42275
FGF5	2.25251	1.37e-09	23.3887	12.6813
FGFBP1	1.23627	1.22e-06	10.9893	5.36057
FGFR1	1.41059	3.7e-08	16.2829	9.15155
FGFR4	1.39615	3.18e-08	16.5629	9.31776
FHIT	1.01435	7.38e-07	11.6394	5.90705
FHL2	3.16838	5.48e-12	42.5346	18.3054
FIBP	1.03079	3.5e-08	16.3874	9.21388
FLII	1.29281	4.15e-08	16.0786	9.02849
FLNA	2.00206	2.02e-10	28.795	14.6846
FLNB	3.11944	1.29e-11	38.779	17.4704
FLNC	3.62517	1.33e-12	49.5593	19.6434
FLOT1	1.61564	4.06e-09	20.7705	11.5266
FLRT2	1.66241	3.34e-08	16.4691	9.26241
FN1	5.85551	3.29e-12	44.9369	18.793
FNBP1L	1.10634	2.21e-08	17.2385	9.70774
FNDC3B	1.24076	6.95e-08	15.1844	8.4715
FOLR1	1.67855	7.28e-08	15.1063	8.42133
FOSL1	2.77576	1.33e-07	14.122	7.76732
FOSL2	1.4569	9.23e-09	18.979	10.6466
FOXD1	2.25783	7.81e-10	24.8618	13.2729
FRMD6	2.84753	3.79e-11	34.5125	16.3948
FSCN1	2.25674	1.74e-10	29.2683	14.8401
FSTL1	1.65433	3.74e-10	26.9362	14.0454
FSTL3	2.18175	4.33e-09	20.6209	11.4561
FTH1	1.31078	1.61e-07	13.8234	7.5604
FTL	1.00639	5.39e-07	12.0619	6.24778
FUT11	1.33787	7.69e-09	19.3648	10.843
FUT8	1.08749	1.32e-07	14.1348	7.77611
FXYD5	1.17655	1.85e-08	17.5827	9.90066
FZD2	1.23118	9.31e-08	14.6967	8.15429
G0S2	1.83604	2.31e-09	22.0866	12.1248
G6PD	1.01118	7.67e-07	11.5885	5.86523
GAB2	1.00531	7.88e-08	14.9729	8.33512
GABRA5	2.36648	1.25e-09	23.6139	12.7743
GABRG3	3.45014	6.79e-11	32.4038	15.8042
GADD45A	1.22384	4.38e-07	12.3499	6.47396
GALE	1.0632	1.49e-07	13.9437	7.64423
GALNT12	1.41181	2.03e-08	17.4027	9.80025
GALNT14	1.75617	1.17e-09	23.7935	12.8477
GAS6	1.86767	7.8e-07	11.5657	5.8465
GATM	1.97287	5.95e-07	11.927	6.14019
GBP1P1	3.46392	1.02e-07	14.5426	8.05191
GBP2	1.6375	2.18e-07	13.3627	7.23267
GBP3	2.3295	5.75e-08	15.507	8.67601
GCLM	1.46268	6.91e-07	11.7264	5.97816
GCNT2	1.1636	9.88e-07	11.2567	5.58878
GDA	4.33701	2.25e-10	28.4662	14.5749
GDPD5	1.08789	1.2e-05	8.40782	2.87472
GJC1	1.3614	7.46e-08	15.0638	8.39396
GLIPR1	4.13395	5.18e-11	33.3695	16.08
GLIS3	1.09682	1.07e-05	8.5239	2.99906
GLYATL2	1.7142	5.99e-06	9.13063	3.628
GM2A	1.27317	1.23e-07	14.2495	7.85444
GMPR	1.04798	3.47e-07	12.6807	6.72791
GNA12	1.43793	6.2e-07	11.8723	6.09628
GNA15	2.75255	1.7e-08	17.7471	9.9915
GNAI2	2.88554	6.99e-12	41.4264	18.0687
GNAO1	1.98024	3.77e-07	12.5626	6.63795
GNB2	1.07246	7.18e-07	11.6752	5.9364
GNB5	1.14553	1.46e-06	10.762	5.16282
GNG11	1.27313	7.44e-05	6.70941	0.889451
GNG5	1.34687	3.09e-08	16.6122	9.34672
GNGT2	3.40084	4.08e-11	34.2454	16.3224
GNL1	1.02379	2.08e-07	13.4316	7.28235
GNPTAB	1.06061	1.84e-06	10.4823	4.91436
GNS	1.29558	4.83e-08	15.8114	8.86525
GPAT4	1.20683	1e-08	18.81	10.5593
GPR143	1.73805	1.32e-07	14.1336	7.77529
GPR156	1.66708	2.47e-08	17.0281	9.58791
GPR176	1.85848	5.31e-10	25.9285	13.6784
GPR39	1.48235	6.29e-06	9.07793	3.57472
GPRC5A	2.63423	9.39e-10	24.3678	13.0788
GPX1	1.17742	3.67e-06	9.67087	4.1601
GPX3	1.3237	3.3e-07	12.7509	6.78098
GRAMD3	3.94608	2.53e-11	36.0503	16.7998
GREM1	4.08857	1.93e-11	37.1309	17.0723
GRINA	1.00134	7.69e-07	11.5835	5.86119
GRN	2.64797	1.38e-08	18.1531	10.2123
GSAP	1.78155	3.56e-08	16.3533	9.19363
GSK3B	1.40718	5.74e-08	15.5091	8.67731
GSN	1.46367	1.4e-08	18.1347	10.2024
GSTO2	1.06386	5.32e-07	12.0796	6.26184
GSTT1	2.75994	6.99e-09	19.5686	10.9452
GYPE	1.43899	4.92e-07	12.1868	6.34648
HACD1	1.16717	1.45e-06	10.776	5.17514
HBEGF	2.15526	1.57e-10	29.5975	14.9466
HCFC1R1	1.01255	1.23e-07	14.2444	7.85095
HCP5	1.68305	2.24e-08	17.2103	9.69177
HDAC9	2.38962	8.35e-10	24.6811	13.2024
HEG1	1.82829	1e-07	14.5737	8.07269
HENMT1	2.22773	1.52e-08	17.9713	10.114
HERC4	1.34627	1.61e-07	13.8226	7.5598
HIPK2	1.2866	1.52e-06	10.7159	5.12225
HIST1H1B	3.86384	2.6e-10	28.0178	14.423
HIST1H2AE	3.39343	3.06e-08	16.631	9.35777
HIST1H2AJ	2.97154	1.44e-11	38.3235	17.3624
HIST1H2BB	3.07606	7.16e-10	25.0975	13.3641
HIST1H2BG	2.12239	1.02e-09	24.1605	12.996
HIST1H2BH	3.24171	2.65e-10	27.9623	14.404
HIST1H2BI	1.20957	6.79e-06	8.99569	3.49109
HIST1H2BM	4.41467	3.1e-10	27.4891	14.2404
HIST1H3C	2.36406	2.73e-09	21.6905	11.9487
HIST1H3D	1.03877	7.38e-07	11.6395	5.90712
HIST1H3F	1.93685	2.29e-07	13.2875	7.17821
HIST1H3G	2.71202	4.92e-09	20.3366	11.3207
HIST1H3I	5.61364	4.3e-12	43.6581	18.5377
HIST1H4F	2.04487	7.9e-09	19.3065	10.8136
HIST1H4L	2.67205	5.61e-11	33.0821	15.9989
HIVEP1	1.37481	1.33e-06	10.8805	5.26639
HK1	1.34078	2.33e-07	13.2623	7.15992
HKDC1	2.02023	1.32e-08	18.2535	10.2662
HLA-C	2.17107	1e-10	31.0596	15.4043
HLA-DMA	1.31157	3.58e-08	16.342	9.18689
HLA-DQB1	1.093	3.98e-07	12.4829	6.57679
HLA-DRB1	1.32498	1.89e-07	13.5786	7.38757
HLA-DRB5	1.52366	6.99e-10	25.1625	13.3891
HLA-F	1.91695	1.08e-07	14.4542	7.99279
HLA-H	2.3147	1.53e-10	29.6796	14.973
HLA-J	1.88386	7.37e-10	25.0195	13.334
HMGA1	2.11547	1.32e-09	23.4867	12.7219
HMOX1	1.28153	4.27e-08	16.0291	8.99845
HN1	1.21419	1.66e-07	13.779	7.52923
HPCAL1	1.32102	3.26e-08	16.5148	9.28942
HRH1	1.83956	2.42e-09	21.9771	12.0765
HS3ST3A1	1.05192	7.64e-08	15.0247	8.36871
HSD17B14	1.07131	3.72e-07	12.5811	6.65203
HSF1	1.16708	3.3e-08	16.4925	9.27622
HSF2BP	1.16682	3.72e-06	9.6567	4.14647
HSPB1	2.55195	2.98e-11	35.4271	16.6381
HTATIP2	1.16702	6.06e-09	19.8784	11.0984
HTATSF1P2	1.9035	1.39e-07	14.0519	7.71909
HYDIN2	1.64496	1.88e-06	10.4523	4.88737
ICAM1	5.27387	6.96e-12	41.4473	18.0733
ICAM2	2.85704	2.21e-10	28.5142	14.591
ID1	1.48353	1.08e-07	14.4499	7.9899
IER3	2.62201	4.62e-12	43.3212	18.4688
IFI16	4.78069	2.37e-12	46.5531	19.1028
IFI27	2.61806	4.72e-08	15.8507	8.88944
IFI35	1.49908	5.91e-08	15.4596	8.64621
IFI44	5.05853	1.52e-13	62.5897	21.5561
IFI6	2.26559	6.87e-08	15.2043	8.48421
IFIH1	1.19795	0.00035	5.47	-0.783036
IFIT1	1.5977	9.28e-07	11.3379	5.65705
IFIT2	2.39661	3.98e-07	12.4854	6.5787
IFIT3	2.22833	4.23e-08	16.0453	9.0083
IFITM2	2.1379	1.5e-07	13.9353	7.6384
IFITM3	3.50209	1.51e-08	17.9735	10.1153
IGF1R	1.09817	1.09e-05	8.50114	2.97479
IGF2BP2	1.57814	9.74e-09	18.8683	10.5895
IGFBP4	2.44135	3.55e-10	27.084	14.0979
IGFBP6	1.51585	4.03e-07	12.4653	6.56322
IGFN1	2.29489	1.01e-07	14.5595	8.06317
IKZF3	1.32049	8.93e-08	14.7659	8.19988
IL18	6.56735	3.1e-13	57.9476	20.9447
IL1A	3.84183	5.28e-12	42.7042	18.341
IL1B	6.64536	8.83e-14	66.3357	22.0027
IL1R1	1.1928	8.22e-06	8.79332	3.28262
IL1RL2	2.60881	1.68e-08	17.7729	10.0057
IL31RA	2.67366	1.5e-09	23.1581	12.5852
IL32	3.52675	1e-09	24.1974	13.0108
IL6	6.6195	2.33e-14	76.5515	23.0446
IL6ST	1.58112	2.61e-09	21.7949	11.9955
IL7R	5.38428	9.17e-13	51.5652	19.9807
ILK	1.06145	2.77e-08	16.8143	9.46468
INA	4.31454	1.75e-10	29.2532	14.8352
INF2	1.07795	1.34e-06	10.8671	5.25474
INHBA	2.12801	1.47e-09	23.2073	12.6058
INPP4B	3.33478	7.77e-11	31.9365	15.6674
INPPL1	1.05645	1.67e-06	10.6006	5.02012
INTS6	1.27691	1.13e-06	11.0844	5.4423
IQCA1	3.16128	2.05e-09	22.3852	12.2554
IQGAP1	1.30262	7.13e-09	19.5257	10.9238
IQSEC3	1.21569	1.82e-06	10.49	4.92125
IRAK2	1.75736	2.4e-08	17.082	9.61876
IRAK3	2.52786	2.48e-06	10.124	4.58768
IRF1	1.21701	7.1e-07	11.6911	5.94935
IRF2	1.01418	1.49e-07	13.9431	7.6438
IRF9	1.3911	2.91e-06	9.93871	4.41482
ITGA3	4.75182	4.12e-12	43.8592	18.5784
ITGA5	2.43574	4.8e-11	33.6485	16.158
ITGA6	1.6017	6.41e-08	15.3215	8.5589
ITGAV	1.17037	9.18e-08	14.7207	8.17008
ITGB1	1.67161	6.51e-10	25.3599	13.4645
ITGB3	1.08814	3.27e-06	9.80431	4.28773
ITGB8	3.87126	2.45e-09	21.9521	12.0654
ITM2A	1.75242	2.67e-09	21.7471	11.9741
ITPR3	3.64704	2.34e-11	36.3696	16.8813
JADE2	1.06946	1.34e-06	10.8659	5.25368
JAG1	1.12902	1.01e-07	14.5621	8.06495
JAK1	1.14049	1.27e-08	18.3211	10.3022
JARID2	1.4475	8.2e-08	14.9063	8.29181
JMJD1C	1.25164	1.41e-08	18.1104	10.1893
JUP	1.99332	1.81e-09	22.6893	12.3865
KATNAL1	1.06553	2.1e-07	13.4163	7.27134
KBTBD12	1.47875	1.27e-06	10.9401	5.3181
KCND1	1.00074	9.75e-07	11.2743	5.60358
KCNH8	1.02371	5.31e-06	9.26057	3.7583
KCNMA1	2.64509	1.26e-11	38.8926	17.4971
KCNN4	1.27315	2.67e-07	13.0593	7.01113
KCNQ5	1.05997	3.02e-06	9.89381	4.37252
KIF13A	1.06635	1.67e-07	13.7712	7.52376
KIF3C	1.30819	1.83e-08	17.5975	9.90891
KIFC3	1.33175	1.65e-08	17.8075	10.0247
KIRREL	1.19358	7.22e-07	11.6685	5.93087
KLF11	1.05942	1.5e-06	10.7313	5.13585
KLF13	1.34891	3.6e-08	16.3329	9.18142
KLF3	1.23055	3.36e-07	12.7247	6.76116
KLF5	1.12629	1.24e-06	10.9646	5.3393
KLF6	2.63098	3.33e-11	34.9978	16.5249
KLHL35	2.66243	4.85e-10	26.1816	13.772
KLHL5	1.2377	8.48e-08	14.8521	8.25645
KLRF1	1.1648	8.38e-05	6.60881	0.761227
KRT17	1.47183	2.41e-06	10.1565	4.61771
KRT18	1.89657	3.06e-10	27.5257	14.2532
KRT34	2.63144	1.42e-07	14.0198	7.69694
KRT7	4.45087	6.9e-10	25.199	13.4031
KRT8	2.96679	3.55e-11	34.7614	16.4618
KRT80	1.16793	6.67e-08	15.2532	8.51547
KRTAP2-3	2.04186	4.98e-09	20.3083	11.3072
L1CAM	3.29906	2.03e-10	28.7771	14.6786
L3MBTL4	2.10104	5.53e-09	20.0771	11.1955
LAMA1	2.29837	7.25e-10	25.0647	13.3515
LAMB2	1.86074	1.38e-09	23.3652	12.6716
LAMB3	3.27436	8.6e-12	40.5141	17.8679
LAMC2	5.18433	5.23e-12	42.7471	18.3499
LAMP1	1.72651	5.54e-09	20.0744	11.1942
LASP1	2.82684	9.39e-12	40.1283	17.7813
LAYN	1.90251	6.24e-10	25.475	13.5082
LDLR	2.05351	1.58e-10	29.5695	14.9376
LGALS1	4.35463	1.37e-11	38.531	17.4118
LGALS3	2.43642	7.07e-08	15.1552	8.45278
LGALS3BP	2.67331	1.18e-08	18.4668	10.3796
LGALS8	4.14648	3.61e-11	34.6975	16.4446
LHFPL2	2.18143	4.72e-08	15.8512	8.88975
LHPP	1.24531	3.88e-07	12.5196	6.60501
LHX2	1.11371	3.51e-07	12.6627	6.71424
LIF	2.55219	9.39e-10	24.3682	13.0789
LIG4	1.30213	4.92e-07	12.1893	6.34842
LIMA1	1.44897	5.3e-09	20.1719	11.2414
LIMCH1	1.36618	9.04e-09	19.0239	10.6697
LIMS1	1.00568	3.5e-07	12.6658	6.71657
LIMS4	1.79487	2.22e-09	22.1912	12.1707
LINGO2	1.13284	0.000162	6.06557	0.046279
LITAF	1.9392	3.57e-09	21.0619	11.6623
LLGL2	1.1354	2.49e-06	10.1176	4.58172
LMCD1	1.76747	1.84e-07	13.6163	7.41435
LMF1	1.06954	4.12e-08	16.0902	9.03551
LMNA	2.17815	1.1e-09	23.9406	12.9074
LOX	1.80451	9.87e-10	24.2374	13.0268
LOXL1	1.06032	2.66e-06	10.0394	4.5091
LOXL2	3.66455	8.13e-11	31.7788	15.6207
LPIN1	1.09711	4.19e-07	12.4128	6.52269
LPL	1.50839	1.1e-07	14.4287	7.97562
LPP	1.37296	9.19e-07	11.3505	5.66761
LRP1	1.93252	5.83e-09	19.9611	11.1389
LRP10	2.06175	4.05e-09	20.7735	11.528
LRP12	1.04368	9.66e-08	14.6375	8.11507
LRRC6	1.68777	1.29e-05	8.33249	2.79331
LRRC61	1.57976	1.07e-08	18.668	10.4854
LRRC8E	1.54659	4.58e-09	20.4957	11.3967
LRRN4	1.53559	2.73e-08	16.8445	9.48216
LTBR	2.06526	1.11e-08	18.5962	10.4477
LY6K	3.47116	6.05e-10	25.5601	13.5404
LY75-CD302	1.31308	1.58e-07	13.8576	7.58428
LY96	2.20821	2e-07	13.4953	7.3281
M1AP	2.00565	2.47e-08	17.0311	9.58964
MAEA	2.06314	2.08e-09	22.3385	12.2351
MAF1	1.01367	3.74e-07	12.5718	6.64499
MAML2	3.37115	1.53e-09	23.1016	12.5615
MAP1B	1.77262	1.44e-09	23.2636	12.6293
MAP2K3	1.04493	2.87e-07	12.954	6.93315
MAP3K11	1.03897	3.05e-07	12.8655	6.8671
MAP3K12	1.39122	2.05e-06	10.3468	4.79199
MAP4	1.56007	1.49e-08	18.0072	10.1335
MAP4K4	1.82378	2.95e-09	21.5075	11.8662
MAPK13	1.30871	2.49e-07	13.1609	7.08588
MAST4	1.01706	8.1e-08	14.9283	8.30613
MATN2	2.34423	6.28e-09	19.8009	11.0603
MB21D1	4.82262	3.27e-12	44.9674	18.799
MBNL2	1.10055	1.78e-08	17.6512	9.93865
MCAM	2.57459	2.36e-10	28.3103	14.5223
MCMDC2	1.26338	1.9e-06	10.4434	4.87937
MCTP1	2.65247	8.3e-09	19.2024	10.7608
MCTP2	1.72183	2.59e-06	10.0737	4.54098
ME3	1.75962	9.37e-08	14.6874	8.14814
MED13L	1.01617	5.27e-07	12.0924	6.27197
MEI1	2.10592	2.31e-08	17.1537	9.65964
MEIOC	3.25902	1.15e-10	30.5986	15.2627
MEIS3	1.35873	1.42e-06	10.8012	5.19718
MELTF	1.2167	2.2e-06	10.2665	4.7188
MEST	4.14693	6.53e-09	19.7136	11.0172
MET	1.23637	1.36e-07	14.086	7.74262
MFAP5	5.26446	1.26e-11	38.8633	17.4902
MFSD12	1.00813	4.53e-08	15.9255	8.93526
MGAT4B	1.35758	9.32e-08	14.6954	8.1534
MGLL	3.09442	5.43e-11	33.2024	16.033
MGMT	1.05327	3.11e-05	7.48549	1.83702
MICAL2	2.17175	8.04e-10	24.7819	13.2418
MICB	1.84478	1.56e-08	17.911	10.0812
MLH1	5.13531	1.15e-10	30.6038	15.2643
MLH3	1.27461	2.12e-05	7.84545	2.25285
MLPH	1.61995	3.05e-08	16.6397	9.36286
MME	3.68234	8.55e-12	40.5404	17.8738
MMP1	6.86077	7.64e-12	41.0347	17.9832
MMP14	2.53287	2.48e-08	17.0189	9.58268
MMP15	1.06557	4.93e-07	12.1854	6.34541
MMP19	1.11559	2.5e-05	7.68737	2.072
MPP5	1.44909	3.74e-07	12.5737	6.64641
MPP7	1.00088	2.53e-06	10.1005	4.56592
MPRIP	1.31403	4.18e-08	16.0657	9.02067
MPV17L	1.33256	2.17e-05	7.82097	2.22503
MRC2	1.56922	2.16e-08	17.2803	9.73141
MROH1	1.08661	2.03e-05	7.88691	2.29984
MSC	2.33228	5.68e-10	25.74	13.6081
MSL3P1	1.96086	2.94e-08	16.7034	9.40014
MSLN	3.82988	6.88e-10	25.208	13.4065
MSMO1	1.00113	2.45e-06	10.1389	4.60142
MSN	1.47012	3.47e-08	16.4031	9.22322
MSR1	1.15262	2.14e-07	13.3863	7.24975
MT1A	1.17838	0.000431	5.31665	-1.00449
MT1B	1.55832	1.27e-06	10.9328	5.31181
MT1DP	3.04531	2.23e-11	36.5546	16.9281
MT1E	5.60669	3.51e-14	73.2602	22.7342
MT1F	2.22645	1.16e-07	14.3346	7.91215
MT1G	2.71792	1.94e-11	37.1119	17.0676
MT1IP	1.15718	5.26e-06	9.27075	3.76845
MT1JP	2.49392	4.05e-08	16.1208	9.05403
MT1M	3.12148	5.68e-12	42.3635	18.2694
MT1P3	4.03726	8.88e-12	40.3739	17.8366
MT1X	2.2342	4.1e-09	20.7471	11.5156
MT2A	3.28593	4.76e-12	43.1852	18.4408
MTSS1	1.69346	6.7e-07	11.7679	6.01182
MUC1	1.65059	1.95e-05	7.9271	2.3452
MVD	1.01207	3.72e-06	9.6576	4.14733
MVK	1.06872	8.52e-07	11.45	5.75071
MVP	1.32459	1.43e-08	18.0916	10.1792
MX1	1.0115	1.52e-06	10.7117	5.11855
MX2	3.91094	3.98e-11	34.3366	16.3472
MYADM	1.89033	3.95e-08	16.1669	9.08184
MYBL1	1.05626	7.63e-05	6.68831	0.862666
MYD88	1.4356	3.81e-08	16.2325	9.12136
MYEOV	1.78803	4.64e-08	15.8803	8.90762
MYH9	2.23983	1.31e-08	18.27	10.2749
MYL6	1.67312	5.04e-08	15.7353	8.8183
MYL9	2.1213	1.73e-07	13.7169	7.48555
MYLK	1.00535	8.05e-08	14.9381	8.3125
MYO10	1.64959	5.61e-09	20.0472	11.1809
MYO1C	2.67687	1.01e-11	39.8276	17.7132
MYO1E	1.35871	7.89e-08	14.9718	8.33441
MYO9B	1.12786	1.58e-07	13.8511	7.57978
MYOF	5.12391	1.03e-13	65.2321	21.8752
MYPN	2.78428	1.35e-08	18.2084	10.242
NABP1	1.33454	1.96e-08	17.4699	9.83784
NAPG	1.07271	8.34e-08	14.879	8.27401
NARR	1.08281	2e-08	17.428	9.81441
NAV2	2.20724	2.35e-09	22.0467	12.1072
NAV3	2.62282	7.49e-10	24.9761	13.3172
NBPF6	1.08284	1.34e-06	10.8708	5.25793
NCEH1	1.80861	1.26e-09	23.6081	12.7719
NCF2	1.59185	3.59e-08	16.3409	9.18621
NCS1	1.14527	1.16e-06	11.0556	5.4176
NDRG1	1.02836	1.9e-07	13.5727	7.38338
NDST1	1.00068	4.36e-05	7.177	1.46897
NDUFC2-KCTD14	2.76161	1.37e-10	30.0275	15.0838
NEDD4	2.11753	1.82e-09	22.6759	12.3808
NEDD4L	1.15203	6.33e-09	19.7817	11.0509
NEDD9	2.14822	9.08e-09	19.0144	10.6648
NEFH	1.54377	2.6e-07	13.0983	7.03987
NEK6	1.16268	1.51e-08	17.9804	10.119
NEU1	1.27487	2.55e-07	13.127	7.06096
NFATC2	1.03242	2.05e-06	10.3493	4.79424
NFE2L1	1.16324	5.15e-07	12.1264	6.29885
NFIB	1.37867	3.03e-05	7.50975	1.86551
NFIX	1.42562	3.11e-06	9.85934	4.33994
NFKB1	1.15261	8.96e-07	11.3844	5.69606
NFKB2	2.05803	8.74e-10	24.5605	13.155
NFKBIA	2.0346	1.52e-10	29.6922	14.9771
NFKBIZ	1.54638	1.49e-07	13.9492	7.64809
NIPAL4	1.12971	2.53e-06	10.1004	4.56582
NLRP10	3.35766	4.19e-09	20.6968	11.4919
NLRP3	1.62095	4.7e-09	20.4364	11.3685
NMI	1.54065	7.11e-05	6.74847	0.938895
NMNAT2	1.94081	5.98e-09	19.9057	11.1118
NMRAL1	1.82027	1.88e-09	22.593	12.3452
NNMT	3.0833	3.97e-11	34.3407	16.3483
NOCT	1.09455	6.02e-08	15.4283	8.62649
NOTCH2	2.29041	5.75e-09	19.9917	11.1539
NOV	2.09415	1.74e-08	17.6969	9.96388
NPC1	1.65579	2.36e-09	22.0367	12.1028
NPC2	1.03979	5.63e-08	15.5445	8.69953
NPR2	1.1269	1.45e-06	10.7707	5.17043
NPR3	1.3308	9.81e-08	14.612	8.09815
NQO1	2.77954	1.3e-08	18.2761	10.2782
NR1D1	1.33552	5.2e-08	15.6818	8.7851
NR1H2	1.10223	4.01e-08	16.1387	9.06484
NR2F2	1.01729	6.36e-06	9.06593	3.56256
NRG1	2.86969	5.62e-09	20.0404	11.1776
NRIP1	1.96893	1.74e-10	29.2591	14.8371
NRK	3.11552	1.42e-09	23.2956	12.6426
NRM	1.51361	3.05e-07	12.8639	6.86592
NRP1	1.17739	1.99e-05	7.90576	2.32113
NRSN2	1.10266	4.05e-07	12.4592	6.55854
NSUN7	1.37439	4.71e-06	9.3935	3.89006
NT5E	6.19863	2.48e-12	46.3237	19.0596
NTAN1	1.19911	8.04e-07	11.5261	5.81384
NTNG1	2.29815	3.3e-08	16.4908	9.27524
NUAK1	2.26695	4.5e-09	20.5377	11.4167
NUDT16P1	1.07247	3.56e-07	12.6421	6.69854
NUTF2	3.87863	2.11e-11	36.7782	16.9844
OASL	1.52091	1.59e-07	13.8402	7.57214
OCIAD2	3.65961	4.57e-10	26.3568	13.8363
ODF2L	1.38624	3.91e-07	12.5093	6.59708
OGDH	1.55046	6.02e-10	25.5741	13.5457
OGFRL1	1.11862	6.28e-07	11.855	6.08233
OLFM2	1.2765	4.29e-07	12.3777	6.49555
OLFML3	2.40544	2.1e-08	17.3362	9.76292
OPTN	1.86839	1.65e-09	22.9199	12.4848
OR2A9P	1.82609	2.83e-07	12.9764	6.94978
OR2W3	1.62648	3.11e-09	21.3805	11.8086
OR4F15	1.38984	2.89e-07	12.9442	6.92581
OR7E19P	2.41902	1.99e-08	17.4448	9.82382
OR9A2	1.25051	0.000137	6.20328	0.231184
OSMR	6.51377	3.23e-14	73.9225	22.7985
OXSR1	1.5989	6.93e-10	25.1854	13.3979
OXTR	1.66962	5.29e-07	12.0873	6.26791
P2RX4	1.68527	6.4e-09	19.7585	11.0394
P2RX5-TAX1BP3	2.52091	2.32e-09	22.0784	12.1212
P3H2	1.40181	2.81e-07	12.9849	6.95605
P4HA2	1.08915	8.82e-07	11.404	5.7124
PACS1	1.55125	9.59e-08	14.649	8.12271
PAK2	1.18401	6.99e-06	8.96398	3.45867
PALM2-AKAP2	1.37997	3.75e-07	12.5684	6.64237
PANX1	1.32417	7.32e-08	15.096	8.41471
PAPSS2	1.38182	9.95e-09	18.8232	10.5661
PARP12	3.05072	1.72e-10	29.2977	14.8497
PARP14	3.22773	1.74e-08	17.6977	9.96433
PARP3	2.04295	1.18e-09	23.7677	12.8372
PARP9	1.1131	3.71e-06	9.65942	4.14909
PARVA	1.34073	2.13e-06	10.3029	4.75205
PAX8	3.76978	2.63e-11	35.9105	16.7638
PAX8-AS1	2.79337	2.24e-10	28.471	14.5765
PBX3	1.33218	8.33e-08	14.8807	8.27512
PCBP4	1.13912	5.95e-08	15.4474	8.63853
PCDHA10	1.51978	8.04e-06	8.8169	3.30711
PCDHA12	1.68079	5.04e-06	9.31741	3.81483
PCDHA5	1.17263	6.87e-06	8.98261	3.47772
PCDHA6	1.10772	3.37e-07	12.7211	6.75849
PCDHB5	2.11617	2.16e-08	17.2871	9.73523
PCED1A	1.17051	6.72e-08	15.2418	8.50819
PCID2	1.15474	7.56e-08	15.0419	8.37983
PCOLCE	1.24997	1.14e-07	14.3682	7.93489
PDCD1LG2	2.1715	1.14e-07	14.3621	7.93076
PDE2A	1.41851	1.85e-07	13.6111	7.41065
PDE4DIP	1.07063	1.32e-07	14.1298	7.77266
PDE6B	1.05585	4.03e-06	9.56534	4.05813
PDGFA	1.32561	3.44e-07	12.6909	6.73561
PDGFC	2.43412	1.57e-10	29.5961	14.9462
PDK2	1.25735	1.39e-05	8.25525	2.70923
PDLIM1	1.8723	1.31e-07	14.1412	7.78047
PDLIM4	1.14058	1.81e-05	7.99924	2.42619
PDLIM7	1.69316	2.28e-08	17.1816	9.6755
PEA15	1.30241	6.26e-08	15.3607	8.58375
PEG10	4.5202	1.79e-13	61.4831	21.4165
PER3	1.26027	1.04e-08	18.7277	10.5165
PFKP	2.13132	3.74e-10	26.9306	14.0434
PGM5P2	1.55128	7.77e-08	14.9964	8.35036
PHF1	1.89255	4.95e-09	20.3251	11.3152
PHF11	1.90697	2.24e-06	10.2433	4.69749
PHLDA1	3.29635	1.35e-11	38.593	17.4265
PHLDB2	2.01548	5.46e-10	25.8466	13.6479
PHYHIPL	1.14126	8.38e-08	14.8711	8.26886
PI3	2.80242	1.72e-09	22.817	12.4411
PI4K2A	1.25435	3.91e-08	16.1875	9.09425
PICALM	1.1565	9.17e-08	14.7226	8.17135
PIEZO1	1.34345	1.35e-06	10.8636	5.25171
PIEZO2	3.57727	2.43e-10	28.2192	14.4915
PIGQ	1.46062	1.17e-07	14.3336	7.91151
PIGV	1.11993	3.13e-07	12.8278	6.83887
PIK3CB	1.4972	9.3e-07	11.3359	5.65541
PIK3CD	1.30993	2.54e-08	16.9742	9.55698
PIP4K2C	1.04446	1.22e-05	8.38763	2.85295
PKI55	1.01245	2.52e-06	10.103	4.56821
PKM	1.08665	1.35e-07	14.0999	7.75217
PKP3	1.00799	1.83e-06	10.4881	4.91958
PLA2G15	1.19867	1.74e-07	13.7031	7.4758
PLA2G16	1.06625	2.51e-05	7.68376	2.06784
PLA2R1	1.40542	1.67e-05	8.07781	2.51379
PLAC8	4.22698	9.12e-11	31.3878	15.5038
PLAT	1.88797	1.34e-10	30.1029	15.1076
PLAU	4.09162	1.66e-12	48.3625	19.4335
PLAUR	2.43604	2.41e-09	21.9868	12.0807
PLBD1	2.33	8.82e-10	24.5356	13.1452
PLCB3	1.3198	1.85e-08	17.5809	9.89966
PLCB4	3.54205	4.45e-11	33.9202	16.2332
PLCE1	1.52564	4.31e-08	16.0134	8.98891
PLD5	1.37061	8.62e-06	8.74349	3.2307
PLEC	1.5735	6.71e-09	19.6571	10.9892
PLEK2	2.72421	1.49e-10	29.7713	15.0023
PLEKHA2	3.24699	1.83e-12	47.8743	19.3459
PLEKHA6	1.12443	9.33e-08	14.6942	8.15263
PLEKHA7	2.07628	9.14e-09	18.9995	10.6572
PLEKHG4	1.09715	1.91e-05	7.94618	2.36668
PLEKHG4B	1.20074	7.47e-07	11.622	5.89279
PLEKHM1	1.98699	9.53e-06	8.63958	3.12167
PLEKHM1P1	1.09179	1.46e-07	13.9792	7.66887
PLIN3	2.03188	4.12e-09	20.7362	11.5104
PLK2	4.78835	5.08e-13	54.9519	20.5116
PLK3	1.35939	1.96e-07	13.5201	7.34584
PLOD3	1.13357	1.72e-06	10.5627	4.98639
PLP2	5.88813	3.03e-12	45.3317	18.87
PLTP	2.21774	2.72e-10	27.8834	14.3769
PLXNB2	1.13608	1.17e-07	14.3319	7.91034
PMEPA1	1.03711	4.87e-07	12.2034	6.35954
PMP22	1.58619	2.56e-09	21.8444	12.0175
PNPLA4	2.36368	8.7e-11	31.547	15.5516
PNPLA6	1.07878	2.34e-07	13.2579	7.15672
PNRC1	1.1023	3.6e-08	16.3344	9.18231
PODXL	2.92193	2.64e-12	46.0087	19
POLD4	1.49474	1.88e-09	22.5973	12.3471
POTEB3	1.85848	1.64e-08	17.8194	10.0312
POTEF	1.07822	1.47e-07	13.9702	7.66264
PPDPF	1.10687	7.56e-08	15.0434	8.38078
PPIF	1.70506	3.98e-09	20.8117	11.5459
PPP1R11	1.3274	3.15e-08	16.5752	9.32502
PPP1R14A	1.4982	8.52e-08	14.8427	8.25027
PPP1R36	1.0462	2.27e-06	10.229	4.68438
PPP1R3B	1.04311	3.57e-05	7.35736	1.6855
PPP2CB	1.68035	3.38e-08	16.4465	9.24898
PPP2R3A	1.37574	3.51e-07	12.6632	6.7146
PPP3CC	1.0483	6.35e-08	15.3363	8.56833
PPP4R1	1.43315	5.42e-09	20.1231	11.2178
PPP4R1L	1.17842	1.49e-07	13.9422	7.64323
PRAME	1.99788	3.11e-09	21.3825	11.8095
PRDX5	1.0465	2.67e-07	13.0599	7.01161
PRICKLE2	1.39478	3.07e-07	12.8574	6.86103
PRKCA	1.17966	1.03e-05	8.56109	3.03862
PRKCDBP	3.37184	2.77e-09	21.6534	11.9321
PRNP	1.20519	3.3e-08	16.4913	9.27553
PRR11	1.67795	3.5e-10	27.1299	14.1142
PRSS21	1.88237	1.04e-09	24.1038	12.9733
PRSS23	1.11092	1.64e-07	13.7992	7.54344
PSAP	1.68886	6.91e-10	25.1948	13.4015
PSG1	1.93803	6.79e-05	6.78867	0.989571
PSG10P	5.11529	2.69e-13	58.8515	21.0692
PSG2	3.85838	1.24e-09	23.6369	12.7837
PSG3	1.83555	0.000268	5.6737	-0.493903
PSG4	3.27304	1.64e-09	22.9305	12.4893
PSG9	3.03489	8.71e-08	14.8065	8.22655
PSMB8	1.28602	5.33e-07	12.0779	6.26049
PSMB9	1.58528	1.53e-06	10.706	5.11354
PSMD2	1.33148	4.28e-09	20.648	11.4689
PSMD5	5.29859	2.69e-13	58.8421	21.0679
PSME1	1.45245	7.39e-09	19.4492	10.8855
PSORS1C1	1.31658	1.68e-07	13.7593	7.51543
PTBP3	1.29024	1.82e-07	13.6361	7.42838
PTGES	1.8743	1.48e-08	18.0131	10.1367
PTGR1	2.76568	1.9e-09	22.5653	12.3333
PTH2R	1.23464	3.11e-06	9.85966	4.34025
PTK2	1.41357	1.27e-09	23.5772	12.7592
PTMS	1.56189	8.1e-08	14.9282	8.30607
PTPN12	1.80201	6.9e-08	15.1958	8.47877
PTPN21	1.14728	2.67e-05	7.62637	2.00148
PTPN22	1.16649	1.32e-05	8.31066	2.7696
PTPN6	1.11185	1.21e-07	14.2704	7.86868
PTPRB	2.05943	1.88e-08	17.5481	9.88146
PTPRE	1.57168	5.59e-07	12.0137	6.20945
PTPRF	1.05785	6.65e-08	15.2576	8.51828
PTPRM	2.38301	2.98e-11	35.4256	16.6377
PTPRN2	1.21369	2.61e-05	7.64785	2.02637
PTPRS	1.12471	2.07e-07	13.4426	7.29026
PTRF	2.8126	6.17e-10	25.5082	13.5208
PTTG1IP	1.28035	3.46e-08	16.404	9.22374
PWAR6	2.71039	5.33e-06	9.25626	3.754
PXDC1	2.96775	1.92e-10	28.9482	14.7352
PXMP4	1.27665	1.59e-07	13.8432	7.5742
PXN	2.52211	1.52e-09	23.13	12.5734
QPRT	1.48048	1.08e-08	18.6601	10.4812
QSOX1	1.90155	5.46e-09	20.1061	11.2096
RAB11B	1.31964	1.34e-07	14.1098	7.75895
RAB22A	1.33439	7.08e-08	15.1536	8.45176
RAB27B	2.26491	7.61e-09	19.3862	10.8538
RAB32	1.05894	1.12e-07	14.4039	7.95892
RAB38	3.05737	6.32e-11	32.6599	15.8783
RAB3B	2.41228	1.64e-11	37.7863	17.2331
RAB5B	1.12695	6.33e-08	15.3439	8.5731
RAB7A	1.10081	0.0001	6.4585	0.567258
RAB8B	1.09398	1.14e-07	14.3666	7.93379
RABGEF1	1.49859	1.73e-08	17.7083	9.97014
RAC1	1.1015	2.4e-07	13.2208	7.12967
RAC2	2.76057	1.64e-09	22.9252	12.487
RAI14	1.66377	1.22e-08	18.4092	10.3491
RALB	2.16885	3.59e-11	34.7193	16.4505
RALBP1	1.27599	3.69e-08	16.2875	9.15428
RAP1GAP2	1.53567	3.88e-08	16.1982	9.1007
RAPH1	1.13085	8.68e-06	8.73663	3.22353
RASA3	1.57745	1.2e-06	11.0135	5.38143
RASAL2	1.85429	2.53e-09	21.876	12.0316
RBM24	2.17348	6.12e-11	32.7719	15.9105
RBM7	1.02673	5.34e-06	9.25533	3.75307
RBMS2	1.17567	4.02e-06	9.56858	4.06127
RBMS3	1.96332	1.41e-08	18.1183	10.1936
RBP7	1.8831	2.42e-08	17.0701	9.61195
REC8	1.58355	2.04e-09	22.3919	12.2583
REEP3	1.06475	9.8e-06	8.61152	3.09205
RELA	1.19628	9.85e-08	14.6048	8.09333
REXO2	1.09393	1.94e-07	13.539	7.35932
RFTN1	1.73433	2.73e-09	21.6863	11.9468
RGL2	1.69178	5.54e-10	25.808	13.6335
RGS7BP	1.56694	9.21e-06	8.67521	3.15917
RGS9	1.30292	1.03e-07	14.5361	8.04758
RHOB	1.02819	5.34e-06	9.25542	3.75317
RHOBTB3	1.44711	6.55e-07	11.7979	6.03615
RHOC	1.19138	5.16e-08	15.6945	8.79298
RHOF	2.80386	7.19e-10	25.0854	13.3594
RHPN2	1.05259	5.89e-08	15.4654	8.64988
RIC8A	1.41546	2.99e-08	16.6761	9.3842
RING1	1.26845	2e-07	13.4899	7.32419
RIPK1	1.61086	4.5e-07	12.3116	6.44416
RND3	1.11226	3.78e-07	12.5577	6.63419
RNF11	1.13272	3.17e-07	12.8087	6.82447
RNF144B	2.19541	6.61e-09	19.6899	11.0055
RNF145	1.10348	1.95e-07	13.5316	7.35405
RNF149	1.32645	5.72e-07	11.9813	6.18366
RNF213	1.50947	3.94e-08	16.1703	9.08393
RNF5P1	1.20127	1.83e-08	17.6033	9.91213
RNLS	1.67798	1.89e-07	13.5767	7.38619
RNVU1-19	1.48922	9.32e-06	8.66332	3.14667
RPSAP58	1.36429	0.000337	5.4988	-0.741811
RRAS	2.78191	5.03e-11	33.4746	16.1095
RSPO4	1.0991	2.07e-06	10.3374	4.78343
RTCA	1.35088	9.54e-09	18.9118	10.612
RUBCN	1.02785	9.18e-07	11.3524	5.66926
RUNX1	1.50508	1.12e-08	18.5818	10.4402
RUSC2	1.36096	2.63e-08	16.9135	9.52205
S100A10	1.9887	1.66e-07	13.7808	7.53053
S100A11	1.5007	2.04e-08	17.3945	9.79567
S100A16	4.90265	7.9e-13	52.4012	20.1161
S100A2	2.00041	3.63e-07	12.6152	6.67812
S100A3	2.1242	2.29e-07	13.2857	7.17694
S100A6	1.86692	5.89e-08	15.4672	8.65099
S1PR1	1.53615	3.26e-06	9.80658	4.2899
SAMD12	1.23793	7.84e-06	8.84382	3.33499
SAMD4A	2.05908	2.06e-10	28.7324	14.6638
SAMD9	4.44968	4.75e-13	55.3566	20.572
SAMD9L	2.49284	3.23e-07	12.7822	6.80461
SAT1	1.69669	3.14e-09	21.3589	11.7987
SBSN	1.22606	3.39e-07	12.7148	6.75373
SCG5	2.15328	3.94e-06	9.59173	4.08372
SCN8A	1.71158	4.94e-08	15.7717	8.8408
SDC4	2.56328	1.34e-10	30.0951	15.1052
SEC14L1	1.83424	2.25e-09	22.1508	12.153
SEC24C	1.51728	1.18e-08	18.4827	10.388
SEMA3B	1.51892	8.3e-08	14.886	8.27859
SEMA3C	4.29021	2.83e-12	45.6731	18.9358
SEMA4B	1.19448	7.61e-08	15.0311	8.37284
SEMA5A	2.51434	5.49e-08	15.589	8.72731
SEMA7A	1.13694	4.32e-06	9.48891	3.98368
SEPT10	1.43279	2.83e-08	16.7743	9.44146
SEPT9	1.01651	1.02e-07	14.5415	8.05118
SERPINA1	1.30636	1.2e-05	8.40073	2.86708
SERPINB1	1.76115	2.14e-09	22.2739	12.2069
SERPINB2	5.51537	9.1e-14	66.1228	21.9784
SERPINB6	1.28609	7.59e-09	19.3929	10.8572
SERPINB7	2.17584	2.16e-08	17.2822	9.73245
SERPINB8	3.17343	6.68e-09	19.6645	10.9929
SERPINE1	5.3124	1.17e-10	30.5649	15.2522
SERPINE2	1.53972	2.33e-07	13.2625	7.16003
SERPING1	2.09515	1.21e-08	18.4305	10.3603
SERPINH1	1.09743	4.01e-08	16.14	9.06564
SERTAD2	1.00549	4.68e-06	9.39948	3.89595
SFN	4.22924	1.1e-11	39.4313	17.6223
SFXN3	1.65373	2.17e-08	17.2709	9.72604
SGPL1	1.23276	1.07e-07	14.474	8.00607
SH2B3	1.37857	3.4e-09	21.1759	11.7149
SH2D4A	1.30581	1.69e-07	13.7521	7.51034
SH3BGRL3	1.10244	2.5e-05	7.68667	2.0712
SH3PXD2B	1.87251	6.6e-09	19.6925	11.0068
SH3RF1	1.37818	1.5e-08	17.9962	10.1276
SH3TC2	1.11332	1e-06	11.2409	5.57543
SHANK2	1.44891	3.71e-09	20.9758	11.6224
SHC1	1.59809	4.4e-09	20.589	11.441
SIPA1L3	1.40269	1.12e-06	11.0944	5.45086
SIRPB1	1.65733	7.53e-07	11.6122	5.88472
SLAIN2	1.18296	3.08e-07	12.8496	6.85519
SLC12A4	1.40659	4.54e-08	15.9207	8.93235
SLC12A8	1.87214	3.28e-07	12.7593	6.78731
SLC13A5	1.24057	2.99e-07	12.8942	6.88857
SLC16A13	1.80866	1.67e-07	13.7632	7.51811
SLC17A9	2.12441	2.31e-09	22.0856	12.1244
SLC20A1	1.16953	5.58e-07	12.0144	6.21003
SLC20A2	1.15345	1.93e-07	13.5474	7.36531
SLC22A4	1.06916	1.26e-06	10.9457	5.32293
SLC25A24	1.20971	6.19e-07	11.8732	6.09699
SLC25A37	1.53954	6.79e-07	11.7497	5.99706
SLC25A40	1.05192	3.99e-05	7.25779	1.56643
SLC2A6	1.28108	1.2e-06	11.0095	5.37802
SLC35A3	2.19315	2.87e-08	16.7485	9.42643
SLC35D2	3.05144	1.29e-11	38.77	17.4683
SLC38A5	3.46419	1.66e-08	17.7962	10.0185
SLC39A14	1.03363	5.33e-07	12.0774	6.26009
SLC43A3	4.65085	5.72e-10	25.7209	13.6009
SLC44A2	1.92134	1.46e-09	23.2239	12.6127
SLC4A2	1.14036	4.25e-07	12.3907	6.50559
SLC6A17	1.53599	2.96e-06	9.91707	4.39445
SLC9A1	1.62183	9.71e-09	18.8743	10.5926
SLCO3A1	2.06346	1.75e-09	22.7639	12.4185
SLFN11	4.6669	6.63e-13	53.3965	20.2735
SLFN12	1.67466	3.18e-06	9.83636	4.31817
SLFN13	4.20377	6.09e-10	25.5422	13.5337
SLFN5	3.31348	2.71e-12	45.8775	18.975
SLPI	3.12058	6.19e-09	19.8321	11.0757
SMAD3	1.78672	5.18e-10	25.9996	13.7048
SMC1B	3.09057	3.32e-09	21.2321	11.7407
SMIM14	1.39673	1.93e-07	13.5491	7.36654
SMPD4	1.0199	3.68e-06	9.66979	4.15907
SMTN	1.19561	1.9e-06	10.4424	4.87847
SMURF1	1.67989	1.41e-08	18.1106	10.1894
SMURF2	1.96681	1.47e-09	23.211	12.6073
SMYD3	1.16375	8.52e-08	14.8436	8.25087
SNAPC1	1.32788	6.8e-06	8.99449	3.48986
SNAPC2	1.17551	4.62e-07	12.2743	6.41508
SNORD104	1.53912	0.000582	5.09639	-1.3283
SNORD109B	4.30635	4.58e-09	20.497	11.3973
SNORD116-1	6.83244	1.58e-12	48.6305	19.4811
SNORD116-11	3.17494	2.87e-10	27.7226	14.3215
SNORD116-13	2.98299	6.12e-11	32.7745	15.9112
SNORD116-14	8.39083	1.65e-14	79.4705	23.3021
SNORD116-15	7.8213	5.59e-12	42.4397	18.2855
SNORD116-20	7.9371	5.74e-13	54.2314	20.4024
SNORD116-21	5.60809	2.22e-11	36.5783	16.9341
SNORD116-22	7.7791	6.43e-14	68.6441	22.2593
SNORD116-23	4.93194	1.49e-12	48.9448	19.5365
SNORD116-24	7.99837	1.01e-13	65.4121	21.8962
SNORD116-25	3.54398	5.73e-07	11.9781	6.18107
SNORD116-26	3.8776	2.64e-09	21.7674	11.9832
SNORD116-27	2.44032	5.49e-07	12.0382	6.22899
SNORD116-28	1.96601	3.29e-06	9.79433	4.27824
SNORD116-29	2.95492	4.89e-10	26.1589	13.7637
SNORD116-4	5.05627	4.07e-10	26.6908	13.9574
SNORD116-6	4.21671	3.64e-12	44.4513	18.6971
SNORD116-9	7.93849	9.04e-14	66.1712	21.9839
SNORD45B	2.46338	1.14e-05	8.45947	2.93021
SNORD50A	1.47283	9.5e-06	8.64269	3.12494
SNORD50B	1.40239	2.19e-06	10.2706	4.72251
SNORD52	1.26313	1.16e-05	8.43515	2.90412
SNORD64	3.67859	1.18e-10	30.521	15.2386
SNURF	4.3708	6.18e-12	41.981	18.1882
SNX14	1.30319	4.88e-08	15.7933	8.8541
SNX16	1.15526	7.36e-06	8.91038	3.40367
SNX19	2.35955	1.59e-08	17.8814	10.0651
SNX24	1.36761	4.53e-06	9.43461	3.9305
SNX29	1.62826	4.47e-08	15.9463	8.94802
SNX7	1.17952	7.73e-06	8.85855	3.35023
SOWAHC	2.48831	1.04e-08	18.7422	10.524
SOX30	1.47802	4.3e-08	16.0139	8.98925
SP100	2.83789	2.04e-07	13.4654	7.30663
SP110	1.41351	2.04e-05	7.88027	2.29232
SP140L	1.71596	1.41e-08	18.1184	10.1936
SPARC	3.25347	1.81e-11	37.3878	17.1358
SPATA20	2.61628	5.65e-10	25.7519	13.6126
SPATS2L	1.27121	3.6e-08	16.3367	9.18369
SPHK1	1.91027	5.43e-09	20.1164	11.2145
SPINK5	2.25159	2.2e-09	22.2063	12.1774
SPINT2	1.0404	1.7e-06	10.5735	4.996
SPIRE1	1.21112	1.54e-08	17.9457	10.1002
SPOCK1	3.4668	1.08e-10	30.8113	15.3283
SPPL3	1.01097	1.67e-05	8.07412	2.50969
SPRY4	2.33714	4.94e-10	26.1327	13.754
SPSB1	1.64327	8.53e-08	14.8409	8.24911
SPTAN1	1.65852	1.72e-09	22.8137	12.4397
SPTLC3	2.41666	7.86e-07	11.5554	5.83803
SQRDL	2.79975	1.24e-11	38.9469	17.5098
SQSTM1	1.90175	1.2e-09	23.7318	12.8225
SRGAP1	1.37712	1.27e-07	14.1948	7.81717
SRGN	4.22458	1.89e-10	29.006	14.7542
SRPX	1.54307	1.8e-08	17.6334	9.92878
SRPX2	1.66332	4.18e-08	16.0656	9.02061
STAC	1.18883	3.72e-07	12.5796	6.65093
STAG3	3.43687	4.83e-10	26.1962	13.7774
STAG3L5P-PVRIG2P-PILRB	1.32568	2.53e-06	10.1008	4.56615
STARD13	1.64605	6.54e-09	19.7104	11.0157
STAT2	1.06026	0.000111	6.37723	0.461159
STEAP1B	2.05204	1.35e-08	18.2059	10.2406
STK10	1.65464	2.89e-09	21.5552	11.8878
STX11	1.05755	6.47e-06	9.04761	3.54396
STXBP2	1.2311	3.87e-08	16.2044	9.10445
SULT1C2	2.43303	4.58e-08	15.9053	8.92292
SWAP70	1.08094	8.04e-08	14.939	8.31308
SYCP1	2.46876	1.32e-07	14.1367	7.77742
SYCP2	2.42961	3.33e-08	16.4749	9.26581
SYTL3	1.50296	1.63e-07	13.8036	7.54652
TACC1	1.61982	9.35e-10	24.3798	13.0835
TAF6	1.10554	5.19e-07	12.1156	6.29032
TANC2	1.40528	1.16e-08	18.5013	10.3978
TAP1	1.64093	7.79e-09	19.3377	10.8294
TAPBP	3.28616	4.24e-10	26.5666	13.9125
TAPBPL	1.54543	1.46e-06	10.7638	5.1644
TBC1D2	3.12823	1.46e-08	18.0489	10.1561
TBC1D5	1.99434	8.27e-09	19.2102	10.7648
TCEA3	1.6779	6.94e-08	15.1872	8.47326
TCF19	1.05377	2.74e-08	16.833	9.47551
TCF25	1.01219	2.1e-07	13.4187	7.27307
TCIRG1	1.12671	2.35e-07	13.2512	7.15185
TCN2	1.34903	7.02e-07	11.705	5.96066
TCP11	1.30963	6.81e-07	11.7452	5.99341
TEAD1	1.24192	8.43e-07	11.4638	5.76215
TEX30	1.36051	8.13e-07	11.5102	5.80065
TFAP2A	1.1935	0.000119	6.31522	0.379631
TFDP1	1.02203	6.67e-06	9.01379	3.50955
TFE3	1.40274	1.2e-07	14.2886	7.88101
TFPI2	4.21374	3.72e-13	56.8361	20.7877
TFR2	1.05957	9.42e-08	14.6785	8.14226
TGFB1	1.72726	4.45e-09	20.5613	11.4279
TGFB1I1	1.38469	1.74e-08	17.6963	9.96355
TGFB2	2.03053	6.8e-08	15.2213	8.49507
TGFBI	5.48298	4.19e-13	56.1002	20.6814
TGFBR2	1.85396	1.81e-09	22.6806	12.3828
TGIF1	1.87528	6.18e-09	19.8333	11.0763
TGM2	3.46423	5.48e-12	42.5269	18.3038
THBS1	3.77407	6.11e-13	53.8726	20.3474
THBS3	1.95584	1.67e-08	17.7772	10.0081
THOC6	1.10944	3.5e-08	16.3867	9.21346
THSD1	1.29805	9.48e-06	8.64566	3.12808
THSD4	1.45853	1.3e-08	18.2722	10.2762
TIE1	1.23879	1.21e-05	8.40026	2.86657
TIMP2	3.26869	1.84e-10	29.0966	14.784
TINAGL1	1.02976	1.43e-05	8.22999	2.68161
TINF2	1.45335	5.88e-08	15.4686	8.65188
TK1	1.18689	1.84e-08	17.5931	9.90645
TLN1	1.39169	7.76e-09	19.3444	10.8328
TM2D2	1.1865	7.83e-08	14.9842	8.34245
TM4SF1	5.77722	2.78e-14	75.11	22.9114
TM4SF19-TCTEX1D2	3.85302	8.81e-10	24.539	13.1465
TMBIM1	4.36034	8.09e-13	52.2689	20.0948
TMEM106A	1.90215	2.96e-07	12.9098	6.90018
TMEM127	1.09212	1.73e-07	13.7087	7.47977
TMEM139	1.34303	1.92e-07	13.553	7.36932
TMEM154	2.64148	9.68e-09	18.8803	10.5957
TMEM173	1.38563	2.39e-08	17.0917	9.62431
TMEM184B	1.09051	1.5e-05	8.18078	2.6276
TMEM185B	2.12584	5.68e-10	25.7367	13.6069
TMEM200A	1.67032	4.48e-08	15.9426	8.94573
TMEM255A	1.34506	4.09e-07	12.4454	6.54788
TMEM256-PLSCR3	1.82621	2.69e-09	21.7277	11.9654
TMEM40	2.90372	1.36e-10	30.0476	15.0902
TMEM54	1.34685	2.87e-08	16.7474	9.42578
TMEM87B	2.01335	1.29e-08	18.2959	10.2888
TMOD3	1.30436	2.27e-07	13.2978	7.18572
TMSB10	1.61532	3.43e-09	21.1549	11.7052
TMSB4XP6	2.59096	4.29e-10	26.5344	13.9009
TMSB4Y	2.48455	1.34e-09	23.4388	12.7021
TNC	2.57963	3.06e-10	27.5229	14.2522
TNF	1.27105	1.75e-06	10.5441	4.96974
TNFAIP1	1.55922	3.13e-08	16.587	9.33195
TNFAIP2	1.44575	3.03e-08	16.6481	9.36779
TNFAIP3	2.34573	1.26e-10	30.3073	15.1719
TNFRSF10A	1.14704	2.06e-06	10.3416	4.78719
TNFRSF12A	1.66322	9.19e-09	18.9893	10.6519
TNFRSF1A	1.48202	7.83e-09	19.3258	10.8233
TNFRSF9	2.39612	1.39e-09	23.3456	12.6634
TNFSF9	1.94338	4.34e-08	16.0006	8.98111
TNIP1	2.32111	8.23e-09	19.2203	10.77
TNNT1	1.75936	3.53e-09	21.0881	11.6744
TNS1	1.2256	1.51e-05	8.17391	2.62004
TP53BP2	1.49753	1.01e-08	18.7995	10.5538
TP53I3	1.64133	1.21e-07	14.276	7.87247
TPM1	1.79579	3.39e-09	21.18	11.7168
TPM2	2.87048	1.6e-10	29.5402	14.9282
TPM4	1.33413	4.72e-08	15.8525	8.89054
TPRG1L	1.32519	1.93e-07	13.5468	7.36487
TRAF7	1.34943	1.34e-08	18.2221	10.2493
TRAM2	2.03413	1.91e-08	17.5171	9.8642
TRAPPC9	1.31104	3.91e-08	16.1864	9.09362
TRIM25	1.42496	5.2e-09	20.2131	11.2613
TRIM38	1.16307	1.08e-05	8.51612	2.99077
TRIM44	1.05969	2.39e-06	10.1675	4.62787
TRIM5	1.2163	4.35e-08	15.9956	8.9781
TRIM8	1.52791	3.73e-07	12.5762	6.64834
TRIML2	4.45968	1.69e-10	29.3531	14.8677
TRIO	2.55935	1.45e-11	38.2834	17.3528
TRIP10	1.59038	6.06e-08	15.418	8.62002
TRIP6	1.12979	1.34e-06	10.8697	5.25699
TRPV3	1.20666	5.8e-07	11.9619	6.16817
TSPAN1	2.06178	1.88e-09	22.5902	12.344
TSPAN14	1.90817	3.01e-10	27.5801	14.2721
TSPAN15	1.03031	3.29e-07	12.7552	6.78422
TSPAN4	1.19284	1.96e-07	13.5191	7.34509
TSPYL5	4.55643	5.97e-13	54.0047	20.3677
TSTD1	1.00252	1.15e-06	11.0641	5.42491
TTL	1.06948	1.44e-08	18.0712	10.1682
TUBA4A	1.95676	1.48e-08	18.0226	10.1419
TUBB2A	1.66055	9.81e-10	24.2519	13.0326
TUBB3	1.27432	1.5e-07	13.9335	7.63713
TUBB4A	1.02706	4.44e-06	9.45787	3.95331
TUBB6	2.36997	7.01e-11	32.2947	15.7725
TUBGCP3	1.34541	4.99e-07	12.1695	6.33289
TWF2	1.92535	1.38e-09	23.3638	12.671
TXNIP	1.59704	1e-06	11.2391	5.5739
UAP1	1.27234	6.35e-09	19.7765	11.0483
UBASH3B	1.16118	8.43e-08	14.8615	8.26258
UBE2H	2.09955	7.78e-09	19.3395	10.8302
UBE2Z	1.20538	3.72e-09	20.9711	11.6202
UBL3	1.09524	2.18e-08	17.2697	9.72537
UCA1	6.59019	5.2e-14	70.2289	22.4279
UCHL1	1.33812	8.16e-09	19.2398	10.7798
UFSP2	1.19267	1.46e-05	8.20858	2.65815
UGCG	2.51125	5.45e-08	15.6	8.73421
UHRF1	1.00017	3.6e-07	12.6261	6.68637
ULBP1	1.28525	5.09e-07	12.1415	6.31077
UPF3A	1.67584	1.68e-09	22.8771	12.4666
USP32	1.07274	1.36e-07	14.0928	7.74725
USP32P1	2.39206	1.49e-05	8.18687	2.63429
USP32P2	1.38675	9.95e-06	8.59508	3.07466
VAC14	1.22302	7.37e-07	11.6413	5.90866
VAMP8	1.90502	5.54e-10	25.8071	13.6332
VARS	1.00346	4.8e-08	15.8226	8.87214
VAT1	1.80243	1.71e-10	29.3184	14.8564
VAV2	1.10747	1.94e-05	7.92892	2.34725
VCL	1.21044	9.84e-07	11.2621	5.5933
VEGFB	1.34521	2.8e-08	16.7931	9.45239
VEGFC	1.62369	1.66e-08	17.7971	10.019
VEPH1	1.19139	7.47e-06	8.89375	3.38655
VGLL3	2.149	3.99e-10	26.748	13.978
VIM	2.05538	9.47e-11	31.2583	15.4647
VPS28	1.09087	8.75e-08	14.7995	8.22194
VPS37B	1.00484	2.73e-07	13.0286	6.98846
VPS53	1.22239	1.43e-06	10.7851	5.18306
WASF2	1.1761	1.8e-08	17.6362	9.93035
WBP2	1.51442	8.44e-08	14.8585	8.26057
WDFY2	1.40897	2.65e-08	16.8972	9.51265
WDR1	1.22178	1.93e-08	17.4993	9.85428
WDR13	1.17229	7.16e-08	15.1343	8.43938
WDR66	2.86293	6.8e-12	41.5496	18.0954
WIPI1	2.52306	2.63e-11	35.909	16.7634
WWC1	1.5346	8.31e-08	14.8855	8.27826
WWC3	1.54255	1.07e-07	14.4781	8.00882
XAGE1B	4.01737	2.15e-09	22.2651	12.2031
XDH	1.23032	3.02e-07	12.8802	6.87813
YAP1	1.52692	1.37e-08	18.1778	10.2256
YBX2	1.53034	1.3e-08	18.2709	10.2754
ZAK	1.04595	1.71e-06	10.5716	4.9943
ZBTB20	2.05752	7.2e-07	11.6712	5.93313
ZBTB38	2.71533	3.39e-11	34.929	16.5065
ZBTB4	1.12505	6.04e-07	11.9071	6.12426
ZC3H12C	1.48484	3.69e-08	16.2879	9.15454
ZC3H6	1.0067	1.53e-06	10.7066	5.11407
ZC3HAV1	1.28967	8.07e-07	11.52	5.80875
ZC3HAV1L	1.50102	1.69e-07	13.7448	7.50522
ZCWPW1	1.36683	2.12e-06	10.3108	4.75918
ZDHHC15	1.96753	1.85e-07	13.6131	7.4121
ZFAND2A	1.0007	2.31e-05	7.76214	2.15788
ZFP28	1.09697	5.04e-06	9.31767	3.81509
ZFP3	1.49262	2.07e-05	7.86591	2.27606
ZFP36L1	2.62262	9.49e-09	18.9216	10.617
ZFP82	2.89057	1.91e-09	22.551	12.3271
ZFYVE19	1.06303	4.14e-08	16.083	9.03118
ZIK1	1.09794	7.35e-07	11.6441	5.9109
ZMIZ1	1.41499	2.75e-06	10.0025	4.47464
ZNF114	3.64047	1.82e-12	47.9047	19.3514
ZNF135	1.52789	2.51e-07	13.1485	7.07679
ZNF185	1.65437	8.19e-08	14.9081	8.29296
ZNF208	1.49411	0.000174	6.00993	-0.02916
ZNF217	1.39593	1.25e-06	10.9575	5.33317
ZNF22	1.5069	2.4e-08	17.0824	9.61898
ZNF253	1.29375	1.58e-05	8.1322	2.57404
ZNF257	1.22447	0.00157	4.40649	-2.38558
ZNF334	1.65672	9.43e-08	14.6768	8.14112
ZNF347	2.20551	3.14e-07	12.822	6.83452
ZNF354C	1.25741	4.38e-07	12.35	6.47404
ZNF415	2.27911	1.67e-07	13.7634	7.51827
ZNF43	2.5258	2.53e-09	21.8688	12.0284
ZNF431	1.08957	0.000206	5.87636	-0.211934
ZNF454	1.38028	3.09e-05	7.49195	1.84462
ZNF462	1.10764	4.88e-07	12.2004	6.35721
ZNF506	1.39339	2.12e-06	10.3082	4.75687
ZNF528	2.07758	1.28e-06	10.9265	5.30631
ZNF542P	3.96428	1.18e-10	30.5261	15.2402
ZNF544	2.34776	7.97e-09	19.2877	10.8041
ZNF558	2.51516	5.72e-07	11.982	6.18422
ZNF572	1.10178	6.37e-05	6.84309	1.05786
ZNF600	1.00482	6.75e-07	11.7578	6.00369
ZNF625-ZNF20	2.32842	3.02e-07	12.8784	6.87674
ZNF626	2.3866	5.88e-08	15.4695	8.65244
ZNF667	1.21155	1.98e-07	13.5043	7.33455
ZNF677	1.02719	0.000379	5.41068	-0.868314
ZNF699	1.67496	1.1e-08	18.6269	10.4638
ZNF702P	1.44043	1.08e-07	14.4599	7.9966
ZNF718	1.15739	5.78e-06	9.16797	3.6656
ZNF730	2.63085	7.27e-08	15.1091	8.42315
ZNF737	1.77619	3.29e-05	7.4323	1.77436
ZNF75A	1.24593	1.21e-06	10.9985	5.36855
ZNF781	2.09339	1.95e-07	13.5313	7.35383
ZNF808	2.89394	2.3e-08	17.165	9.66603
ZNF83	1.38934	2.53e-06	10.0999	4.5653
ZNF860	1.32092	0.000255	5.71028	-0.442603
ZNF880	1.17996	2.28e-08	17.1834	9.6765
ZNF90	2.27946	4.52e-08	15.9272	8.93633
ZNF93	2.16627	3.82e-06	9.62575	4.11662
ZNFX1	1.71089	6.57e-08	15.2796	8.53229
ZP3	1.16313	3.42e-06	9.75257	4.23842
ZSWIM6	1.02141	1.3e-07	14.1557	7.79042
ZYX	1.82023	5.84e-08	15.4819	8.66021
