# Supplementary material for: Comprehensive analysis of hub genes associated with cisplatin-resistance in ovarian cancer and screening of therapeutic drugs through bioinformatics and experimental validation
Source: J Ovarian Res. 2024 Jul 10;17:142. doi: 10.1186/s13048-024-01461-w (PMC11234624; doi:10.1186/s13048-024-01461-w)
Supplement: Supplementary file 2 — Supplementary Material 2. [file 13048_2024_1461_MOESM2_ESM.zip › GO∩╝êΦíÑσààμûçΣ╗╢2∩╝ë.xlsx]

## Sheet: Up
ID	Description	GeneRatio	BgRatio	pvalue	p.adjust	qvalue	geneID	Count	ONT
GO:0031941	filamentous actin	2/21	19/18675	0.000203582	0.0346089	0.0289301	DPYSL3/CARMIL1	2	CC
GO:0007127	meiosis I	3/22	88/17910	0.00016498	0.0564744	0.0501247	SYCP2/MEIOC/CNTD1	3	BP
GO:0061982	meiosis I cell cycle process	3/22	91/17910	0.000182208	0.0564744	0.0501247	SYCP2/MEIOC/CNTD1	3	BP
GO:0007130	synaptonemal complex assembly	2/22	18/17910	0.000217767	0.0564744	0.0501247	SYCP2/MEIOC	2	BP
GO:0070193	synaptonemal complex organization	2/22	21/17910	0.00029823	0.0580057	0.0514839	SYCP2/MEIOC	2	BP
GO:0000293	ferric-chelate reductase activity	1/20	3/16967	0.00353232	0.0726241	0.0594584	CYBRD1	1	MF
GO:0004427	inorganic diphosphatase activity	1/20	3/16967	0.00353232	0.0726241	0.0594584	LHPP	1	MF
GO:0101006	protein histidine phosphatase activity	1/20	3/16967	0.00353232	0.0726241	0.0594584	LHPP	1	MF
GO:0102158	very-long-chain 3-hydroxyacyl-CoA dehydratase activity	1/20	4/16967	0.00470712	0.0726241	0.0594584	HACD1	1	MF
GO:0102343	3-hydroxy-arachidoyl-CoA dehydratase activity	1/20	4/16967	0.00470712	0.0726241	0.0594584	HACD1	1	MF
GO:0102344	3-hydroxy-behenoyl-CoA dehydratase activity	1/20	4/16967	0.00470712	0.0726241	0.0594584	HACD1	1	MF
GO:0102345	3-hydroxy-lignoceroyl-CoA dehydratase activity	1/20	4/16967	0.00470712	0.0726241	0.0594584	HACD1	1	MF
GO:0007292	female gamete generation	3/22	132/17910	0.000543902	0.0846312	0.0751158	SYCP2/FOSL1/MEIOC	3	BP
GO:0140013	meiotic nuclear division	3/22	142/17910	0.000672845	0.0872456	0.0774362	SYCP2/MEIOC/CNTD1	3	BP
GO:1903046	meiotic cell cycle process	3/22	151/17910	0.000804316	0.089394	0.079343	SYCP2/MEIOC/CNTD1	3	BP
GO:0016723	oxidoreductase activity, oxidizing metal ions, NAD or NADP as acceptor	1/20	6/16967	0.00705278	0.0952125	0.0779518	CYBRD1	1	MF
GO:0007129	synapsis	2/22	40/17910	0.00109217	0.106213	0.0942713	SYCP2/MEIOC	2	BP
GO:0035374	chondroitin sulfate binding	1/20	8/16967	0.00939319	0.111796	0.0915286	DPYSL3	1	MF
GO:0004859	phospholipase inhibitor activity	1/20	10/16967	0.0117284	0.111796	0.0915286	ANXA4	1	MF
GO:0016857	racemase and epimerase activity, acting on carbohydrates and derivatives	1/20	10/16967	0.0117284	0.111796	0.0915286	DSEL	1	MF
GO:0031005	filamin binding	1/20	11/16967	0.012894	0.111796	0.0915286	DPYSL3	1	MF
GO:0016722	oxidoreductase activity, oxidizing metal ions	1/20	12/16967	0.0140583	0.111796	0.0915286	CYBRD1	1	MF
GO:0004721	phosphoprotein phosphatase activity	2/20	157/16967	0.014492	0.111796	0.0915286	PTPRN2/LHPP	2	MF
GO:0016854	racemase and epimerase activity	1/20	14/16967	0.016383	0.117958	0.0965735	DSEL	1	MF
GO:0055102	lipase inhibitor activity	1/20	15/16967	0.0175434	0.118418	0.0969504	ANXA4	1	MF
GO:0005001	transmembrane receptor protein tyrosine phosphatase activity	1/20	17/16967	0.0198603	0.119162	0.0975595	PTPRN2	1	MF
GO:0019198	transmembrane receptor protein phosphatase activity	1/20	17/16967	0.0198603	0.119162	0.0975595	PTPRN2	1	MF
GO:0045143	homologous chromosome segregation	2/22	47/17910	0.00150578	0.130166	0.115531	SYCP2/MEIOC	2	BP
GO:0070192	chromosome organization involved in meiotic cell cycle	2/22	52/17910	0.0018402	0.133308	0.118319	SYCP2/MEIOC	2	BP
GO:0051321	meiotic cell cycle	3/22	203/17910	0.00188481	0.133308	0.118319	SYCP2/MEIOC/CNTD1	3	BP
GO:0043015	gamma-tubulin binding	1/20	22/16967	0.0256299	0.145686	0.119275	NDRG1	1	MF
GO:0016791	phosphatase activity	2/20	224/16967	0.0282001	0.15228	0.124674	PTPRN2/LHPP	2	MF
GO:0005544	calcium-dependent phospholipid binding	1/20	26/16967	0.0302223	0.155429	0.127252	ANXA4	1	MF
GO:0051059	NF-kappaB binding	1/20	29/16967	0.0336531	0.163381	0.133763	ANXA4	1	MF
GO:0005164	tumor necrosis factor receptor binding	1/20	30/16967	0.0347942	0.163381	0.133763	TNFSF9	1	MF
GO:0045132	meiotic chromosome segregation	2/22	67/17910	0.0030344	0.178978	0.158854	SYCP2/MEIOC	2	BP
GO:0010035	response to inorganic substance	4/22	528/17910	0.00358048	0.178978	0.158854	FOSL1/NDRG1/CYBRD1/MT2A	4	BP
GO:0051728	cell cycle switching, mitotic to meiotic cell cycle	1/22	3/17910	0.00368077	0.178978	0.158854	MEIOC	1	BP
GO:0051729	germline cell cycle switching, mitotic to meiotic cell cycle	1/22	3/17910	0.00368077	0.178978	0.158854	MEIOC	1	BP
GO:0060184	cell cycle switching	1/22	3/17910	0.00368077	0.178978	0.158854	MEIOC	1	BP
GO:0046916	cellular transition metal ion homeostasis	2/22	83/17910	0.0046152	0.181712	0.161281	CYBRD1/MT2A	2	BP
GO:0007296	vitellogenesis	1/22	4/17910	0.00490482	0.181712	0.161281	FOSL1	1	BP
GO:0048808	male genitalia morphogenesis	1/22	4/17910	0.00490482	0.181712	0.161281	SYCP2	1	BP
GO:0090598	male anatomical structure morphogenesis	1/22	4/17910	0.00490482	0.181712	0.161281	SYCP2	1	BP
GO:2000813	negative regulation of barbed-end actin filament capping	1/22	4/17910	0.00490482	0.181712	0.161281	CARMIL1	1	BP
GO:0005884	actin filament	2/21	74/18675	0.00309807	0.19725	0.164884	DPYSL3/CARMIL1	2	CC
GO:0045202	synapse	5/21	1091/18675	0.00625571	0.19725	0.164884	DPYSL3/FOSL1/NDRG1/CNIH3/PTPRN2	5	CC
GO:0030133	transport vesicle	3/21	349/18675	0.00670384	0.19725	0.164884	DPYSL3/CNIH3/PTPRN2	3	CC
GO:0044352	pinosome	1/21	8/18675	0.00896233	0.19725	0.164884	CARMIL1	1	CC
GO:0044354	macropinosome	1/21	8/18675	0.00896233	0.19725	0.164884	CARMIL1	1	CC
GO:0099512	supramolecular fiber	4/21	845/18675	0.0134595	0.19725	0.164884	DPYSL3/NDRG1/CARMIL1/FBXO32	4	CC
GO:0099081	supramolecular polymer	4/21	851/18675	0.0137856	0.19725	0.164884	DPYSL3/NDRG1/CARMIL1/FBXO32	4	CC
GO:0099080	supramolecular complex	4/21	852/18675	0.0138404	0.19725	0.164884	DPYSL3/NDRG1/CARMIL1/FBXO32	4	CC
GO:0120025	plasma membrane bounded cell projection	6/21	1854/18675	0.0139137	0.19725	0.164884	DPYSL3/FOSL1/CARMIL1/CNIH3/PTPRN2/CYBRD1	6	CC
GO:0070382	exocytic vesicle	2/21	166/18675	0.0147626	0.19725	0.164884	DPYSL3/PTPRN2	2	CC
GO:0031982	vesicle	9/21	3756/18675	0.0148937	0.19725	0.164884	PHLDA1/DPYSL3/NDRG1/ANXA4/CARMIL1/CNIH3/ZNF114/PTPRN2/CYBRD1	9	CC
GO:0000800	lateral element	1/21	14/18675	0.0156338	0.19725	0.164884	SYCP2	1	CC
GO:0042995	cell projection	6/21	1917/18675	0.0162442	0.19725	0.164884	DPYSL3/FOSL1/CARMIL1/CNIH3/PTPRN2/CYBRD1	6	CC
GO:0030658	transport vesicle membrane	2/21	188/18675	0.0186699	0.204353	0.170821	CNIH3/PTPRN2	2	CC
GO:0030027	lamellipodium	2/21	191/18675	0.0192332	0.204353	0.170821	DPYSL3/CARMIL1	2	CC
GO:0051639	actin filament network formation	1/22	5/17910	0.00612743	0.207267	0.183963	CARMIL1	1	BP
GO:2000812	regulation of barbed-end actin filament capping	1/22	5/17910	0.00612743	0.207267	0.183963	CARMIL1	1	BP
GO:0022412	cellular process involved in reproduction in multicellular organism	3/22	326/17910	0.00711974	0.215038	0.190861	SYCP2/FOSL1/MEIOC	3	BP
GO:0055076	transition metal ion homeostasis	2/22	105/17910	0.00728516	0.215038	0.190861	CYBRD1/MT2A	2	BP
GO:0010038	response to metal ion	3/22	335/17910	0.00767279	0.215038	0.190861	NDRG1/CYBRD1/MT2A	3	BP
GO:0007276	gamete generation	4/22	658/17910	0.00779112	0.215038	0.190861	SYCP2/FOSL1/MEIOC/CNTD1	4	BP
GO:0032287	peripheral nervous system myelin maintenance	1/22	7/17910	0.00856836	0.215038	0.190861	NDRG1	1	BP
GO:0036015	response to interleukin-3	1/22	7/17910	0.00856836	0.215038	0.190861	MT2A	1	BP
GO:0036016	cellular response to interleukin-3	1/22	7/17910	0.00856836	0.215038	0.190861	MT2A	1	BP
GO:0036018	cellular response to erythropoietin	1/22	7/17910	0.00856836	0.215038	0.190861	MT2A	1	BP
GO:0032281	AMPA glutamate receptor complex	1/21	23/18675	0.0255609	0.217459	0.181777	CNIH3	1	CC
GO:0031410	cytoplasmic vesicle	6/21	2179/18675	0.0289511	0.217459	0.181777	PHLDA1/DPYSL3/NDRG1/CARMIL1/CNIH3/PTPRN2	6	CC
GO:0097708	intracellular vesicle	6/21	2182/18675	0.0291271	0.217459	0.181777	PHLDA1/DPYSL3/NDRG1/CARMIL1/CNIH3/PTPRN2	6	CC
GO:0012505	endomembrane system	9/21	4213/18675	0.0305924	0.217459	0.181777	DPYSL3/HACD1/NDRG1/SMIM14/ANXA4/CARMIL1/CNIH3/DSEL/PTPRN2	9	CC
GO:0043005	neuron projection	4/21	1091/18675	0.0312606	0.217459	0.181777	DPYSL3/FOSL1/CNIH3/PTPRN2	4	CC
GO:0030285	integral component of synaptic vesicle membrane	1/21	29/18675	0.0321259	0.217459	0.181777	PTPRN2	1	CC
GO:0099513	polymeric cytoskeletal fiber	3/21	635/18675	0.0329931	0.217459	0.181777	DPYSL3/NDRG1/CARMIL1	3	CC
GO:0150034	distal axon	2/21	262/18675	0.0345546	0.217459	0.181777	DPYSL3/PTPRN2	2	CC
GO:0000795	synaptonemal complex	1/21	34/18675	0.0375646	0.217459	0.181777	SYCP2	1	CC
GO:0099086	synaptonemal structure	1/21	34/18675	0.0375646	0.217459	0.181777	SYCP2	1	CC
GO:0019005	SCF ubiquitin ligase complex	1/21	35/18675	0.0386488	0.217459	0.181777	FBXO32	1	CC
GO:0043198	dendritic shaft	1/21	36/18675	0.0397319	0.217459	0.181777	CNIH3	1	CC
GO:0008328	ionotropic glutamate receptor complex	1/21	37/18675	0.0408138	0.217459	0.181777	CNIH3	1	CC
GO:0043195	terminal bouton	1/21	37/18675	0.0408138	0.217459	0.181777	PTPRN2	1	CC
GO:0043235	receptor complex	2/21	292/18675	0.0420839	0.217459	0.181777	CNIH3/PTPRN2	2	CC
GO:0048471	perinuclear region of cytoplasm	3/21	705/18675	0.0429575	0.217459	0.181777	NDRG1/ANXA4/MT2A	3	CC
GO:0098878	neurotransmitter receptor complex	1/21	39/18675	0.0429741	0.217459	0.181777	CNIH3	1	CC
GO:0005615	extracellular space	7/21	3051/18675	0.0434919	0.217459	0.181777	DPYSL3/NDRG1/TNFSF9/ANXA4/CARMIL1/ZNF114/CYBRD1	7	CC
GO:0000280	nuclear division	3/22	357/17910	0.00913037	0.217544	0.193084	SYCP2/MEIOC/CNTD1	3	BP
GO:0036017	response to erythropoietin	1/22	8/17910	0.00978667	0.217544	0.193084	MT2A	1	BP
GO:0051764	actin crosslink formation	1/22	8/17910	0.00978667	0.217544	0.193084	DPYSL3	1	BP
GO:2000483	negative regulation of interleukin-8 secretion	1/22	8/17910	0.00978667	0.217544	0.193084	ANXA4	1	BP
GO:0098563	intrinsic component of synaptic vesicle membrane	1/21	41/18675	0.0451298	0.219202	0.183234	PTPRN2	1	CC
GO:0051017	actin filament bundle assembly	2/22	136/17910	0.0119708	0.220652	0.195844	DPYSL3/CARMIL1	2	BP
GO:0048285	organelle fission	3/22	395/17910	0.0120101	0.220652	0.195844	SYCP2/MEIOC/CNTD1	3	BP
GO:0061572	actin filament bundle organization	2/22	137/17910	0.0121392	0.220652	0.195844	DPYSL3/CARMIL1	2	BP
GO:0006878	cellular copper ion homeostasis	1/22	10/17910	0.012219	0.220652	0.195844	MT2A	1	BP
GO:0007028	cytoplasm organization	1/22	10/17910	0.012219	0.220652	0.195844	FOSL1	1	BP
GO:0014877	response to muscle inactivity involved in regulation of muscle adaptation	1/22	10/17910	0.012219	0.220652	0.195844	FBXO32	1	BP
GO:0014894	response to denervation involved in regulation of muscle adaptation	1/22	10/17910	0.012219	0.220652	0.195844	FBXO32	1	BP
GO:0044351	macropinocytosis	1/22	10/17910	0.012219	0.220652	0.195844	CARMIL1	1	BP
GO:0051384	response to glucocorticoid	2/22	139/17910	0.0124791	0.220652	0.195844	FOSL1/FBXO32	2	BP
GO:0009629	response to gravity	1/22	11/17910	0.013433	0.221057	0.196203	FOSL1	1	BP
GO:0014870	response to muscle inactivity	1/22	11/17910	0.013433	0.221057	0.196203	FBXO32	1	BP
GO:0030208	dermatan sulfate biosynthetic process	1/22	12/17910	0.0146457	0.221057	0.196203	DSEL	1	BP
GO:0048609	multicellular organismal reproductive process	4/22	801/17910	0.0152629	0.221057	0.196203	SYCP2/FOSL1/MEIOC/CNTD1	4	BP
GO:0031960	response to corticosteroid	2/22	155/17910	0.0153463	0.221057	0.196203	FOSL1/FBXO32	2	BP
GO:0019953	sexual reproduction	4/22	808/17910	0.0157151	0.221057	0.196203	SYCP2/FOSL1/MEIOC/CNTD1	4	BP
GO:0030205	dermatan sulfate metabolic process	1/22	13/17910	0.0158568	0.221057	0.196203	DSEL	1	BP
GO:0030836	positive regulation of actin filament depolymerization	1/22	13/17910	0.0158568	0.221057	0.196203	CARMIL1	1	BP
GO:0035112	genitalia morphogenesis	1/22	13/17910	0.0158568	0.221057	0.196203	SYCP2	1	BP
GO:0046415	urate metabolic process	1/22	13/17910	0.0158568	0.221057	0.196203	CARMIL1	1	BP
GO:0055070	copper ion homeostasis	1/22	13/17910	0.0158568	0.221057	0.196203	MT2A	1	BP
GO:0032504	multicellular organism reproduction	4/22	811/17910	0.0159116	0.221057	0.196203	SYCP2/FOSL1/MEIOC/CNTD1	4	BP
GO:0042578	phosphoric ester hydrolase activity	2/20	305/16967	0.0494643	0.222589	0.182237	PTPRN2/LHPP	2	MF
GO:0014854	response to inactivity	1/22	14/17910	0.0170666	0.228928	0.203189	FBXO32	1	BP
GO:0051016	barbed-end actin filament capping	1/22	14/17910	0.0170666	0.228928	0.203189	CARMIL1	1	BP
GO:0014874	response to stimulus involved in regulation of muscle adaptation	1/22	15/17910	0.018275	0.236965	0.210322	FBXO32	1	BP
GO:0050651	dermatan sulfate proteoglycan biosynthetic process	1/22	15/17910	0.018275	0.236965	0.210322	DSEL	1	BP
GO:0043217	myelin maintenance	1/22	16/17910	0.0194819	0.244466	0.21698	NDRG1	1	BP
GO:0050655	dermatan sulfate proteoglycan metabolic process	1/22	16/17910	0.0194819	0.244466	0.21698	DSEL	1	BP
GO:0051446	positive regulation of meiotic cell cycle	1/22	18/17910	0.0218915	0.248119	0.220222	MEIOC	1	BP
GO:2000311	regulation of AMPA receptor activity	1/22	18/17910	0.0218915	0.248119	0.220222	CNIH3	1	BP
GO:0044272	sulfur compound biosynthetic process	2/22	190/17910	0.0224983	0.248119	0.220222	HACD1/DSEL	2	BP
GO:1901654	response to ketone	2/22	191/17910	0.0227196	0.248119	0.220222	FOSL1/FBXO32	2	BP
GO:0003159	morphogenesis of an endothelium	1/22	19/17910	0.0230942	0.248119	0.220222	STARD13	1	BP
GO:0035338	long-chain fatty-acyl-CoA biosynthetic process	1/22	19/17910	0.0230942	0.248119	0.220222	HACD1	1	BP
GO:0051412	response to corticosterone	1/22	19/17910	0.0230942	0.248119	0.220222	FOSL1	1	BP
GO:0061154	endothelial tube morphogenesis	1/22	19/17910	0.0230942	0.248119	0.220222	STARD13	1	BP
GO:0071294	cellular response to zinc ion	1/22	19/17910	0.0230942	0.248119	0.220222	MT2A	1	BP
GO:1901881	positive regulation of protein depolymerization	1/22	19/17910	0.0230942	0.248119	0.220222	CARMIL1	1	BP
GO:0044089	positive regulation of cellular component biogenesis	3/22	507/17910	0.0232811	0.248119	0.220222	DPYSL3/FOSL1/CARMIL1	3	BP
GO:0006915	apoptotic process	6/22	1907/17910	0.0240905	0.253276	0.224799	SYCP2/PHLDA1/FOSL1/NDRG1/TNFSF9/ANXA4	6	BP
GO:0048232	male gamete generation	3/22	525/17910	0.0254897	0.257602	0.228639	SYCP2/MEIOC/CNTD1	3	BP
GO:0006907	pinocytosis	1/22	21/17910	0.0254953	0.257602	0.228639	CARMIL1	1	BP
GO:2000144	positive regulation of DNA-templated transcription, initiation	1/22	21/17910	0.0254953	0.257602	0.228639	FOSL1	1	BP
GO:0030539	male genitalia development	1/22	23/17910	0.0278908	0.276349	0.245278	SYCP2	1	BP
GO:0009306	protein secretion	3/22	549/17910	0.0286071	0.276349	0.245278	ARL4D/ANXA4/PTPRN2	3	BP
GO:0032717	negative regulation of interleukin-8 production	1/22	24/17910	0.0290864	0.276349	0.245278	ANXA4	1	BP
GO:0098813	nuclear chromosome segregation	2/22	220/17910	0.0295259	0.276349	0.245278	SYCP2/MEIOC	2	BP
GO:0044703	multi-organism reproductive process	4/22	980/17910	0.0296216	0.276349	0.245278	SYCP2/FOSL1/MEIOC/CNTD1	4	BP
GO:0035336	long-chain fatty-acyl-CoA metabolic process	1/22	25/17910	0.0302807	0.276349	0.245278	HACD1	1	BP
GO:2000482	regulation of interleukin-8 secretion	1/22	25/17910	0.0302807	0.276349	0.245278	ANXA4	1	BP
GO:0007263	nitric oxide mediated signal transduction	1/22	26/17910	0.0314735	0.276349	0.245278	MT2A	1	BP
GO:0022011	myelination in peripheral nervous system	1/22	26/17910	0.0314735	0.276349	0.245278	NDRG1	1	BP
GO:0032292	peripheral nervous system axon ensheathment	1/22	26/17910	0.0314735	0.276349	0.245278	NDRG1	1	BP
GO:0001835	blastocyst hatching	1/22	27/17910	0.0326649	0.276349	0.245278	SMIM14	1	BP
GO:0035188	hatching	1/22	27/17910	0.0326649	0.276349	0.245278	SMIM14	1	BP
GO:0071684	organism emergence from protective structure	1/22	27/17910	0.0326649	0.276349	0.245278	SMIM14	1	BP
GO:0012501	programmed cell death	6/22	2049/17910	0.033051	0.276349	0.245278	SYCP2/PHLDA1/FOSL1/NDRG1/TNFSF9/ANXA4	6	BP
GO:0002790	peptide secretion	3/22	582/17910	0.0332153	0.276349	0.245278	ARL4D/ANXA4/PTPRN2	3	BP
GO:0042981	regulation of apoptotic process	5/22	1512/17910	0.0333738	0.276349	0.245278	SYCP2/FOSL1/NDRG1/TNFSF9/ANXA4	5	BP
GO:1902745	positive regulation of lamellipodium organization	1/22	28/17910	0.033855	0.276349	0.245278	CARMIL1	1	BP
GO:0031334	positive regulation of protein complex assembly	2/22	239/17910	0.0343749	0.276349	0.245278	FOSL1/CARMIL1	2	BP
GO:0014044	Schwann cell development	1/22	29/17910	0.0350436	0.276349	0.245278	NDRG1	1	BP
GO:0071549	cellular response to dexamethasone stimulus	1/22	29/17910	0.0350436	0.276349	0.245278	FBXO32	1	BP
GO:0072606	interleukin-8 secretion	1/22	29/17910	0.0350436	0.276349	0.245278	ANXA4	1	BP
GO:0043067	regulation of programmed cell death	5/22	1539/17910	0.0356713	0.276349	0.245278	SYCP2/FOSL1/NDRG1/TNFSF9/ANXA4	5	BP
GO:0007143	female meiotic nuclear division	1/22	30/17910	0.0362308	0.276349	0.245278	SYCP2	1	BP
GO:0051491	positive regulation of filopodium assembly	1/22	30/17910	0.0362308	0.276349	0.245278	DPYSL3	1	BP
GO:2000142	regulation of DNA-templated transcription, initiation	1/22	30/17910	0.0362308	0.276349	0.245278	FOSL1	1	BP
GO:0051385	response to mineralocorticoid	1/22	31/17910	0.0374167	0.282623	0.250847	FOSL1	1	BP
GO:0046949	fatty-acyl-CoA biosynthetic process	1/22	32/17910	0.0386011	0.283318	0.251463	HACD1	1	BP
GO:0051693	actin filament capping	1/22	32/17910	0.0386011	0.283318	0.251463	CARMIL1	1	BP
GO:0060674	placenta blood vessel development	1/22	32/17910	0.0386011	0.283318	0.251463	FOSL1	1	BP
GO:0010039	response to iron ion	1/22	33/17910	0.0397842	0.289272	0.256748	CYBRD1	1	BP
GO:0007131	reciprocal meiotic recombination	1/22	34/17910	0.0409659	0.295106	0.261926	CNTD1	1	BP
GO:0030835	negative regulation of actin filament depolymerization	1/22	35/17910	0.0421462	0.298088	0.264573	CARMIL1	1	BP
GO:0035825	homologous recombination	1/22	35/17910	0.0421462	0.298088	0.264573	CNTD1	1	BP
GO:0008219	cell death	6/22	2178/17910	0.0429399	0.298291	0.264753	SYCP2/PHLDA1/FOSL1/NDRG1/TNFSF9/ANXA4	6	BP
GO:0043243	positive regulation of protein complex disassembly	1/22	36/17910	0.0433251	0.298291	0.264753	CARMIL1	1	BP
GO:1900026	positive regulation of substrate adhesion-dependent cell spreading	1/22	36/17910	0.0433251	0.298291	0.264753	CARMIL1	1	BP
GO:0003006	developmental process involved in reproduction	3/22	649/17910	0.0437088	0.298293	0.264755	SYCP2/FOSL1/MEIOC	3	BP
GO:0007059	chromosome segregation	2/22	275/17910	0.0443474	0.298474	0.264915	SYCP2/MEIOC	2	BP
GO:0014037	Schwann cell differentiation	1/22	37/17910	0.0445026	0.298474	0.264915	NDRG1	1	BP
GO:0055082	cellular chemical homeostasis	3/22	666/17910	0.0466108	0.305339	0.271008	PTPRN2/CYBRD1/MT2A	3	BP
GO:0030204	chondroitin sulfate metabolic process	1/22	39/17910	0.0468534	0.305339	0.271008	DSEL	1	BP
GO:0071548	response to dexamethasone	1/22	39/17910	0.0468534	0.305339	0.271008	FBXO32	1	BP
GO:0010941	regulation of cell death	5/22	1659/17910	0.0470959	0.305339	0.271008	SYCP2/FOSL1/NDRG1/TNFSF9/ANXA4	5	BP
GO:0035337	fatty-acyl-CoA metabolic process	1/22	41/17910	0.0491988	0.310287	0.2754	HACD1	1	BP
GO:0051445	regulation of meiotic cell cycle	1/22	41/17910	0.0491988	0.310287	0.2754	MEIOC	1	BP

## Sheet: Down
ID	Description	GeneRatio	BgRatio	pvalue	p.adjust	qvalue	geneID	Count	ONT
GO:0045211	postsynaptic membrane	4/19	299/18675	0.000206462	0.0219117	0.0185618	PSD3/ANK3/ERBB4/LRRTM4	4	CC
GO:0098794	postsynapse	5/19	568/18675	0.000208683	0.0219117	0.0185618	KIF1A/PSD3/ANK3/ERBB4/LRRTM4	5	CC
GO:0097060	synaptic membrane	4/19	395/18675	0.000593905	0.0415733	0.0352175	PSD3/ANK3/ERBB4/LRRTM4	4	CC
GO:0021889	olfactory bulb interneuron differentiation	2/17	12/17910	5.56571e-05	0.0638943	0.0488025	ERBB4/SLIT2	2	BP
GO:0044456	synapse part	5/19	861/18675	0.00139414	0.0731923	0.0620025	KIF1A/PSD3/ANK3/ERBB4/LRRTM4	5	CC
GO:0031905	early endosome lumen	1/19	3/18675	0.00304927	0.118181	0.100113	B2M	1	CC
GO:0005604	basement membrane	2/19	91/18675	0.00380499	0.118181	0.100113	FRAS1/TIMP3	2	CC
GO:0045202	synapse	5/19	1091/18675	0.00393936	0.118181	0.100113	KIF1A/PSD3/ANK3/ERBB4/LRRTM4	5	CC
GO:0021772	olfactory bulb development	2/17	30/17910	0.000363163	0.127682	0.0975237	ERBB4/SLIT2	2	BP
GO:0021988	olfactory lobe development	2/17	31/17910	0.000387992	0.127682	0.0975237	ERBB4/SLIT2	2	BP
GO:0070887	cellular response to chemical stimulus	9/17	3100/17910	0.000877949	0.127682	0.0975237	TLE4/RBM11/ANK3/ERBB4/SLIT2/TIMP3/SULF1/B2M/PPM1E	9	BP
GO:0021879	forebrain neuron differentiation	2/17	52/17910	0.00109352	0.127682	0.0975237	ERBB4/SLIT2	2	BP
GO:0021872	forebrain generation of neurons	2/17	63/17910	0.00160073	0.127682	0.0975237	ERBB4/SLIT2	2	BP
GO:0050768	negative regulation of neurogenesis	3/17	271/17910	0.001991	0.127682	0.0975237	ERBB4/SLIT2/B2M	3	BP
GO:0001822	kidney development	3/17	276/17910	0.0020975	0.127682	0.0975237	SLIT2/FRAS1/SULF1	3	BP
GO:0051961	negative regulation of nervous system development	3/17	290/17910	0.0024145	0.127682	0.0975237	ERBB4/SLIT2/B2M	3	BP
GO:0072001	renal system development	3/17	291/17910	0.00243822	0.127682	0.0975237	SLIT2/FRAS1/SULF1	3	BP
GO:0044092	negative regulation of molecular function	5/17	1096/17910	0.00283252	0.127682	0.0975237	ANK3/SLIT2/TIMP3/B2M/PPM1E	5	BP
GO:0002477	antigen processing and presentation of exogenous peptide antigen via MHC class Ib	1/17	3/17910	0.00284503	0.127682	0.0975237	B2M	1	BP
GO:0061364	apoptotic process involved in luteolysis	1/17	3/17910	0.00284503	0.127682	0.0975237	SLIT2	1	BP
GO:0071623	negative regulation of granulocyte chemotaxis	1/17	3/17910	0.00284503	0.127682	0.0975237	SLIT2	1	BP
GO:0090024	negative regulation of neutrophil chemotaxis	1/17	3/17910	0.00284503	0.127682	0.0975237	SLIT2	1	BP
GO:1903984	positive regulation of TRAIL-activated apoptotic signaling pathway	1/17	3/17910	0.00284503	0.127682	0.0975237	TIMP3	1	BP
GO:0006470	protein dephosphorylation	3/17	313/17910	0.00299732	0.127682	0.0975237	EYA4/PPM1K/PPM1E	3	BP
GO:0010721	negative regulation of cell development	3/17	317/17910	0.00310678	0.127682	0.0975237	ERBB4/SLIT2/B2M	3	BP
GO:0001655	urogenital system development	3/17	324/17910	0.00330424	0.127682	0.0975237	SLIT2/FRAS1/SULF1	3	BP
GO:0030336	negative regulation of cell migration	3/17	332/17910	0.00353922	0.127682	0.0975237	ERBB4/SLIT2/SULF1	3	BP
GO:0050923	regulation of negative chemotaxis	1/17	4/17910	0.00379168	0.127682	0.0975237	SLIT2	1	BP
GO:0060686	negative regulation of prostatic bud formation	1/17	4/17910	0.00379168	0.127682	0.0975237	SULF1	1	BP
GO:1902623	negative regulation of neutrophil migration	1/17	4/17910	0.00379168	0.127682	0.0975237	SLIT2	1	BP
GO:2000146	negative regulation of cell motility	3/17	347/17910	0.00400707	0.127682	0.0975237	ERBB4/SLIT2/SULF1	3	BP
GO:0051271	negative regulation of cellular component movement	3/17	365/17910	0.00461648	0.127682	0.0975237	ERBB4/SLIT2/SULF1	3	BP
GO:0002428	antigen processing and presentation of peptide antigen via MHC class Ib	1/17	5/17910	0.00473748	0.127682	0.0975237	B2M	1	BP
GO:0010041	response to iron(III) ion	1/17	5/17910	0.00473748	0.127682	0.0975237	B2M	1	BP
GO:0021825	substrate-dependent cerebral cortex tangential migration	1/17	5/17910	0.00473748	0.127682	0.0975237	SLIT2	1	BP
GO:0022027	interkinetic nuclear migration	1/17	5/17910	0.00473748	0.127682	0.0975237	KIF1A	1	BP
GO:0022028	tangential migration from the subventricular zone to the olfactory bulb	1/17	5/17910	0.00473748	0.127682	0.0975237	SLIT2	1	BP
GO:0051414	response to cortisol	1/17	5/17910	0.00473748	0.127682	0.0975237	SLIT2	1	BP
GO:0071504	cellular response to heparin	1/17	5/17910	0.00473748	0.127682	0.0975237	SLIT2	1	BP
GO:0071672	negative regulation of smooth muscle cell chemotaxis	1/17	5/17910	0.00473748	0.127682	0.0975237	SLIT2	1	BP
GO:0090259	regulation of retinal ganglion cell axon guidance	1/17	5/17910	0.00473748	0.127682	0.0975237	SLIT2	1	BP
GO:1990049	retrograde neuronal dense core vesicle transport	1/17	5/17910	0.00473748	0.127682	0.0975237	KIF1A	1	BP
GO:0030900	forebrain development	3/17	371/17910	0.0048315	0.127682	0.0975237	KIF1A/ERBB4/SLIT2	3	BP
GO:0040013	negative regulation of locomotion	3/17	377/17910	0.00505254	0.127682	0.0975237	ERBB4/SLIT2/SULF1	3	BP
GO:0010593	negative regulation of lamellipodium assembly	1/17	6/17910	0.00568244	0.127682	0.0975237	SLIT2	1	BP
GO:0034112	positive regulation of homotypic cell-cell adhesion	1/17	6/17910	0.00568244	0.127682	0.0975237	ANK3	1	BP
GO:0034756	regulation of iron ion transport	1/17	6/17910	0.00568244	0.127682	0.0975237	B2M	1	BP
GO:0051045	negative regulation of membrane protein ectodomain proteolysis	1/17	6/17910	0.00568244	0.127682	0.0975237	TIMP3	1	BP
GO:0060685	regulation of prostatic bud formation	1/17	6/17910	0.00568244	0.127682	0.0975237	SULF1	1	BP
GO:0071503	response to heparin	1/17	6/17910	0.00568244	0.127682	0.0975237	SLIT2	1	BP
GO:0090027	negative regulation of monocyte chemotaxis	1/17	6/17910	0.00568244	0.127682	0.0975237	SLIT2	1	BP
GO:1900825	regulation of membrane depolarization during cardiac muscle cell action potential	1/17	6/17910	0.00568244	0.127682	0.0975237	ANK3	1	BP
GO:1903121	regulation of TRAIL-activated apoptotic signaling pathway	1/17	6/17910	0.00568244	0.127682	0.0975237	TIMP3	1	BP
GO:0001932	regulation of protein phosphorylation	5/17	1324/17910	0.00639542	0.127682	0.0975237	CCND2/ERBB4/SLIT2/TIMP3/PPM1E	5	BP
GO:0001933	negative regulation of protein phosphorylation	3/17	415/17910	0.00659561	0.127682	0.0975237	SLIT2/TIMP3/PPM1E	3	BP
GO:0001554	luteolysis	1/17	7/17910	0.00662655	0.127682	0.0975237	SLIT2	1	BP
GO:0021891	olfactory bulb interneuron development	1/17	7/17910	0.00662655	0.127682	0.0975237	SLIT2	1	BP
GO:0021957	corticospinal tract morphogenesis	1/17	7/17910	0.00662655	0.127682	0.0975237	SLIT2	1	BP
GO:0035385	Roundabout signaling pathway	1/17	7/17910	0.00662655	0.127682	0.0975237	SLIT2	1	BP
GO:0070100	negative regulation of chemokine-mediated signaling pathway	1/17	7/17910	0.00662655	0.127682	0.0975237	SLIT2	1	BP
GO:0071286	cellular response to magnesium ion	1/17	7/17910	0.00662655	0.127682	0.0975237	ANK3	1	BP
GO:0098902	regulation of membrane depolarization during action potential	1/17	7/17910	0.00662655	0.127682	0.0975237	ANK3	1	BP
GO:1990048	anterograde neuronal dense core vesicle transport	1/17	7/17910	0.00662655	0.127682	0.0975237	KIF1A	1	BP
GO:0010977	negative regulation of neuron projection development	2/17	135/17910	0.00712211	0.127682	0.0975237	SLIT2/B2M	2	BP
GO:0002475	antigen processing and presentation via MHC class Ib	1/17	8/17910	0.00756982	0.127682	0.0975237	B2M	1	BP
GO:0019885	antigen processing and presentation of endogenous peptide antigen via MHC class I	1/17	8/17910	0.00756982	0.127682	0.0975237	B2M	1	BP
GO:0032253	dense core granule localization	1/17	8/17910	0.00756982	0.127682	0.0975237	KIF1A	1	BP
GO:0061476	response to anticoagulant	1/17	8/17910	0.00756982	0.127682	0.0975237	SLIT2	1	BP
GO:0071671	regulation of smooth muscle cell chemotaxis	1/17	8/17910	0.00756982	0.127682	0.0975237	SLIT2	1	BP
GO:0071676	negative regulation of mononuclear cell migration	1/17	8/17910	0.00756982	0.127682	0.0975237	SLIT2	1	BP
GO:0099519	dense core granule cytoskeletal transport	1/17	8/17910	0.00756982	0.127682	0.0975237	KIF1A	1	BP
GO:1901950	dense core granule transport	1/17	8/17910	0.00756982	0.127682	0.0975237	KIF1A	1	BP
GO:1902744	negative regulation of lamellipodium organization	1/17	8/17910	0.00756982	0.127682	0.0975237	SLIT2	1	BP
GO:0042326	negative regulation of phosphorylation	3/17	454/17910	0.00844501	0.127682	0.0975237	SLIT2/TIMP3/PPM1E	3	BP
GO:0002480	antigen processing and presentation of exogenous peptide antigen via MHC class I, TAP-independent	1/17	9/17910	0.00851224	0.127682	0.0975237	B2M	1	BP
GO:0021800	cerebral cortex tangential migration	1/17	9/17910	0.00851224	0.127682	0.0975237	SLIT2	1	BP
GO:0035860	glial cell-derived neurotrophic factor receptor signaling pathway	1/17	9/17910	0.00851224	0.127682	0.0975237	SULF1	1	BP
GO:0036462	TRAIL-activated apoptotic signaling pathway	1/17	9/17910	0.00851224	0.127682	0.0975237	TIMP3	1	BP
GO:0043653	mitochondrial fragmentation involved in apoptotic process	1/17	9/17910	0.00851224	0.127682	0.0975237	ERBB4	1	BP
GO:0061026	cardiac muscle tissue regeneration	1/17	9/17910	0.00851224	0.127682	0.0975237	ERBB4	1	BP
GO:0099612	protein localization to axon	1/17	9/17910	0.00851224	0.127682	0.0975237	ANK3	1	BP
GO:1900122	positive regulation of receptor binding	1/17	9/17910	0.00851224	0.127682	0.0975237	B2M	1	BP
GO:1902668	negative regulation of axon guidance	1/17	9/17910	0.00851224	0.127682	0.0975237	SLIT2	1	BP
GO:0016311	dephosphorylation	3/17	458/17910	0.00865035	0.127682	0.0975237	EYA4/PPM1K/PPM1E	3	BP
GO:0090288	negative regulation of cellular response to growth factor stimulus	2/17	156/17910	0.00940921	0.127682	0.0975237	SLIT2/SULF1	2	BP
GO:0007016	cytoskeletal anchoring at plasma membrane	1/17	10/17910	0.00945383	0.127682	0.0975237	ANK3	1	BP
GO:0032836	glomerular basement membrane development	1/17	10/17910	0.00945383	0.127682	0.0975237	SULF1	1	BP
GO:0060513	prostatic bud formation	1/17	10/17910	0.00945383	0.127682	0.0975237	SULF1	1	BP
GO:0070099	regulation of chemokine-mediated signaling pathway	1/17	10/17910	0.00945383	0.127682	0.0975237	SLIT2	1	BP
GO:0071281	cellular response to iron ion	1/17	10/17910	0.00945383	0.127682	0.0975237	B2M	1	BP
GO:0071670	smooth muscle cell chemotaxis	1/17	10/17910	0.00945383	0.127682	0.0975237	SLIT2	1	BP
GO:1904684	negative regulation of metalloendopeptidase activity	1/17	10/17910	0.00945383	0.127682	0.0975237	TIMP3	1	BP
GO:0042325	regulation of phosphorylation	5/17	1467/17910	0.00983392	0.131271	0.100265	CCND2/ERBB4/SLIT2/TIMP3/PPM1E	5	BP
GO:0002483	antigen processing and presentation of endogenous peptide antigen	1/17	11/17910	0.0103946	0.134078	0.102409	B2M	1	BP
GO:0014831	gastro-intestinal system smooth muscle contraction	1/17	11/17910	0.0103946	0.134078	0.102409	SULF1	1	BP
GO:2001223	negative regulation of neuron migration	1/17	11/17910	0.0103946	0.134078	0.102409	ERBB4	1	BP
GO:0031345	negative regulation of cell projection organization	2/17	166/17910	0.0105992	0.134144	0.102459	SLIT2/B2M	2	BP
GO:0071248	cellular response to metal ion	2/17	167/17910	0.0107217	0.134144	0.102459	ANK3/B2M	2	BP
GO:0010649	regulation of cell communication by electrical coupling	1/17	12/17910	0.0113345	0.134144	0.102459	ANK3	1	BP
GO:0010960	magnesium ion homeostasis	1/17	12/17910	0.0113345	0.134144	0.102459	ANK3	1	BP
GO:0032252	secretory granule localization	1/17	12/17910	0.0113345	0.134144	0.102459	KIF1A	1	BP
GO:0045760	positive regulation of action potential	1/17	12/17910	0.0113345	0.134144	0.102459	ANK3	1	BP
GO:1902260	negative regulation of delayed rectifier potassium channel activity	1/17	12/17910	0.0113345	0.134144	0.102459	ANK3	1	BP
GO:1904181	positive regulation of membrane depolarization	1/17	12/17910	0.0113345	0.134144	0.102459	ANK3	1	BP
GO:0021953	central nervous system neuron differentiation	2/17	177/17910	0.0119816	0.136625	0.104354	ERBB4/SLIT2	2	BP
GO:0061138	morphogenesis of a branching epithelium	2/17	178/17910	0.012111	0.136625	0.104354	SLIT2/SULF1	2	BP
GO:0043116	negative regulation of vascular permeability	1/17	13/17910	0.0122735	0.136625	0.104354	SLIT2	1	BP
GO:0060601	lateral sprouting from an epithelium	1/17	13/17910	0.0122735	0.136625	0.104354	SULF1	1	BP
GO:0002009	morphogenesis of an epithelium	3/17	527/17910	0.012666	0.136625	0.104354	SLIT2/FRAS1/SULF1	3	BP
GO:0007399	nervous system development	6/17	2216/17910	0.0131192	0.136625	0.104354	KIF1A/ANK3/ERBB4/SLIT2/SULF1/B2M	6	BP
GO:0042221	response to chemical	9/17	4520/17910	0.0131593	0.136625	0.104354	TLE4/RBM11/ANK3/ERBB4/SLIT2/TIMP3/SULF1/B2M/PPM1E	9	BP
GO:0019883	antigen processing and presentation of endogenous antigen	1/17	14/17910	0.0132118	0.136625	0.104354	B2M	1	BP
GO:1900121	negative regulation of receptor binding	1/17	14/17910	0.0132118	0.136625	0.104354	B2M	1	BP
GO:1902043	positive regulation of extrinsic apoptotic signaling pathway via death domain receptors	1/17	14/17910	0.0132118	0.136625	0.104354	TIMP3	1	BP
GO:1905049	negative regulation of metallopeptidase activity	1/17	14/17910	0.0132118	0.136625	0.104354	TIMP3	1	BP
GO:2000651	positive regulation of sodium ion transmembrane transporter activity	1/17	14/17910	0.0132118	0.136625	0.104354	ANK3	1	BP
GO:0051093	negative regulation of developmental process	4/17	1017/17910	0.0135766	0.136625	0.104354	ERBB4/SLIT2/SULF1/B2M	4	BP
GO:0001763	morphogenesis of a branching structure	2/17	192/17910	0.0139876	0.136625	0.104354	SLIT2/SULF1	2	BP
GO:0007097	nuclear migration	1/17	15/17910	0.0141491	0.136625	0.104354	KIF1A	1	BP
GO:0045838	positive regulation of membrane potential	1/17	15/17910	0.0141491	0.136625	0.104354	ANK3	1	BP
GO:0098840	protein transport along microtubule	1/17	15/17910	0.0141491	0.136625	0.104354	KIF1A	1	BP
GO:0099118	microtubule-based protein transport	1/17	15/17910	0.0141491	0.136625	0.104354	KIF1A	1	BP
GO:0071241	cellular response to inorganic substance	2/17	194/17910	0.0142654	0.136625	0.104354	ANK3/B2M	2	BP
GO:0048523	negative regulation of cellular process	9/17	4580/17910	0.0143765	0.136625	0.104354	CCND2/TLE4/ANK3/ERBB4/SLIT2/TIMP3/SULF1/B2M/PPM1E	9	BP
GO:0001916	positive regulation of T cell mediated cytotoxicity	1/17	16/17910	0.0150857	0.136625	0.104354	B2M	1	BP
GO:0008090	retrograde axonal transport	1/17	16/17910	0.0150857	0.136625	0.104354	KIF1A	1	BP
GO:0035970	peptidyl-threonine dephosphorylation	1/17	16/17910	0.0150857	0.136625	0.104354	PPM1E	1	BP
GO:0060572	morphogenesis of an epithelial bud	1/17	16/17910	0.0150857	0.136625	0.104354	SULF1	1	BP
GO:0045665	negative regulation of neuron differentiation	2/17	201/17910	0.0152568	0.136625	0.104354	SLIT2/B2M	2	BP
GO:0045936	negative regulation of phosphate metabolic process	3/17	572/17910	0.0157802	0.136625	0.104354	SLIT2/TIMP3/PPM1E	3	BP
GO:0010563	negative regulation of phosphorus metabolic process	3/17	573/17910	0.0158539	0.136625	0.104354	SLIT2/TIMP3/PPM1E	3	BP
GO:0003184	pulmonary valve morphogenesis	1/17	17/17910	0.0160214	0.136625	0.104354	SLIT2	1	BP
GO:0040037	negative regulation of fibroblast growth factor receptor signaling pathway	1/17	17/17910	0.0160214	0.136625	0.104354	SULF1	1	BP
GO:0060644	mammary gland epithelial cell differentiation	1/17	17/17910	0.0160214	0.136625	0.104354	ERBB4	1	BP
GO:1905331	negative regulation of morphogenesis of an epithelium	1/17	17/17910	0.0160214	0.136625	0.104354	SULF1	1	BP
GO:0007601	visual perception	2/17	209/17910	0.0164255	0.136625	0.104354	EYA4/TIMP3	2	BP
GO:0019220	regulation of phosphate metabolic process	5/17	1671/17910	0.0167483	0.136625	0.104354	CCND2/ERBB4/SLIT2/TIMP3/PPM1E	5	BP
GO:0051174	regulation of phosphorus metabolic process	5/17	1673/17910	0.0168292	0.136625	0.104354	CCND2/ERBB4/SLIT2/TIMP3/PPM1E	5	BP
GO:0006464	cellular protein modification process	8/17	3851/17910	0.0168729	0.136625	0.104354	CCND2/TMTC1/EYA4/ERBB4/SLIT2/TIMP3/PPM1K/PPM1E	8	BP
GO:0036211	protein modification process	8/17	3851/17910	0.0168729	0.136625	0.104354	CCND2/TMTC1/EYA4/ERBB4/SLIT2/TIMP3/PPM1K/PPM1E	8	BP
GO:0032011	ARF protein signal transduction	1/17	18/17910	0.0169563	0.136625	0.104354	PSD3	1	BP
GO:0032012	regulation of ARF protein signal transduction	1/17	18/17910	0.0169563	0.136625	0.104354	PSD3	1	BP
GO:0035269	protein O-linked mannosylation	1/17	18/17910	0.0169563	0.136625	0.104354	TMTC1	1	BP
GO:0042026	protein refolding	1/17	18/17910	0.0169563	0.136625	0.104354	B2M	1	BP
GO:0060749	mammary gland alveolus development	1/17	18/17910	0.0169563	0.136625	0.104354	ERBB4	1	BP
GO:0061377	mammary gland lobule development	1/17	18/17910	0.0169563	0.136625	0.104354	ERBB4	1	BP
GO:1903817	negative regulation of voltage-gated potassium channel activity	1/17	18/17910	0.0169563	0.136625	0.104354	ANK3	1	BP
GO:0050953	sensory perception of light stimulus	2/17	213/17910	0.0170239	0.136625	0.104354	EYA4/TIMP3	2	BP
GO:0002689	negative regulation of leukocyte chemotaxis	1/17	19/17910	0.0178903	0.136625	0.104354	SLIT2	1	BP
GO:0002726	positive regulation of T cell cytokine production	1/17	19/17910	0.0178903	0.136625	0.104354	B2M	1	BP
GO:0032026	response to magnesium ion	1/17	19/17910	0.0178903	0.136625	0.104354	ANK3	1	BP
GO:0035268	protein mannosylation	1/17	19/17910	0.0178903	0.136625	0.104354	TMTC1	1	BP
GO:0051647	nucleus localization	1/17	19/17910	0.0178903	0.136625	0.104354	KIF1A	1	BP
GO:1902307	positive regulation of sodium ion transmembrane transport	1/17	19/17910	0.0178903	0.136625	0.104354	ANK3	1	BP
GO:1904683	regulation of metalloendopeptidase activity	1/17	19/17910	0.0178903	0.136625	0.104354	TIMP3	1	BP
GO:2000010	positive regulation of protein localization to cell surface	1/17	19/17910	0.0178903	0.136625	0.104354	ERBB4	1	BP
GO:0031400	negative regulation of protein modification process	3/17	601/17910	0.0179994	0.136625	0.104354	SLIT2/TIMP3/PPM1E	3	BP
GO:0006796	phosphate-containing compound metabolic process	7/17	3115/17910	0.0183676	0.136625	0.104354	CCND2/EYA4/ERBB4/SLIT2/TIMP3/PPM1K/PPM1E	7	BP
GO:0031399	regulation of protein modification process	5/17	1718/17910	0.0187193	0.136625	0.104354	CCND2/ERBB4/SLIT2/TIMP3/PPM1E	5	BP
GO:0009081	branched-chain amino acid metabolic process	1/17	20/17910	0.0188235	0.136625	0.104354	PPM1K	1	BP
GO:0009083	branched-chain amino acid catabolic process	1/17	20/17910	0.0188235	0.136625	0.104354	PPM1K	1	BP
GO:0048846	axon extension involved in axon guidance	1/17	20/17910	0.0188235	0.136625	0.104354	SLIT2	1	BP
GO:1902259	regulation of delayed rectifier potassium channel activity	1/17	20/17910	0.0188235	0.136625	0.104354	ANK3	1	BP
GO:1902284	neuron projection extension involved in neuron projection guidance	1/17	20/17910	0.0188235	0.136625	0.104354	SLIT2	1	BP
GO:0006793	phosphorus metabolic process	7/17	3139/17910	0.0191249	0.136625	0.104354	CCND2/EYA4/ERBB4/SLIT2/TIMP3/PPM1K/PPM1E	7	BP
GO:0110053	regulation of actin filament organization	2/17	228/17910	0.0193504	0.136625	0.104354	SLIT2/PPM1E	2	BP
GO:0003094	glomerular filtration	1/17	21/17910	0.0197559	0.136625	0.104354	SULF1	1	BP
GO:0003177	pulmonary valve development	1/17	21/17910	0.0197559	0.136625	0.104354	SLIT2	1	BP
GO:0008045	motor neuron axon guidance	1/17	21/17910	0.0197559	0.136625	0.104354	SLIT2	1	BP
GO:0019228	neuronal action potential	1/17	21/17910	0.0197559	0.136625	0.104354	ANK3	1	BP
GO:0031290	retinal ganglion cell axon guidance	1/17	21/17910	0.0197559	0.136625	0.104354	SLIT2	1	BP
GO:0051043	regulation of membrane protein ectodomain proteolysis	1/17	21/17910	0.0197559	0.136625	0.104354	TIMP3	1	BP
GO:1902667	regulation of axon guidance	1/17	21/17910	0.0197559	0.136625	0.104354	SLIT2	1	BP
GO:0097205	renal filtration	1/17	22/17910	0.0206874	0.14221	0.10862	SULF1	1	BP
GO:0048729	tissue morphogenesis	3/17	635/17910	0.0208161	0.142243	0.108646	SLIT2/FRAS1/SULF1	3	BP
GO:0008449	N-acetylglucosamine-6-sulfatase activity	1/16	3/16967	0.00282652	0.142966	0.113256	SULF1	1	MF
GO:0048495	Roundabout binding	1/16	5/16967	0.0047067	0.142966	0.113256	SLIT2	1	MF
GO:0043237	laminin-1 binding	1/16	6/16967	0.00564555	0.142966	0.113256	SLIT2	1	MF
GO:0042803	protein homodimerization activity	4/16	809/16967	0.00589552	0.142966	0.113256	KIF1A/RBM11/ERBB4/SLIT2	4	MF
GO:0004169	dolichyl-phosphate-mannose-protein mannosyltransferase activity	1/16	8/16967	0.00752075	0.14362	0.113774	TMTC1	1	MF
GO:0004065	arylsulfatase activity	1/16	12/16967	0.0112612	0.14362	0.113774	SULF1	1	MF
GO:0005095	GTPase inhibitor activity	1/16	14/16967	0.0131265	0.14362	0.113774	SLIT2	1	MF
GO:0008191	metalloendopeptidase inhibitor activity	1/16	14/16967	0.0131265	0.14362	0.113774	TIMP3	1	MF
GO:0008484	sulfuric ester hydrolase activity	1/16	15/16967	0.0140579	0.14362	0.113774	SULF1	1	MF
GO:0042802	identical protein binding	5/16	1670/16967	0.0159001	0.14362	0.113774	KIF1A/RBM11/ERBB4/SLIT2/B2M	5	MF
GO:0008266	poly(U) RNA binding	1/16	20/16967	0.0187025	0.14362	0.113774	RBM11	1	MF
GO:0000030	mannosyltransferase activity	1/16	21/16967	0.019629	0.14362	0.113774	TMTC1	1	MF
GO:0008187	poly-pyrimidine tract binding	1/16	22/16967	0.0205546	0.14362	0.113774	RBM11	1	MF
GO:0046872	metal ion binding	8/16	4068/16967	0.021187	0.14362	0.113774	ZNF100/EYA4/SLIT2/FRAS1/TIMP3/SULF1/PPM1K/PPM1E	8	MF
GO:0043169	cation binding	8/16	4133/16967	0.0232614	0.14362	0.113774	ZNF100/EYA4/SLIT2/FRAS1/TIMP3/SULF1/PPM1K/PPM1E	8	MF
GO:0043236	laminin binding	1/16	26/16967	0.024249	0.14362	0.113774	SLIT2	1	MF
GO:0030507	spectrin binding	1/16	27/16967	0.0251706	0.14362	0.113774	ANK3	1	MF
GO:0005154	epidermal growth factor receptor binding	1/16	29/16967	0.0270112	0.14556	0.115311	ERBB4	1	MF
GO:0046983	protein dimerization activity	4/16	1285/16967	0.0285562	0.145787	0.115491	KIF1A/RBM11/ERBB4/SLIT2	4	MF
GO:0044267	cellular protein metabolic process	9/17	4871/17910	0.0215856	0.145986	0.111504	CCND2/TMTC1/EYA4/ERBB4/SLIT2/TIMP3/PPM1K/B2M/PPM1E	9	BP
GO:0086012	membrane depolarization during cardiac muscle cell action potential	1/17	23/17910	0.0216181	0.145986	0.111504	ANK3	1	BP
GO:0043412	macromolecule modification	8/17	4027/17910	0.0219579	0.147413	0.112594	CCND2/TMTC1/EYA4/ERBB4/SLIT2/TIMP3/PPM1K/PPM1E	8	BP
GO:0021537	telencephalon development	2/17	246/17910	0.0223098	0.147915	0.112977	ERBB4/SLIT2	2	BP
GO:0001914	regulation of T cell mediated cytotoxicity	1/17	24/17910	0.0225479	0.147915	0.112977	B2M	1	BP
GO:0021952	central nervous system projection neuron axonogenesis	1/17	24/17910	0.0225479	0.147915	0.112977	SLIT2	1	BP
GO:0060571	morphogenesis of an epithelial fold	1/17	24/17910	0.0225479	0.147915	0.112977	SULF1	1	BP
GO:0034110	regulation of homotypic cell-cell adhesion	1/17	25/17910	0.023477	0.14881	0.113661	ANK3	1	BP
GO:0060384	innervation	1/17	25/17910	0.023477	0.14881	0.113661	SULF1	1	BP
GO:0060740	prostate gland epithelium morphogenesis	1/17	25/17910	0.023477	0.14881	0.113661	SULF1	1	BP
GO:0090025	regulation of monocyte chemotaxis	1/17	25/17910	0.023477	0.14881	0.113661	SLIT2	1	BP
GO:1900120	regulation of receptor binding	1/17	25/17910	0.023477	0.14881	0.113661	B2M	1	BP
GO:0006468	protein phosphorylation	5/17	1835/17910	0.0243005	0.14881	0.113661	CCND2/ERBB4/SLIT2/TIMP3/PPM1E	5	BP
GO:0071363	cellular response to growth factor stimulus	3/17	674/17910	0.0243349	0.14881	0.113661	ERBB4/SLIT2/SULF1	3	BP
GO:0030201	heparan sulfate proteoglycan metabolic process	1/17	26/17910	0.0244052	0.14881	0.113661	SULF1	1	BP
GO:0045992	negative regulation of embryonic development	1/17	26/17910	0.0244052	0.14881	0.113661	SULF1	1	BP
GO:0050919	negative chemotaxis	1/17	26/17910	0.0244052	0.14881	0.113661	SLIT2	1	BP
GO:0086010	membrane depolarization during action potential	1/17	26/17910	0.0244052	0.14881	0.113661	ANK3	1	BP
GO:1901017	negative regulation of potassium ion transmembrane transporter activity	1/17	26/17910	0.0244052	0.14881	0.113661	ANK3	1	BP
GO:1905048	regulation of metallopeptidase activity	1/17	26/17910	0.0244052	0.14881	0.113661	TIMP3	1	BP
GO:0009653	anatomical structure morphogenesis	6/17	2535/17910	0.0244991	0.14881	0.113661	EYA4/ANK3/ERBB4/SLIT2/FRAS1/SULF1	6	BP
GO:0002063	chondrocyte development	1/17	27/17910	0.0253326	0.150683	0.115091	SULF1	1	BP
GO:0021846	cell proliferation in forebrain	1/17	27/17910	0.0253326	0.150683	0.115091	KIF1A	1	BP
GO:0060512	prostate gland morphogenesis	1/17	27/17910	0.0253326	0.150683	0.115091	SULF1	1	BP
GO:0120033	negative regulation of plasma membrane bounded cell projection assembly	1/17	27/17910	0.0253326	0.150683	0.115091	SLIT2	1	BP
GO:0071310	cellular response to organic substance	6/17	2564/17910	0.0257954	0.15225	0.116289	TLE4/ERBB4/SLIT2/TIMP3/SULF1/B2M	6	BP
GO:0003180	aortic valve morphogenesis	1/17	28/17910	0.0262591	0.15225	0.116289	SLIT2	1	BP
GO:0021884	forebrain neuron development	1/17	28/17910	0.0262591	0.15225	0.116289	SLIT2	1	BP
GO:0045737	positive regulation of cyclin-dependent protein serine/threonine kinase activity	1/17	28/17910	0.0262591	0.15225	0.116289	CCND2	1	BP
GO:0007420	brain development	3/17	694/17910	0.0262592	0.15225	0.116289	KIF1A/ERBB4/SLIT2	3	BP
GO:0030182	neuron differentiation	4/17	1244/17910	0.0265909	0.152611	0.116564	ANK3/ERBB4/SLIT2/B2M	4	BP
GO:0070372	regulation of ERK1 and ERK2 cascade	2/17	271/17910	0.0267122	0.152611	0.116564	ERBB4/TIMP3	2	BP
GO:0060429	epithelium development	4/17	1251/17910	0.0270823	0.152611	0.116564	ERBB4/SLIT2/FRAS1/SULF1	4	BP
GO:0006929	substrate-dependent cell migration	1/17	29/17910	0.0271848	0.152611	0.116564	SLIT2	1	BP
GO:0010575	positive regulation of vascular endothelial growth factor production	1/17	29/17910	0.0271848	0.152611	0.116564	SULF1	1	BP
GO:0010644	cell communication by electrical coupling	1/17	29/17910	0.0271848	0.152611	0.116564	ANK3	1	BP
GO:0070848	response to growth factor	3/17	704/17910	0.0272519	0.152611	0.116564	ERBB4/SLIT2/SULF1	3	BP
GO:0090287	regulation of cellular response to growth factor stimulus	2/17	276/17910	0.0276322	0.152817	0.116721	SLIT2/SULF1	2	BP
GO:0050690	regulation of defense response to virus by virus	1/17	30/17910	0.0281097	0.152817	0.116721	B2M	1	BP
GO:0090022	regulation of neutrophil chemotaxis	1/17	30/17910	0.0281097	0.152817	0.116721	SLIT2	1	BP
GO:0090314	positive regulation of protein targeting to membrane	1/17	30/17910	0.0281097	0.152817	0.116721	ANK3	1	BP
GO:1904837	beta-catenin-TCF complex assembly	1/17	30/17910	0.0281097	0.152817	0.116721	TLE4	1	BP
GO:0006915	apoptotic process	5/17	1907/17910	0.0282379	0.152817	0.116721	CCND2/ERBB4/SLIT2/TIMP3/SULF1	5	BP
GO:0051241	negative regulation of multicellular organismal process	4/17	1276/17910	0.0288829	0.152817	0.116721	ERBB4/SLIT2/SULF1/B2M	4	BP
GO:0002724	regulation of T cell cytokine production	1/17	31/17910	0.0290338	0.152817	0.116721	B2M	1	BP
GO:0010591	regulation of lamellipodium assembly	1/17	31/17910	0.0290338	0.152817	0.116721	SLIT2	1	BP
GO:0010765	positive regulation of sodium ion transport	1/17	31/17910	0.0290338	0.152817	0.116721	ANK3	1	BP
GO:0030513	positive regulation of BMP signaling pathway	1/17	31/17910	0.0290338	0.152817	0.116721	SULF1	1	BP
GO:0097502	mannosylation	1/17	31/17910	0.0290338	0.152817	0.116721	TMTC1	1	BP
GO:1901380	negative regulation of potassium ion transmembrane transport	1/17	31/17910	0.0290338	0.152817	0.116721	ANK3	1	BP
GO:0045596	negative regulation of cell differentiation	3/17	725/17910	0.0294029	0.152817	0.116721	ERBB4/SLIT2/B2M	3	BP
GO:0003176	aortic valve development	1/17	32/17910	0.029957	0.152817	0.116721	SLIT2	1	BP
GO:0038128	ERBB2 signaling pathway	1/17	32/17910	0.029957	0.152817	0.116721	ERBB4	1	BP
GO:0040036	regulation of fibroblast growth factor receptor signaling pathway	1/17	32/17910	0.029957	0.152817	0.116721	SULF1	1	BP
GO:0043001	Golgi to plasma membrane protein transport	1/17	32/17910	0.029957	0.152817	0.116721	ANK3	1	BP
GO:0071709	membrane assembly	1/17	32/17910	0.029957	0.152817	0.116721	ANK3	1	BP
GO:1904031	positive regulation of cyclin-dependent protein kinase activity	1/17	32/17910	0.029957	0.152817	0.116721	CCND2	1	BP
GO:0070371	ERK1 and ERK2 cascade	2/17	289/17910	0.0300841	0.152817	0.116721	ERBB4/TIMP3	2	BP
GO:0060322	head development	3/17	738/17910	0.0307795	0.153461	0.117214	KIF1A/ERBB4/SLIT2	3	BP
GO:0001913	T cell mediated cytotoxicity	1/17	33/17910	0.0308794	0.153461	0.117214	B2M	1	BP
GO:0003338	metanephros morphogenesis	1/17	33/17910	0.0308794	0.153461	0.117214	FRAS1	1	BP
GO:0010039	response to iron ion	1/17	33/17910	0.0308794	0.153461	0.117214	B2M	1	BP
GO:1902742	apoptotic process involved in development	1/17	33/17910	0.0308794	0.153461	0.117214	SLIT2	1	BP
GO:0032956	regulation of actin cytoskeleton organization	2/17	297/17910	0.0316353	0.154693	0.118154	SLIT2/PPM1E	2	BP
GO:0010574	regulation of vascular endothelial growth factor production	1/17	34/17910	0.031801	0.154693	0.118154	SULF1	1	BP
GO:0021955	central nervous system neuron axonogenesis	1/17	34/17910	0.031801	0.154693	0.118154	SLIT2	1	BP
GO:0098901	regulation of cardiac muscle cell action potential	1/17	34/17910	0.031801	0.154693	0.118154	ANK3	1	BP
GO:1902622	regulation of neutrophil migration	1/17	34/17910	0.031801	0.154693	0.118154	SLIT2	1	BP
GO:0048468	cell development	5/17	1971/17910	0.0320747	0.155366	0.118669	ANK3/ERBB4/SLIT2/SULF1/B2M	5	BP
GO:0007528	neuromuscular junction development	1/17	35/17910	0.0327217	0.156618	0.119624	ANK3	1	BP
GO:0110111	negative regulation of animal organ morphogenesis	1/17	35/17910	0.0327217	0.156618	0.119624	SULF1	1	BP
GO:0043086	negative regulation of catalytic activity	3/17	756/17910	0.0327423	0.156618	0.119624	SLIT2/TIMP3/PPM1E	3	BP
GO:0003156	regulation of animal organ formation	1/17	36/17910	0.0336416	0.158281	0.120895	SULF1	1	BP
GO:0010573	vascular endothelial growth factor production	1/17	36/17910	0.0336416	0.158281	0.120895	SULF1	1	BP
GO:0043114	regulation of vascular permeability	1/17	36/17910	0.0336416	0.158281	0.120895	SLIT2	1	BP
GO:0090313	regulation of protein targeting to membrane	1/17	36/17910	0.0336416	0.158281	0.120895	ANK3	1	BP
GO:0050767	regulation of neurogenesis	3/17	768/17910	0.0340875	0.15934	0.121704	ERBB4/SLIT2/B2M	3	BP
GO:0001755	neural crest cell migration	1/17	37/17910	0.0345608	0.15934	0.121704	ERBB4	1	BP
GO:0014912	negative regulation of smooth muscle cell migration	1/17	37/17910	0.0345608	0.15934	0.121704	SLIT2	1	BP
GO:0044091	membrane biogenesis	1/17	37/17910	0.0345608	0.15934	0.121704	ANK3	1	BP
GO:1905314	semi-lunar valve development	1/17	37/17910	0.0345608	0.15934	0.121704	SLIT2	1	BP
GO:0042824	MHC class I peptide loading complex	1/19	6/18675	0.00608973	0.159624	0.135221	B2M	1	CC
GO:0062023	collagen-containing extracellular matrix	3/19	399/18675	0.00727328	0.159624	0.135221	FRAS1/TIMP3/SULF1	3	CC
GO:1990712	HFE-transferrin receptor complex	1/19	8/18675	0.00811181	0.159624	0.135221	B2M	1	CC
GO:0014731	spectrin-associated cytoskeleton	1/19	9/18675	0.0091214	0.159624	0.135221	ANK3	1	CC
GO:0042612	MHC class I protein complex	1/19	9/18675	0.0091214	0.159624	0.135221	B2M	1	CC
GO:1902903	regulation of supramolecular fiber organization	2/17	313/17910	0.0348319	0.159725	0.121998	SLIT2/PPM1E	2	BP
GO:0051056	regulation of small GTPase mediated signal transduction	2/17	316/17910	0.035445	0.159725	0.121998	PSD3/SLIT2	2	BP
GO:0002711	positive regulation of T cell mediated immunity	1/17	38/17910	0.035479	0.159725	0.121998	B2M	1	BP
GO:0043267	negative regulation of potassium ion transport	1/17	38/17910	0.035479	0.159725	0.121998	ANK3	1	BP
GO:0047496	vesicle transport along microtubule	1/17	38/17910	0.035479	0.159725	0.121998	KIF1A	1	BP
GO:2001222	regulation of neuron migration	1/17	38/17910	0.035479	0.159725	0.121998	ERBB4	1	BP
GO:1903829	positive regulation of cellular protein localization	2/17	318/17910	0.0358561	0.160792	0.122813	ANK3/ERBB4	2	BP
GO:0060045	positive regulation of cardiac muscle cell proliferation	1/17	39/17910	0.0363965	0.16195	0.123698	ERBB4	1	BP
GO:2000008	regulation of protein localization to cell surface	1/17	39/17910	0.0363965	0.16195	0.123698	ERBB4	1	BP
GO:0043394	proteoglycan binding	1/16	36/16967	0.0334279	0.162125	0.128433	SLIT2	1	MF
GO:0012501	programmed cell death	5/17	2049/17910	0.0371938	0.162873	0.124402	CCND2/ERBB4/SLIT2/TIMP3/SULF1	5	BP
GO:0007015	actin filament organization	2/17	325/17910	0.0373099	0.162873	0.124402	SLIT2/PPM1E	2	BP
GO:0001912	positive regulation of leukocyte mediated cytotoxicity	1/17	40/17910	0.0373131	0.162873	0.124402	B2M	1	BP
GO:0002369	T cell cytokine production	1/17	40/17910	0.0373131	0.162873	0.124402	B2M	1	BP
GO:0006509	membrane protein ectodomain proteolysis	1/17	40/17910	0.0373131	0.162873	0.124402	TIMP3	1	BP
GO:0000381	regulation of alternative mRNA splicing, via spliceosome	1/17	41/17910	0.038229	0.165611	0.126493	RBM11	1	BP
GO:2000649	regulation of sodium ion transmembrane transporter activity	1/17	41/17910	0.038229	0.165611	0.126493	ANK3	1	BP
GO:0048699	generation of neurons	4/17	1398/17910	0.0387165	0.167092	0.127625	ANK3/ERBB4/SLIT2/B2M	4	BP
GO:0010038	response to metal ion	2/17	335/17910	0.0394263	0.16845	0.128662	ANK3/B2M	2	BP
GO:0007166	cell surface receptor signaling pathway	6/17	2831/17910	0.0400479	0.16845	0.128662	TLE4/ERBB4/SLIT2/TIMP3/SULF1/B2M	6	BP
GO:0006893	Golgi to plasma membrane transport	1/17	43/17910	0.0400581	0.16845	0.128662	ANK3	1	BP
GO:0008089	anterograde axonal transport	1/17	43/17910	0.0400581	0.16845	0.128662	KIF1A	1	BP
GO:0071364	cellular response to epidermal growth factor stimulus	1/17	43/17910	0.0400581	0.16845	0.128662	ERBB4	1	BP
GO:0099518	vesicle cytoskeletal trafficking	1/17	43/17910	0.0400581	0.16845	0.128662	KIF1A	1	BP
GO:1902743	regulation of lamellipodium organization	1/17	43/17910	0.0400581	0.16845	0.128662	SLIT2	1	BP
GO:1990907	beta-catenin-TCF complex	1/19	11/18675	0.0111376	0.168609	0.142832	TLE4	1	CC
GO:0031012	extracellular matrix	3/19	468/18675	0.0112406	0.168609	0.142832	FRAS1/TIMP3/SULF1	3	CC
GO:0032970	regulation of actin filament-based process	2/17	341/17910	0.0407181	0.169192	0.129229	SLIT2/PPM1E	2	BP
GO:0002548	monocyte chemotaxis	1/17	44/17910	0.0409715	0.169192	0.129229	SLIT2	1	BP
GO:0021795	cerebral cortex cell migration	1/17	44/17910	0.0409715	0.169192	0.129229	SLIT2	1	BP
GO:0030850	prostate gland development	1/17	44/17910	0.0409715	0.169192	0.129229	SULF1	1	BP
GO:0071622	regulation of granulocyte chemotaxis	1/17	44/17910	0.0409715	0.169192	0.129229	SLIT2	1	BP
GO:0022602	ovulation cycle process	1/17	45/17910	0.041884	0.170507	0.130233	SLIT2	1	BP
GO:0050922	negative regulation of chemotaxis	1/17	45/17910	0.041884	0.170507	0.130233	SLIT2	1	BP
GO:0060412	ventricular septum morphogenesis	1/17	45/17910	0.041884	0.170507	0.130233	SLIT2	1	BP
GO:0071675	regulation of mononuclear cell migration	1/17	45/17910	0.041884	0.170507	0.130233	SLIT2	1	BP
GO:0003008	system process	5/17	2118/17910	0.0421395	0.17094	0.130564	EYA4/ANK3/SLIT2/TIMP3/SULF1	5	BP
GO:0030837	negative regulation of actin filament polymerization	1/17	46/17910	0.0427958	0.172384	0.131667	SLIT2	1	BP
GO:1900087	positive regulation of G1/S transition of mitotic cell cycle	1/17	46/17910	0.0427958	0.172384	0.131667	CCND2	1	BP
GO:0045646	regulation of erythrocyte differentiation	1/17	47/17910	0.0437067	0.174827	0.133533	B2M	1	BP
GO:0070849	response to epidermal growth factor	1/17	47/17910	0.0437067	0.174827	0.133533	ERBB4	1	BP
GO:0004857	enzyme inhibitor activity	2/16	332/16967	0.0382332	0.175503	0.139031	SLIT2/TIMP3	2	MF
GO:0050840	extracellular matrix binding	1/16	43/16967	0.0398049	0.175503	0.139031	SLIT2	1	MF
GO:0002686	negative regulation of leukocyte migration	1/17	48/17910	0.0446168	0.175973	0.134408	SLIT2	1	BP
GO:0061951	establishment of protein localization to plasma membrane	1/17	48/17910	0.0446168	0.175973	0.134408	ANK3	1	BP
GO:2001258	negative regulation of cation channel activity	1/17	48/17910	0.0446168	0.175973	0.134408	ANK3	1	BP
GO:0035690	cellular response to drug	2/17	362/17910	0.0453661	0.175973	0.134408	SLIT2/PPM1E	2	BP
GO:0003254	regulation of membrane depolarization	1/17	49/17910	0.045526	0.175973	0.134408	ANK3	1	BP
GO:0007595	lactation	1/17	49/17910	0.045526	0.175973	0.134408	ERBB4	1	BP
GO:0034260	negative regulation of GTPase activity	1/17	49/17910	0.045526	0.175973	0.134408	SLIT2	1	BP
GO:0048260	positive regulation of receptor-mediated endocytosis	1/17	49/17910	0.045526	0.175973	0.134408	B2M	1	BP
GO:0055023	positive regulation of cardiac muscle tissue growth	1/17	49/17910	0.045526	0.175973	0.134408	ERBB4	1	BP
GO:2001238	positive regulation of extrinsic apoptotic signaling pathway	1/17	49/17910	0.045526	0.175973	0.134408	TIMP3	1	BP
GO:0010959	regulation of metal ion transport	2/17	365/17910	0.0460458	0.176457	0.134778	ANK3/B2M	2	BP
GO:0031343	positive regulation of cell killing	1/17	50/17910	0.0464345	0.176457	0.134778	B2M	1	BP
GO:0050771	negative regulation of axonogenesis	1/17	50/17910	0.0464345	0.176457	0.134778	SLIT2	1	BP
GO:0051960	regulation of nervous system development	3/17	870/17910	0.0466938	0.176457	0.134778	ERBB4/SLIT2/B2M	3	BP
GO:0008219	cell death	5/17	2178/17910	0.0467658	0.176457	0.134778	CCND2/ERBB4/SLIT2/TIMP3/SULF1	5	BP
GO:0009100	glycoprotein metabolic process	2/17	369/17910	0.0469581	0.176457	0.134778	TMTC1/SULF1	2	BP
GO:0051058	negative regulation of small GTPase mediated signal transduction	1/17	51/17910	0.0473421	0.176457	0.134778	SLIT2	1	BP
GO:0051496	positive regulation of stress fiber assembly	1/17	51/17910	0.0473421	0.176457	0.134778	PPM1E	1	BP
GO:0070098	chemokine-mediated signaling pathway	1/17	51/17910	0.0473421	0.176457	0.134778	SLIT2	1	BP
GO:0098930	axonal transport	1/17	51/17910	0.0473421	0.176457	0.134778	KIF1A	1	BP
GO:1902305	regulation of sodium ion transmembrane transport	1/17	51/17910	0.0473421	0.176457	0.134778	ANK3	1	BP
GO:0022008	neurogenesis	4/17	1492/17910	0.0475024	0.176482	0.134797	ANK3/ERBB4/SLIT2/B2M	4	BP
GO:0031175	neuron projection development	3/17	879/17910	0.0479059	0.176964	0.135165	ANK3/SLIT2/B2M	3	BP
GO:0002720	positive regulation of cytokine production involved in immune response	1/17	52/17910	0.048249	0.176964	0.135165	B2M	1	BP
GO:0003179	heart valve morphogenesis	1/17	52/17910	0.048249	0.176964	0.135165	SLIT2	1	BP
GO:2000242	negative regulation of reproductive process	1/17	52/17910	0.048249	0.176964	0.135165	SULF1	1	BP
GO:0060421	positive regulation of heart growth	1/17	53/17910	0.049155	0.179713	0.137265	ERBB4	1	BP
GO:0060284	regulation of cell development	3/17	893/17910	0.0498232	0.181291	0.13847	ERBB4/SLIT2/B2M	3	BP
GO:0004714	transmembrane receptor protein tyrosine kinase activity	1/16	49/16967	0.0452394	0.182843	0.144846	ERBB4	1	MF
GO:0004722	protein serine/threonine phosphatase activity	1/16	49/16967	0.0452394	0.182843	0.144846	PPM1E	1	MF
GO:0031089	platelet dense granule lumen	1/19	14/18675	0.0141547	0.187252	0.158624	TIMP3	1	CC
GO:0033268	node of Ranvier	1/19	15/18675	0.0151585	0.187252	0.158624	ANK3	1	CC
GO:0043194	axon initial segment	1/19	15/18675	0.0151585	0.187252	0.158624	ANK3	1	CC
GO:0016323	basolateral plasma membrane	2/19	201/18675	0.0174762	0.200759	0.170067	ANK3/ERBB4	2	CC
GO:0043034	costamere	1/19	18/18675	0.0181639	0.200759	0.170067	ANK3	1	CC
GO:0042827	platelet dense granule	1/19	21/18675	0.0211607	0.222187	0.188219	TIMP3	1	CC
GO:0098590	plasma membrane region	4/19	1130/18675	0.0249098	0.226605	0.191961	PSD3/ANK3/ERBB4/LRRTM4	4	CC
GO:0042611	MHC protein complex	1/19	25/18675	0.0251429	0.226605	0.191961	B2M	1	CC
GO:0009925	basal plasma membrane	1/19	28/18675	0.0281195	0.226605	0.191961	ANK3	1	CC
GO:0009986	cell surface	3/19	667/18675	0.0286953	0.226605	0.191961	ANK3/SULF1/B2M	3	CC
GO:0000307	cyclin-dependent protein kinase holoenzyme complex	1/19	29/18675	0.0291098	0.226605	0.191961	CCND2	1	CC
GO:0031904	endosome lumen	1/19	34/18675	0.0340468	0.226605	0.191961	B2M	1	CC
GO:0030054	cell junction	4/19	1247/18675	0.0342403	0.226605	0.191961	PSD3/ANK3/B2M/LRRTM4	4	CC
GO:0014069	postsynaptic density	2/19	290/18675	0.0345357	0.226605	0.191961	PSD3/ERBB4	2	CC
GO:0043235	receptor complex	2/19	292/18675	0.0349725	0.226605	0.191961	ERBB4/B2M	2	CC
GO:0032279	asymmetric synapse	2/19	294/18675	0.0354115	0.226605	0.191961	PSD3/ERBB4	2	CC
GO:0098984	neuron to neuron synapse	2/19	315/18675	0.0401511	0.226605	0.191961	PSD3/ERBB4	2	CC
GO:0099572	postsynaptic specialization	2/19	316/18675	0.0403827	0.226605	0.191961	PSD3/ERBB4	2	CC
GO:0034774	secretory granule lumen	2/19	321/18675	0.041548	0.226605	0.191961	TIMP3/B2M	2	CC
GO:0045178	basal part of cell	1/19	45/18675	0.0448248	0.226605	0.191961	ANK3	1	CC
GO:0012505	endomembrane system	8/19	4213/18675	0.0453031	0.226605	0.191961	CCND2/KIF1A/TMTC1/MTUS1/ANK3/TIMP3/SULF1/B2M	8	CC
GO:0060205	cytoplasmic vesicle lumen	2/19	338/18675	0.0456054	0.226605	0.191961	TIMP3/B2M	2	CC
GO:0031983	vesicle lumen	2/19	339/18675	0.0458486	0.226605	0.191961	TIMP3/B2M	2	CC
GO:0099061	integral component of postsynaptic density membrane	1/19	48/18675	0.0477444	0.226605	0.191961	ERBB4	1	CC
GO:0030133	transport vesicle	2/19	349/18675	0.0483074	0.226605	0.191961	KIF1A/B2M	2	CC
GO:0033267	axon part	2/19	354/18675	0.0495549	0.226605	0.191961	KIF1A/ANK3	2	CC
GO:0014704	intercalated disc	1/19	50/18675	0.0496861	0.226605	0.191961	ANK3	1	CC
