# Supplementary material for: Comprehensive analysis of hub genes associated with cisplatin-resistance in ovarian cancer and screening of therapeutic drugs through bioinformatics and experimental validation
Source: J Ovarian Res. 2024 Jul 10;17:142. doi: 10.1186/s13048-024-01461-w (PMC11234624; doi:10.1186/s13048-024-01461-w)
Supplement: Supplementary file 2 — Supplementary Material 2. [file 13048_2024_1461_MOESM2_ESM.zip › KEGG∩╝êΦíÑσààμûçΣ╗╢3∩╝ë.xlsx]

## Sheet: Up
ID	Description	GeneRatio	BgRatio	pvalue	p.adjust	qvalue	geneID	Count	one_type	two_type
hsa04978	Mineral absorption	2/9	58/7914	0.0018387	0.0257418	0.0193547	CYBRD1/MT2A	2	Organismal Systems	Digestive system
hsa00062	Fatty acid elongation	1/9	27/7914	0.0303045	0.141421	0.106332	HACD1	1	Metabolism	Lipid metabolism
hsa01040	Biosynthesis of unsaturated fatty acids	1/9	27/7914	0.0303045	0.141421	0.106332	HACD1	1	Metabolism	Lipid metabolism
hsa04940	Type I diabetes mellitus	1/9	43/7914	0.0478749	0.167562	0.125987	PTPRN2	1	Human Diseases	Endocrine and metabolic disease

## Sheet: Down
ID	Description	GeneRatio	BgRatio	pvalue	p.adjust	qvalue	geneID	Count	one_type	two_type
hsa05205	Proteoglycans in cancer	3/9	204/7914	0.00126401	0.0379204	0.034594	ANK3/ERBB4/TIMP3	3	Human Diseases	Cancer: overview
hsa05169	Epstein-Barr virus infection	2/9	201/7914	0.0205449	0.241406	0.22023	CCND2/B2M	2	Human Diseases	Infectious disease: viral
hsa05166	Human T-cell leukemia virus 1 infection	2/9	219/7914	0.0241406	0.241406	0.22023	CCND2/B2M	2	Human Diseases	Infectious disease: viral
hsa05206	MicroRNAs in cancer	2/9	310/7914	0.0458925	0.258474	0.235801	CCND2/TIMP3	2	Human Diseases	Cancer: overview
