# Supplementary material for: Comprehensive analysis of hub genes associated with cisplatin-resistance in ovarian cancer and screening of therapeutic drugs through bioinformatics and experimental validation
Source: J Ovarian Res. 2024 Jul 10;17:142. doi: 10.1186/s13048-024-01461-w (PMC11234624; doi:10.1186/s13048-024-01461-w)
Supplement: Supplementary file 3 — Supplementary Material 3. [file 13048_2024_1461_MOESM3_ESM.zip]

Archive with 2 entries (2 files):
- σƒ║σ¢áΦ░âμÄoτ╜æτ╗£∩╝êΦíÑσààμûçΣ╗╢4∩╝ë.xlsx
- __MACOSX/._σƒ║σ¢áΦ░âμÄoτ╜æτ╗£∩╝êΦíÑσààμûçΣ╗╢4∩╝ë.xlsx
