# Supplementary material for: Comprehensive analysis of hub genes associated with cisplatin-resistance in ovarian cancer and screening of therapeutic drugs through bioinformatics and experimental validation
Source: J Ovarian Res. 2024 Jul 10;17:142. doi: 10.1186/s13048-024-01461-w (PMC11234624; doi:10.1186/s13048-024-01461-w)
Supplement: Supplementary file 3 — Supplementary Material 3. [file 13048_2024_1461_MOESM3_ESM.zip › σƒ║σ¢áΦ░âμÄoτ╜æτ╗£∩╝êΦíÑσààμûçΣ╗╢4∩╝ë.xlsx]

## Sheet: miRNA网络
node1	node2
NDRG1	hsa-miR-1243
NDRG1	hsa-miR-133a-3p
NDRG1	hsa-miR-133b
NDRG1	hsa-miR-182-5p
NDRG1	hsa-miR-335-5p
NDRG1	hsa-miR-374c-5p
NDRG1	hsa-miR-655-3p
NDRG1	hsa-miR-96-5p
CYBRD1	hsa-miR-106a-5p
CYBRD1	hsa-miR-124-3p
CYBRD1	hsa-miR-17-5p
CYBRD1	hsa-miR-4667-5p
CYBRD1	hsa-miR-4700-5p
CYBRD1	hsa-miR-519d-3p
CYBRD1	hsa-miR-556-5p
CYBRD1	hsa-miR-610
CYBRD1	hsa-miR-8089
CYBRD1	hsa-miR-93-5p
LRRTM4	hsa-miR-9-5p
LRRTM4	hsa-miR-520f-3p
LRRTM4	hsa-miR-6868-3p
DPYSL3	hsa-let-7a-5p
DPYSL3	hsa-let-7b-5p
DPYSL3	hsa-let-7c-5p
DPYSL3	hsa-let-7d-5p
DPYSL3	hsa-let-7e-5p
DPYSL3	hsa-let-7f-5p
DPYSL3	hsa-let-7g-5p
DPYSL3	hsa-let-7i-5p
DPYSL3	hsa-miR-132-3p
DPYSL3	hsa-miR-155-3p
DPYSL3	hsa-miR-212-3p
DPYSL3	hsa-miR-214-5p
DPYSL3	hsa-miR-299-5p
DPYSL3	hsa-miR-29a-3p
DPYSL3	hsa-miR-29b-3p
DPYSL3	hsa-miR-29c-3p
DPYSL3	hsa-miR-329-3p
DPYSL3	hsa-miR-330-3p
DPYSL3	hsa-miR-362-3p
DPYSL3	hsa-miR-4297
DPYSL3	hsa-miR-4458
DPYSL3	hsa-miR-4500
DPYSL3	hsa-miR-4518
DPYSL3	hsa-miR-485-5p
DPYSL3	hsa-miR-494-3p
DPYSL3	hsa-miR-505-3p.2
DPYSL3	hsa-miR-6884-5p
DPYSL3	hsa-miR-98-5p
EYA4	hsa-miR-124-3p
EYA4	hsa-miR-124-3p.1
EYA4	hsa-miR-124-3p.2
EYA4	hsa-miR-128-3p
EYA4	hsa-miR-133b
EYA4	hsa-miR-1-3p
EYA4	hsa-miR-145-5p
EYA4	hsa-miR-206
EYA4	hsa-miR-208a-3p
EYA4	hsa-miR-208b-3p
EYA4	hsa-miR-216a-3p
EYA4	hsa-miR-27a-3p
EYA4	hsa-miR-27b-3p
EYA4	hsa-miR-3681-3p
EYA4	hsa-miR-377-3p
EYA4	hsa-miR-499a-5p
EYA4	hsa-miR-506-3p
EYA4	hsa-miR-5195-3p
ERBB4	hsa-miR-122-5p
ERBB4	hsa-miR-1251-5p
ERBB4	hsa-miR-135a-5p
ERBB4	hsa-miR-135b-5p
ERBB4	hsa-miR-144-3p
ERBB4	hsa-miR-145-5p
ERBB4	hsa-miR-146a-5p
ERBB4	hsa-miR-146b-5p
ERBB4	hsa-miR-193a-3p
ERBB4	hsa-miR-193b-3p
ERBB4	hsa-miR-199a-3p
ERBB4	hsa-miR-199a-5p
ERBB4	hsa-miR-199b-3p
ERBB4	hsa-miR-199b-5p
ERBB4	hsa-miR-19a-3p
ERBB4	hsa-miR-19b-3p
ERBB4	hsa-miR-205-5p
ERBB4	hsa-miR-221-3p
ERBB4	hsa-miR-222-3p
ERBB4	hsa-miR-22-3p
ERBB4	hsa-miR-23a-3p
ERBB4	hsa-miR-23b-3p
ERBB4	hsa-miR-23c
ERBB4	hsa-miR-302b-3p
ERBB4	hsa-miR-302d-3p
ERBB4	hsa-miR-3129-5p
ERBB4	hsa-miR-323a-3p
ERBB4	hsa-miR-326
ERBB4	hsa-miR-330-3p
ERBB4	hsa-miR-330-5p
ERBB4	hsa-miR-339-5p
ERBB4	hsa-miR-361-5p
ERBB4	hsa-miR-372-3p
ERBB4	hsa-miR-379-3p
ERBB4	hsa-miR-411-3p
ERBB4	hsa-miR-455-5p
ERBB4	hsa-miR-5195-3p
ERBB4	hsa-miR-543
ERBB4	hsa-miR-551a
ERBB4	hsa-miR-551b-3p
ERBB4	hsa-miR-7153-5p
ERBB4	hsa-miR-7-5p
B2M	hsa-miR-106a-5p
B2M	hsa-miR-106b-5p
B2M	hsa-miR-142-5p
B2M	hsa-miR-16-2-3p
B2M	hsa-miR-17-5p
B2M	hsa-miR-195-3p
B2M	hsa-miR-20a-5p
B2M	hsa-miR-20b-5p
B2M	hsa-miR-2113
B2M	hsa-miR-340-5p
B2M	hsa-miR-3609
B2M	hsa-miR-3973
B2M	hsa-miR-4263
B2M	hsa-miR-4495
B2M	hsa-miR-4796-3p
B2M	hsa-miR-5010-3p
B2M	hsa-miR-519d-3p
B2M	hsa-miR-526b-3p
B2M	hsa-miR-548ah-5p
B2M	hsa-miR-5590-3p
B2M	hsa-miR-568
B2M	hsa-miR-93-5p
CNIH3	hsa-miR-15a-5p
CNIH3	hsa-miR-15b-5p
CNIH3	hsa-miR-16-5p
CNIH3	hsa-miR-195-5p
CNIH3	hsa-miR-3921
CNIH3	hsa-miR-424-5p
CNIH3	hsa-miR-4264
CNIH3	hsa-miR-4653-5p
CNIH3	hsa-miR-497-5p
CNIH3	hsa-miR-532-3p
CNIH3	hsa-miR-622
CNIH3	hsa-miR-6838-5p
SLIT2	hsa-miR-128-3p
SLIT2	hsa-miR-15a-5p
SLIT2	hsa-miR-15b-5p
SLIT2	hsa-miR-16-5p
SLIT2	hsa-miR-195-5p
SLIT2	hsa-miR-200b-3p
SLIT2	hsa-miR-200c-3p
SLIT2	hsa-miR-216a-3p
SLIT2	hsa-miR-27a-3p
SLIT2	hsa-miR-27b-3p
SLIT2	hsa-miR-329-3p
SLIT2	hsa-miR-330-3p
SLIT2	hsa-miR-340-5p
SLIT2	hsa-miR-362-3p
SLIT2	hsa-miR-3681-3p
SLIT2	hsa-miR-374c-5p
SLIT2	hsa-miR-376a-3p
SLIT2	hsa-miR-376b-3p
SLIT2	hsa-miR-424-5p
SLIT2	hsa-miR-429
SLIT2	hsa-miR-493-5p
SLIT2	hsa-miR-494-3p
SLIT2	hsa-miR-497-5p
SLIT2	hsa-miR-503-5p
SLIT2	hsa-miR-655-3p
SLIT2	hsa-miR-6835-3p
SLIT2	hsa-miR-6838-5p
ANK3	hsa-miR-103a-3p
ANK3	hsa-miR-107
ANK3	hsa-miR-135a-5p
ANK3	hsa-miR-135b-5p
ANK3	hsa-miR-142-3p
ANK3	hsa-miR-142-3p.2
ANK3	hsa-miR-153-3p
ANK3	hsa-miR-182-5p
ANK3	hsa-miR-193a-3p
ANK3	hsa-miR-193b-3p
ANK3	hsa-miR-199a-5p
ANK3	hsa-miR-199b-5p
ANK3	hsa-miR-200b-3p
ANK3	hsa-miR-200c-3p
ANK3	hsa-miR-300
ANK3	hsa-miR-34a-5p
ANK3	hsa-miR-34c-5p
ANK3	hsa-miR-365a-3p
ANK3	hsa-miR-365b-3p
ANK3	hsa-miR-370-3p
ANK3	hsa-miR-381-3p
ANK3	hsa-miR-425-5p
ANK3	hsa-miR-429
ANK3	hsa-miR-448
ANK3	hsa-miR-449a
ANK3	hsa-miR-449b-5p
ANK3	hsa-miR-485-3p
ANK3	hsa-miR-539-3p
ANK3	hsa-miR-6807-3p
ANK3	hsa-miR-6893-3p
ANK3	hsa-miR-8485
MT2A	hsa-miR-96-5p
MT2A	hsa-miR-6823-5p
MT2A	hsa-miR-497-5p
MT2A	hsa-miR-493-5p
MT2A	hsa-miR-4668-3p
MT2A	hsa-miR-3613-5p
MT2A	hsa-miR-23a-3p
MT2A	hsa-miR-15b-5p
MT2A	hsa-miR-15a-5p
MT2A	hsa-miR-1271-5p

## Sheet: 重叠靶向miRNA
NDRG1	CYBRD1	LRRTM4	DPYSL3	EYA4	ERBB4	B2M	CNIH3	SLIT2	ANK3	MT2A
hsa-miR-1243	hsa-miR-106a-5p	hsa-miR-9-5p	hsa-let-7a-5p	hsa-miR-124-3p	hsa-miR-122-5p	hsa-miR-106a-5p	hsa-miR-15a-5p	hsa-miR-128-3p	hsa-miR-103a-3p	hsa-miR-96-5p
hsa-miR-133a-3p	hsa-miR-124-3p	hsa-miR-520f-3p	hsa-let-7b-5p	hsa-miR-124-3p.1	hsa-miR-1251-5p	hsa-miR-106b-5p	hsa-miR-15b-5p	hsa-miR-15a-5p	hsa-miR-107	hsa-miR-6823-5p
hsa-miR-133b	hsa-miR-17-5p	hsa-miR-6868-3p	hsa-let-7c-5p	hsa-miR-124-3p.2	hsa-miR-135a-5p	hsa-miR-142-5p	hsa-miR-16-5p	hsa-miR-15b-5p	hsa-miR-135a-5p	hsa-miR-497-5p
hsa-miR-182-5p	hsa-miR-4667-5p		hsa-let-7d-5p	hsa-miR-128-3p	hsa-miR-135b-5p	hsa-miR-16-2-3p	hsa-miR-195-5p	hsa-miR-16-5p	hsa-miR-135b-5p	hsa-miR-493-5p
hsa-miR-335-5p	hsa-miR-4700-5p		hsa-let-7e-5p	hsa-miR-133b	hsa-miR-144-3p	hsa-miR-17-5p	hsa-miR-3921	hsa-miR-195-5p	hsa-miR-142-3p	hsa-miR-4668-3p
hsa-miR-374c-5p	hsa-miR-519d-3p		hsa-let-7f-5p	hsa-miR-1-3p	hsa-miR-145-5p	hsa-miR-195-3p	hsa-miR-424-5p	hsa-miR-200b-3p	hsa-miR-142-3p.2	hsa-miR-3613-5p
hsa-miR-655-3p	hsa-miR-556-5p		hsa-let-7g-5p	hsa-miR-145-5p	hsa-miR-146a-5p	hsa-miR-20a-5p	hsa-miR-4264	hsa-miR-200c-3p	hsa-miR-153-3p	hsa-miR-23a-3p
hsa-miR-96-5p	hsa-miR-610		hsa-let-7i-5p	hsa-miR-206	hsa-miR-146b-5p	hsa-miR-20b-5p	hsa-miR-4653-5p	hsa-miR-216a-3p	hsa-miR-182-5p	hsa-miR-15b-5p
	hsa-miR-8089		hsa-miR-132-3p	hsa-miR-208a-3p	hsa-miR-193a-3p	hsa-miR-2113	hsa-miR-497-5p	hsa-miR-27a-3p	hsa-miR-193a-3p	hsa-miR-15a-5p
	hsa-miR-93-5p		hsa-miR-155-3p	hsa-miR-208b-3p	hsa-miR-193b-3p	hsa-miR-340-5p	hsa-miR-532-3p	hsa-miR-27b-3p	hsa-miR-193b-3p	hsa-miR-1271-5p
			hsa-miR-212-3p	hsa-miR-216a-3p	hsa-miR-199a-3p	hsa-miR-3609	hsa-miR-622	hsa-miR-329-3p	hsa-miR-199a-5p
			hsa-miR-214-5p	hsa-miR-27a-3p	hsa-miR-199a-5p	hsa-miR-3973	hsa-miR-6838-5p	hsa-miR-330-3p	hsa-miR-199b-5p
			hsa-miR-299-5p	hsa-miR-27b-3p	hsa-miR-199b-3p	hsa-miR-4263		hsa-miR-340-5p	hsa-miR-200b-3p
			hsa-miR-29a-3p	hsa-miR-3681-3p	hsa-miR-199b-5p	hsa-miR-4495		hsa-miR-362-3p	hsa-miR-200c-3p
			hsa-miR-29b-3p	hsa-miR-377-3p	hsa-miR-19a-3p	hsa-miR-4796-3p		hsa-miR-3681-3p	hsa-miR-300
			hsa-miR-29c-3p	hsa-miR-499a-5p	hsa-miR-19b-3p	hsa-miR-5010-3p		hsa-miR-374c-5p	hsa-miR-34a-5p
			hsa-miR-329-3p	hsa-miR-506-3p	hsa-miR-205-5p	hsa-miR-519d-3p		hsa-miR-376a-3p	hsa-miR-34c-5p
			hsa-miR-330-3p	hsa-miR-5195-3p	hsa-miR-221-3p	hsa-miR-526b-3p		hsa-miR-376b-3p	hsa-miR-365a-3p
			hsa-miR-362-3p		hsa-miR-222-3p	hsa-miR-548ah-5p		hsa-miR-424-5p	hsa-miR-365b-3p
			hsa-miR-4297		hsa-miR-22-3p	hsa-miR-5590-3p		hsa-miR-429	hsa-miR-370-3p
			hsa-miR-4458		hsa-miR-23a-3p	hsa-miR-568		hsa-miR-493-5p	hsa-miR-381-3p
			hsa-miR-4500		hsa-miR-23b-3p	hsa-miR-93-5p		hsa-miR-494-3p	hsa-miR-425-5p
			hsa-miR-4518		hsa-miR-23c			hsa-miR-497-5p	hsa-miR-429
			hsa-miR-485-5p		hsa-miR-302b-3p			hsa-miR-503-5p	hsa-miR-448
			hsa-miR-494-3p		hsa-miR-302d-3p			hsa-miR-655-3p	hsa-miR-449a
			hsa-miR-505-3p.2		hsa-miR-3129-5p			hsa-miR-6835-3p	hsa-miR-449b-5p
			hsa-miR-6884-5p		hsa-miR-323a-3p			hsa-miR-6838-5p	hsa-miR-485-3p
			hsa-miR-98-5p		hsa-miR-326				hsa-miR-539-3p
					hsa-miR-330-3p				hsa-miR-6807-3p
					hsa-miR-330-5p				hsa-miR-6893-3p
					hsa-miR-339-5p				hsa-miR-8485
					hsa-miR-361-5p
					hsa-miR-372-3p
					hsa-miR-379-3p
					hsa-miR-411-3p
					hsa-miR-455-5p
					hsa-miR-5195-3p
					hsa-miR-543
					hsa-miR-551a
					hsa-miR-551b-3p
					hsa-miR-7153-5p
					hsa-miR-7-5p

## Sheet: FUNRICH
NDRG1	CYBRD1	LRRTM4	DPYSL3	EYA4	ERBB4	B2M	CNIH3	SLIT2	ANK3	MT2A
hsa-miR-182-5p	hsa-miR-17-5p	hsa-miR-9-5p	hsa-let-7a-5p	hsa-miR-27a-3p	hsa-miR-221-3p	hsa-miR-340-5p	hsa-miR-15a-5p	hsa-miR-15a-5p	hsa-miR-199a-5p	hsa-miR-15a-5p
hsa-miR-133a-3p	hsa-miR-20a-5p	hsa-miR-302c-3p	hsa-let-7b-5p	hsa-miR-1-3p	hsa-miR-222-3p		hsa-miR-16-5p	hsa-miR-16-5p	hsa-miR-34a-5p	hsa-miR-96-5p
hsa-miR-133b	hsa-miR-93-5p	hsa-miR-520f-3p	hsa-let-7c-5p	hsa-miR-27b-3p	hsa-miR-193a-3p		hsa-miR-15b-5p	hsa-miR-27a-3p	hsa-miR-199b-5p	hsa-miR-15b-5p
	hsa-miR-106a-5p		hsa-let-7d-5p	hsa-miR-124-3p	hsa-miR-193b-3p		hsa-miR-195-5p	hsa-miR-200b-3p	hsa-miR-142-3p	hsa-miR-497-5p
	hsa-miR-124-3p		hsa-let-7e-5p	hsa-miR-145-5p	hsa-miR-551a		hsa-miR-424-5p	hsa-miR-15b-5p	hsa-miR-34c-5p	hsa-miR-1271-5p
	hsa-miR-106b-5p		hsa-let-7f-5p	hsa-miR-206	hsa-miR-551b-3p		hsa-miR-497-5p	hsa-miR-27b-3p	hsa-miR-365a-3p
	hsa-miR-20b-5p		hsa-miR-98-5p	hsa-miR-5195-3p			hsa-miR-6838-5p	hsa-miR-195-5p	hsa-miR-365b-3p
	hsa-miR-519d-3p		hsa-miR-212-3p					hsa-miR-200c-3p	hsa-miR-449a
			hsa-miR-214-5p					hsa-miR-424-5p	hsa-miR-449b-5p
			hsa-let-7g-5p					hsa-miR-429
			hsa-let-7i-5p					hsa-miR-497-5p
			hsa-miR-132-3p					hsa-miR-503-5p
			hsa-miR-299-5p					hsa-miR-6838-5p
			hsa-miR-4458
			hsa-miR-4500
	CYBRD1
	hsa-miR-17-5p
	hsa-miR-20a-5p
	hsa-miR-93-5p
	hsa-miR-106a-5p
	hsa-miR-124-3p
	hsa-miR-106b-5p
	hsa-miR-20b-5p
	hsa-miR-519d-3p
	CYBRD1
	hsa-miR-17-5p
	hsa-miR-20a-5p
	hsa-miR-93-5p
	hsa-miR-106a-5p
	hsa-miR-124-3p
	hsa-miR-106b-5p
	hsa-miR-20b-5p
	hsa-miR-519d-3p
	CYBRD1
	hsa-miR-17-5p
	hsa-miR-20a-5p
	hsa-miR-93-5p
	hsa-miR-106a-5p
	hsa-miR-124-3p
	hsa-miR-106b-5p
	hsa-miR-20b-5p
	hsa-miR-519d-3p
	CYBRD1
	hsa-miR-17-5p
	hsa-miR-20a-5p
	hsa-miR-93-5p
	hsa-miR-106a-5p
	hsa-miR-124-3p
	hsa-miR-106b-5p
	hsa-miR-20b-5p
	hsa-miR-519d-3p
	CYBRD1
	hsa-miR-17-5p
	hsa-miR-20a-5p
	hsa-miR-93-5p
	hsa-miR-106a-5p
	hsa-miR-124-3p
	hsa-miR-106b-5p
	hsa-miR-20b-5p
	hsa-miR-519d-3p
	CYBRD1
	hsa-miR-17-5p
	hsa-miR-20a-5p
	hsa-miR-93-5p
	hsa-miR-106a-5p
	hsa-miR-124-3p
	hsa-miR-106b-5p
	hsa-miR-20b-5p
	hsa-miR-519d-3p
	CYBRD1
	hsa-miR-17-5p
	hsa-miR-20a-5p
	hsa-miR-93-5p
	hsa-miR-106a-5p
	hsa-miR-124-3p
	hsa-miR-106b-5p
	hsa-miR-20b-5p
	hsa-miR-519d-3p
	CYBRD1
	hsa-miR-17-5p
	hsa-miR-20a-5p
	hsa-miR-93-5p
	hsa-miR-106a-5p
	hsa-miR-124-3p
	hsa-miR-106b-5p
	hsa-miR-20b-5p
	hsa-miR-519d-3p
	CYBRD1
	hsa-miR-17-5p
	hsa-miR-20a-5p
	hsa-miR-93-5p
	hsa-miR-106a-5p
	hsa-miR-124-3p
	hsa-miR-106b-5p
	hsa-miR-20b-5p
	hsa-miR-519d-3p
	CYBRD1
	hsa-miR-17-5p
	hsa-miR-20a-5p
	hsa-miR-93-5p
	hsa-miR-106a-5p
	hsa-miR-124-3p
	hsa-miR-106b-5p
	hsa-miR-20b-5p
	hsa-miR-519d-3p
	CYBRD1
	hsa-miR-17-5p
	hsa-miR-20a-5p
	hsa-miR-93-5p
	hsa-miR-106a-5p
	hsa-miR-124-3p
	hsa-miR-106b-5p
	hsa-miR-20b-5p
	hsa-miR-519d-3p
	CYBRD1
	hsa-miR-17-5p
	hsa-miR-20a-5p
	hsa-miR-93-5p
	hsa-miR-106a-5p
	hsa-miR-124-3p
	hsa-miR-106b-5p
	hsa-miR-20b-5p
	hsa-miR-519d-3p
	CYBRD1
	hsa-miR-17-5p
	hsa-miR-20a-5p
	hsa-miR-93-5p
	hsa-miR-106a-5p
	hsa-miR-124-3p
	hsa-miR-106b-5p
	hsa-miR-20b-5p
	hsa-miR-519d-3p
	CYBRD1
	hsa-miR-17-5p
	hsa-miR-20a-5p
	hsa-miR-93-5p
	hsa-miR-106a-5p
	hsa-miR-124-3p
	hsa-miR-106b-5p
	hsa-miR-20b-5p
	hsa-miR-519d-3p
	CYBRD1
	hsa-miR-17-5p
	hsa-miR-20a-5p
	hsa-miR-93-5p
	hsa-miR-106a-5p
	hsa-miR-124-3p
	hsa-miR-106b-5p
	hsa-miR-20b-5p
	hsa-miR-519d-3p
	CYBRD1
	hsa-miR-17-5p
	hsa-miR-20a-5p
	hsa-miR-93-5p
	hsa-miR-106a-5p
	hsa-miR-124-3p
	hsa-miR-106b-5p
	hsa-miR-20b-5p
	hsa-miR-519d-3p
	CYBRD1
	hsa-miR-17-5p
	hsa-miR-20a-5p
	hsa-miR-93-5p
	hsa-miR-106a-5p
	hsa-miR-124-3p
	hsa-miR-106b-5p
	hsa-miR-20b-5p
	hsa-miR-519d-3p
	CYBRD1
	hsa-miR-17-5p
	hsa-miR-20a-5p
	hsa-miR-93-5p
	hsa-miR-106a-5p
	hsa-miR-124-3p
	hsa-miR-106b-5p
	hsa-miR-20b-5p
	hsa-miR-519d-3p
	CYBRD1
	hsa-miR-17-5p
	hsa-miR-20a-5p
	hsa-miR-93-5p
	hsa-miR-106a-5p
	hsa-miR-124-3p
	hsa-miR-106b-5p
	hsa-miR-20b-5p
	hsa-miR-519d-3p
	CYBRD1
	hsa-miR-17-5p
	hsa-miR-20a-5p
	hsa-miR-93-5p
	hsa-miR-106a-5p
	hsa-miR-124-3p
	hsa-miR-106b-5p
	hsa-miR-20b-5p
	hsa-miR-519d-3p
	CYBRD1
	hsa-miR-17-5p
	hsa-miR-20a-5p
	hsa-miR-93-5p
	hsa-miR-106a-5p
	hsa-miR-124-3p
	hsa-miR-106b-5p
	hsa-miR-20b-5p
	hsa-miR-519d-3p
	CYBRD1
	hsa-miR-17-5p
	hsa-miR-20a-5p
	hsa-miR-93-5p
	hsa-miR-106a-5p
	hsa-miR-124-3p
	hsa-miR-106b-5p
	hsa-miR-20b-5p
	hsa-miR-519d-3p
	CYBRD1
	hsa-miR-17-5p
	hsa-miR-20a-5p
	hsa-miR-93-5p
	hsa-miR-106a-5p
	hsa-miR-124-3p
	hsa-miR-106b-5p
	hsa-miR-20b-5p
	hsa-miR-519d-3p
	CYBRD1
	hsa-miR-17-5p
	hsa-miR-20a-5p
	hsa-miR-93-5p
	hsa-miR-106a-5p
	hsa-miR-124-3p
	hsa-miR-106b-5p
	hsa-miR-20b-5p
	hsa-miR-519d-3p
	CYBRD1
	hsa-miR-17-5p
	hsa-miR-20a-5p
	hsa-miR-93-5p
	hsa-miR-106a-5p
	hsa-miR-124-3p
	hsa-miR-106b-5p
	hsa-miR-20b-5p
	hsa-miR-519d-3p
	CYBRD1
	hsa-miR-17-5p
	hsa-miR-20a-5p
	hsa-miR-93-5p
	hsa-miR-106a-5p
	hsa-miR-124-3p
	hsa-miR-106b-5p
	hsa-miR-20b-5p
	hsa-miR-519d-3p
	CYBRD1
	hsa-miR-17-5p
	hsa-miR-20a-5p
	hsa-miR-93-5p
	hsa-miR-106a-5p
	hsa-miR-124-3p
	hsa-miR-106b-5p
	hsa-miR-20b-5p
	hsa-miR-519d-3p
	CYBRD1
	hsa-miR-17-5p
	hsa-miR-20a-5p
	hsa-miR-93-5p
	hsa-miR-106a-5p
	hsa-miR-124-3p
	hsa-miR-106b-5p
	hsa-miR-20b-5p
	hsa-miR-519d-3p
	CYBRD1
	hsa-miR-17-5p
	hsa-miR-20a-5p
	hsa-miR-93-5p
	hsa-miR-106a-5p
	hsa-miR-124-3p
	hsa-miR-106b-5p
	hsa-miR-20b-5p
	hsa-miR-519d-3p
	CYBRD1
	hsa-miR-17-5p
	hsa-miR-20a-5p
	hsa-miR-93-5p
	hsa-miR-106a-5p
	hsa-miR-124-3p
	hsa-miR-106b-5p
	hsa-miR-20b-5p
	hsa-miR-519d-3p
	CYBRD1
	hsa-miR-17-5p
	hsa-miR-20a-5p
	hsa-miR-93-5p
	hsa-miR-106a-5p
	hsa-miR-124-3p
	hsa-miR-106b-5p
	hsa-miR-20b-5p
	hsa-miR-519d-3p
	CYBRD1
	hsa-miR-17-5p
	hsa-miR-20a-5p
	hsa-miR-93-5p
	hsa-miR-106a-5p
	hsa-miR-124-3p
	hsa-miR-106b-5p
	hsa-miR-20b-5p
	hsa-miR-519d-3p
	CYBRD1
	hsa-miR-17-5p
	hsa-miR-20a-5p
	hsa-miR-93-5p
	hsa-miR-106a-5p
	hsa-miR-124-3p
	hsa-miR-106b-5p
	hsa-miR-20b-5p
	hsa-miR-519d-3p
	CYBRD1
	hsa-miR-17-5p
	hsa-miR-20a-5p
	hsa-miR-93-5p
	hsa-miR-106a-5p
	hsa-miR-124-3p
	hsa-miR-106b-5p
	hsa-miR-20b-5p
	hsa-miR-519d-3p
	CYBRD1
	hsa-miR-17-5p
	hsa-miR-20a-5p
	hsa-miR-93-5p
	hsa-miR-106a-5p
	hsa-miR-124-3p
	hsa-miR-106b-5p
	hsa-miR-20b-5p
	hsa-miR-519d-3p
	CYBRD1
	hsa-miR-17-5p
	hsa-miR-20a-5p
	hsa-miR-93-5p
	hsa-miR-106a-5p
	hsa-miR-124-3p
	hsa-miR-106b-5p
	hsa-miR-20b-5p
	hsa-miR-519d-3p
	CYBRD1
	hsa-miR-17-5p
	hsa-miR-20a-5p
	hsa-miR-93-5p
	hsa-miR-106a-5p
	hsa-miR-124-3p
	hsa-miR-106b-5p
	hsa-miR-20b-5p
	hsa-miR-519d-3p
	CYBRD1
	hsa-miR-17-5p
	hsa-miR-20a-5p
	hsa-miR-93-5p
	hsa-miR-106a-5p
	hsa-miR-124-3p
	hsa-miR-106b-5p
	hsa-miR-20b-5p
	hsa-miR-519d-3p
	CYBRD1
	hsa-miR-17-5p
	hsa-miR-20a-5p
	hsa-miR-93-5p
	hsa-miR-106a-5p
	hsa-miR-124-3p
	hsa-miR-106b-5p
	hsa-miR-20b-5p
	hsa-miR-519d-3p
	CYBRD1
	hsa-miR-17-5p
	hsa-miR-20a-5p
	hsa-miR-93-5p
	hsa-miR-106a-5p
	hsa-miR-124-3p
	hsa-miR-106b-5p
	hsa-miR-20b-5p
	hsa-miR-519d-3p
	CYBRD1
	hsa-miR-17-5p
	hsa-miR-20a-5p
	hsa-miR-93-5p
	hsa-miR-106a-5p
	hsa-miR-124-3p
	hsa-miR-106b-5p
	hsa-miR-20b-5p
	hsa-miR-519d-3p
	CYBRD1
	hsa-miR-17-5p
	hsa-miR-20a-5p
	hsa-miR-93-5p
	hsa-miR-106a-5p
	hsa-miR-124-3p
	hsa-miR-106b-5p
	hsa-miR-20b-5p
	hsa-miR-519d-3p
	CYBRD1
	hsa-miR-17-5p
	hsa-miR-20a-5p
	hsa-miR-93-5p
	hsa-miR-106a-5p
	hsa-miR-124-3p
	hsa-miR-106b-5p
	hsa-miR-20b-5p
	hsa-miR-519d-3p
	CYBRD1
	hsa-miR-17-5p
	hsa-miR-20a-5p
	hsa-miR-93-5p
	hsa-miR-106a-5p
	hsa-miR-124-3p
	hsa-miR-106b-5p
	hsa-miR-20b-5p
	hsa-miR-519d-3p
	CYBRD1
	hsa-miR-17-5p
	hsa-miR-20a-5p
	hsa-miR-93-5p
	hsa-miR-106a-5p
	hsa-miR-124-3p
	hsa-miR-106b-5p
	hsa-miR-20b-5p
	hsa-miR-519d-3p
	CYBRD1
	hsa-miR-17-5p
	hsa-miR-20a-5p
	hsa-miR-93-5p
	hsa-miR-106a-5p
	hsa-miR-124-3p
	hsa-miR-106b-5p
	hsa-miR-20b-5p
	hsa-miR-519d-3p
	CYBRD1
	hsa-miR-17-5p
	hsa-miR-20a-5p
	hsa-miR-93-5p
	hsa-miR-106a-5p
	hsa-miR-124-3p
	hsa-miR-106b-5p
	hsa-miR-20b-5p
	hsa-miR-519d-3p
	CYBRD1
	hsa-miR-17-5p
	hsa-miR-20a-5p
	hsa-miR-93-5p
	hsa-miR-106a-5p
	hsa-miR-124-3p
	hsa-miR-106b-5p
	hsa-miR-20b-5p
	hsa-miR-519d-3p
	CYBRD1
	hsa-miR-17-5p
	hsa-miR-20a-5p
	hsa-miR-93-5p
	hsa-miR-106a-5p
	hsa-miR-124-3p
	hsa-miR-106b-5p
	hsa-miR-20b-5p
	hsa-miR-519d-3p
	CYBRD1
	hsa-miR-17-5p
	hsa-miR-20a-5p
	hsa-miR-93-5p
	hsa-miR-106a-5p
	hsa-miR-124-3p
	hsa-miR-106b-5p
	hsa-miR-20b-5p
	hsa-miR-519d-3p
	CYBRD1
	hsa-miR-17-5p
	hsa-miR-20a-5p
	hsa-miR-93-5p
	hsa-miR-106a-5p
	hsa-miR-124-3p
	hsa-miR-106b-5p
	hsa-miR-20b-5p
	hsa-miR-519d-3p
	CYBRD1
	hsa-miR-17-5p
	hsa-miR-20a-5p
	hsa-miR-93-5p
	hsa-miR-106a-5p
	hsa-miR-124-3p
	hsa-miR-106b-5p
	hsa-miR-20b-5p
	hsa-miR-519d-3p
	CYBRD1
	hsa-miR-17-5p
	hsa-miR-20a-5p
	hsa-miR-93-5p
	hsa-miR-106a-5p
	hsa-miR-124-3p
	hsa-miR-106b-5p
	hsa-miR-20b-5p
	hsa-miR-519d-3p
	CYBRD1
	hsa-miR-17-5p
	hsa-miR-20a-5p
	hsa-miR-93-5p
	hsa-miR-106a-5p
	hsa-miR-124-3p
	hsa-miR-106b-5p
	hsa-miR-20b-5p
	hsa-miR-519d-3p
	CYBRD1
	hsa-miR-17-5p
	hsa-miR-20a-5p
	hsa-miR-93-5p
	hsa-miR-106a-5p
	hsa-miR-124-3p
	hsa-miR-106b-5p
	hsa-miR-20b-5p
	hsa-miR-519d-3p
	CYBRD1
	hsa-miR-17-5p
	hsa-miR-20a-5p
	hsa-miR-93-5p
	hsa-miR-106a-5p
	hsa-miR-124-3p
	hsa-miR-106b-5p
	hsa-miR-20b-5p
	hsa-miR-519d-3p
	CYBRD1
	hsa-miR-17-5p
	hsa-miR-20a-5p
	hsa-miR-93-5p
	hsa-miR-106a-5p
	hsa-miR-124-3p
	hsa-miR-106b-5p
	hsa-miR-20b-5p
	hsa-miR-519d-3p
	CYBRD1
	hsa-miR-17-5p
	hsa-miR-20a-5p
	hsa-miR-93-5p
	hsa-miR-106a-5p
	hsa-miR-124-3p
	hsa-miR-106b-5p
	hsa-miR-20b-5p
	hsa-miR-519d-3p
	CYBRD1
	hsa-miR-17-5p
	hsa-miR-20a-5p
	hsa-miR-93-5p
	hsa-miR-106a-5p
	hsa-miR-124-3p
	hsa-miR-106b-5p
	hsa-miR-20b-5p
	hsa-miR-519d-3p
	CYBRD1
	hsa-miR-17-5p
	hsa-miR-20a-5p
	hsa-miR-93-5p
	hsa-miR-106a-5p
	hsa-miR-124-3p
	hsa-miR-106b-5p
	hsa-miR-20b-5p
	hsa-miR-519d-3p
	CYBRD1
	hsa-miR-17-5p
	hsa-miR-20a-5p
	hsa-miR-93-5p
	hsa-miR-106a-5p
	hsa-miR-124-3p
	hsa-miR-106b-5p
	hsa-miR-20b-5p
	hsa-miR-519d-3p
	CYBRD1
	hsa-miR-17-5p
	hsa-miR-20a-5p
	hsa-miR-93-5p
	hsa-miR-106a-5p
	hsa-miR-124-3p
	hsa-miR-106b-5p
	hsa-miR-20b-5p
	hsa-miR-519d-3p
	CYBRD1
	hsa-miR-17-5p
	hsa-miR-20a-5p
	hsa-miR-93-5p
	hsa-miR-106a-5p
	hsa-miR-124-3p
	hsa-miR-106b-5p
	hsa-miR-20b-5p
	hsa-miR-519d-3p

## Sheet: miRTarBase
NDRG1	CYBRD1	LRRTM4	DPYSL3	EYA4	ERBB4	B2M	CNIH3	SLIT2	ANK3	MT2A
hsa-miR-505-3p	hsa-miR-92a-3p	hsa-miR-26a-5p	hsa-miR-423-3p	hsa-miR-203a-3p	hsa-miR-19a-3p	hsa-miR-17-5p	hsa-miR-593	hsa-miR-330-3p	hsa-miR-218-5p	hsa-miR-23a-3p
hsa-miR-423-5p	hsa-miR-301a-3p	hsa-miR-26b-5p	hsa-miR-218-5p	hsa-miR-224-5p	hsa-miR-146a-5p	hsa-miR-20a-5p	hsa-miR-4653-5p		hsa-miR-503-5p	hsa-miR-493-5p
hsa-miR-24-3p	hsa-miR-17-5p	hsa-miR-205-5p	hsa-miR-155-3p	hsa-miR-27b-3p	hsa-miR-302b-3p	hsa-miR-106a-5p	hsa-miR-3921		hsa-miR-603	hsa-miR-553
hsa-miR-342-3p	hsa-miR-20a-5p	hsa-miR-1297	hsa-miR-4297	hsa-miR-181a-5p	hsa-miR-302d-3p	hsa-miR-142-5p	hsa-miR-622		hsa-miR-598-5p	hsa-miR-548c-3p
hsa-miR-564	hsa-miR-93-5p	hsa-miR-1305	hsa-miR-3667-3p	hsa-miR-122-5p	hsa-miR-372-3p	hsa-miR-186-5p	hsa-miR-4264		hsa-miR-216b-3p	hsa-let-7g-3p
hsa-miR-1228-3p	hsa-miR-146a-5p	hsa-miR-4465	hsa-miR-3685	hsa-miR-128-3p	hsa-miR-323a-3p	hsa-miR-106b-5p	hsa-miR-4797-3p		hsa-miR-8088	hsa-miR-296-3p
hsa-miR-4259	hsa-miR-106b-5p	hsa-miR-6868-3p	hsa-miR-4738-5p	hsa-miR-132-3p	hsa-miR-221-3p	hsa-miR-380-3p	hsa-miR-150		hsa-miR-8485	hsa-let-7a-2-3p
hsa-miR-4284	hsa-miR-373-5p		hsa-miR-5581-5p	hsa-miR-148b-3p	hsa-miR-145-5p	hsa-miR-20b-5p	hsa-miR-532-3p			hsa-miR-3613-5p
hsa-miR-4715-5p	hsa-miR-20b-5p		hsa-miR-5586-5p	hsa-miR-124-3p	hsa-miR-146a-5p	hsa-miR-526b-3p	hsa-miR-4713-5p			hsa-miR-4668-3p
hsa-miR-4743-5p	hsa-miR-146b-5p		hsa-miR-26b-5p			hsa-miR-519d-3p	hsa-miR-4757-5p			hsa-let-7c-3p
hsa-miR-7977	hsa-miR-519d-3p		hsa-miR-375			hsa-miR-520g-3p	hsa-miR-4650-5p			hsa-miR-6823-5p
hsa-miR-182-5p	hsa-miR-556-5p		hsa-miR-197-3p			hsa-miR-520h	hsa-miR-1972
hsa-miR-335-5p	hsa-miR-610		mmu-miR-340-5p			hsa-miR-568	hsa-miR-335-5p
hsa-miR-19a-3p	hsa-miR-616-5p		mmu-miR-425-5p			hsa-miR-595
hsa-miR-19b-3p	hsa-miR-138-1-3p		hsa-miR-1255a			hsa-miR-96-3p
hsa-miR-148a-3p	hsa-miR-186-3p		hsa-miR-1255b			hsa-miR-16-2-3p
hsa-miR-152-3p	hsa-miR-589-5p		hsa-miR-4441			hsa-miR-139-3p
hsa-miR-148b-3p	hsa-miR-1231		hsa-miR-4270			hsa-miR-195-3p
hsa-miR-512-3p	hsa-miR-1247-5p		hsa-miR-4518			hsa-miR-379-3p
hsa-miR-570-3p	hsa-miR-3144-5p		hsa-miR-1266			hsa-miR-340-5p
hsa-miR-548a-3p	hsa-miR-3191-3p		hsa-miR-3664-3p			hsa-miR-491-3p
hsa-miR-876-5p	hsa-miR-3199		hsa-miR-3158-3p			hsa-miR-411-3p
hsa-miR-548e-3p	hsa-miR-4251		hsa-miR-3978			hsa-miR-888-5p
hsa-miR-1287-5p	hsa-miR-4517		hsa-miR-875-3p			hsa-miR-2113
hsa-miR-1290	hsa-miR-4652-5p		hsa-miR-1243			hsa-miR-3133
hsa-miR-1243	hsa-miR-4667-5p		hsa-miR-3654			hsa-miR-4263
hsa-miR-548f-3p	hsa-miR-4698					hsa-miR-3609
hsa-miR-548n	hsa-miR-4700-5p					hsa-miR-548ah-5p
hsa-miR-1265	hsa-miR-4740-5p					hsa-miR-4495
hsa-miR-548t-5p	hsa-miR-371b-5p					hsa-miR-4524a-3p
hsa-miR-3167	hsa-miR-5583-3p					hsa-miR-3973
hsa-miR-3202	hsa-miR-6729-3p					hsa-miR-4670-3p
hsa-miR-3135b	hsa-miR-6810-5p					hsa-miR-4796-3p
hsa-miR-4503	hsa-miR-7153-5p					hsa-miR-4802-3p
hsa-miR-4533	hsa-miR-7155-5p					hsa-miR-5010-3p
hsa-miR-4705	hsa-miR-8052					hsa-miR-5590-3p
hsa-miR-4764-5p	hsa-miR-8063					hsa-miR-5694
hsa-miR-548ar-3p	hsa-miR-8089					hsa-miR-6079
hsa-miR-548at-5p	hsa-miR-637					hsa-miR-383-3p
hsa-miR-548aw	hsa-miR-21-5p					hsa-miR-6792-5p
hsa-miR-548g-5p	hsa-miR-26b-5p					hsa-miR-93-5p
hsa-miR-548x-5p	hsa-miR-124-3p
hsa-miR-548aj-5p
hsa-miR-378j
hsa-miR-548az-5p
hsa-miR-548az-3p
hsa-miR-1468-3p
hsa-miR-548f-5p
hsa-miR-6839-5p
hsa-miR-7160-5p
hsa-miR-34a-5p

## Sheet: Targetscan
NDRG1	CYBRD1	LRRTM4	DPYSL3	EYA4	ERBB4	B2M	CNIH3	SLIT2	ANK3	MT2A
hsa-miR-655-3p	hsa-miR-124-3p.1	hsa-miR-325-3p	hsa-miR-216b-5p	hsa-miR-203a-3p.2	hsa-miR-7-5p	hsa-miR-340-5p	hsa-miR-6838-5p	hsa-miR-218-5p	hsa-miR-449b-5p	hsa-miR-15a-5p
hsa-miR-374c-5p	hsa-miR-93-5p		hsa-miR-325-3p	hsa-miR-377-3p	hsa-miR-193b-3p		hsa-miR-497-5p	hsa-miR-200b-3p	hsa-miR-34c-5p	hsa-miR-497-5p
hsa-miR-133b	hsa-miR-20b-5p		hsa-miR-485-5p	hsa-miR-208a-3p	hsa-miR-193a-3p		hsa-miR-16-5p	hsa-miR-429	hsa-miR-449a	hsa-miR-15b-5p
hsa-miR-133a-3p.2	hsa-miR-106a-5p		hsa-miR-6884-5p	hsa-miR-208b-3p	hsa-miR-1297		hsa-miR-15a-5p	hsa-miR-200c-3p	hsa-miR-34a-5p	hsa-miR-424-5p
hsa-miR-133a-3p.1	hsa-miR-106b-5p		hsa-miR-494-3p	hsa-miR-499a-5p	hsa-miR-4465		hsa-miR-424-5p	hsa-miR-374c-5p	hsa-miR-193b-3p	hsa-miR-6838-5p
hsa-miR-9-5p	hsa-miR-17-5p		hsa-miR-320c	hsa-miR-140-3p.1	hsa-miR-26a-5p		hsa-miR-195-5p	hsa-miR-655-3p	hsa-miR-193a-3p	hsa-miR-16-5p
hsa-miR-182-5p	hsa-miR-20a-5p		hsa-miR-320b	hsa-miR-5195-3p	hsa-miR-26b-5p		hsa-miR-15b-5p	hsa-miR-376b-3p	hsa-miR-429	hsa-miR-195-5p
hsa-miR-1271-5p	hsa-miR-519d-3p		hsa-miR-320a	hsa-miR-145-5p	hsa-miR-1251-5p			hsa-miR-376a-3p	hsa-miR-200b-3p	hsa-miR-96-5p
hsa-miR-96-5p	hsa-miR-526b-3p		hsa-miR-4429	hsa-miR-320d	hsa-miR-199a-3p			hsa-miR-200c-3p	hsa-miR-200c-3p	hsa-miR-1271-5p
hsa-miR-325-3p	hsa-miR-130a-5p		hsa-miR-320d	hsa-miR-320c	hsa-miR-199b-3p			hsa-miR-200b-3p	hsa-miR-6893-3p	hsa-miR-183-5p.2
	hsa-miR-23b-3p		hsa-miR-330-3p	hsa-miR-320a	hsa-miR-3129-5p			hsa-miR-429	hsa-miR-370-3p
	hsa-miR-23a-3p		hsa-miR-214-5p	hsa-miR-320b	hsa-miR-145-5p			hsa-miR-599	hsa-miR-153-3p
	hsa-miR-23c		hsa-miR-505-3p.2	hsa-miR-4429	hsa-miR-5195-3p			hsa-miR-6835-3p	hsa-miR-129-5p
	hsa-miR-369-3p		hsa-miR-329-3p	hsa-miR-409-3p	hsa-miR-199b-5p			hsa-miR-340-5p	hsa-miR-24-3p
	hsa-miR-374a-5p		hsa-miR-362-3p	hsa-miR-206	hsa-miR-199a-5p			hsa-miR-362-3p	hsa-miR-367-3p
	hsa-miR-374b-5p		hsa-miR-107	hsa-miR-1-3p	hsa-miR-19b-3p			hsa-miR-329-3p	hsa-miR-92b-3p
	hsa-miR-488-3p		hsa-miR-103a-3p	hsa-miR-613	hsa-miR-19a-3p			hsa-miR-27a-3p	hsa-miR-92a-3p
	hsa-miR-452-5p		hsa-miR-204-5p	hsa-miR-196b-5p	hsa-miR-4295			hsa-miR-27b-3p	hsa-miR-363-3p
	hsa-miR-892c-3p		hsa-miR-211-5p	hsa-miR-196a-5p	hsa-miR-301a-3p			hsa-miR-3681-3p	hsa-miR-32-5p
	hsa-miR-4676-3p		hsa-miR-532-3p	hsa-miR-27a-3p	hsa-miR-301b-3p			hsa-miR-216a-3p	hsa-miR-25-3p
	hsa-miR-4429		hsa-miR-505-3p.2	hsa-miR-27b-3p	hsa-miR-454-3p			hsa-miR-128-3p	hsa-miR-33a-5p
	hsa-miR-320b		hsa-miR-200a-3p	hsa-miR-3681-3p	hsa-miR-3666			hsa-miR-325-3p	hsa-miR-33b-5p
	hsa-miR-320a		hsa-miR-141-3p	hsa-miR-128-3p	hsa-miR-130a-3p			hsa-miR-424-5p	hsa-miR-6807-3p
	hsa-miR-320c		hsa-miR-29b-3p	hsa-miR-216a-3p	hsa-miR-130b-3p			hsa-miR-16-5p	hsa-miR-217
	hsa-miR-320d		hsa-miR-29c-3p	hsa-miR-224-5p	hsa-miR-372-3p			hsa-miR-195-5p	hsa-miR-135a-5p
	hsa-miR-582-5p		hsa-miR-29a-3p	hsa-miR-5590-3p	hsa-miR-520e			hsa-miR-497-5p	hsa-miR-135b-5p
	hsa-miR-410-3p		hsa-miR-212-5p	hsa-miR-142-5p	hsa-miR-520a-3p			hsa-miR-15b-5p	hsa-miR-425-5p
			hsa-miR-433-3p	hsa-miR-324-5p	hsa-miR-520d-3p			hsa-miR-15a-5p	hsa-miR-873-5p.2
			hsa-miR-4500	hsa-miR-543	hsa-miR-373-3p			hsa-miR-6838-5p	hsa-miR-142-3p.2
			hsa-let-7d-5p	hsa-miR-124-3p.1	hsa-miR-520b			hsa-miR-503-5p	hsa-miR-10a-5p
			hsa-miR-4458	hsa-miR-506-3p	hsa-miR-520c-3p			hsa-miR-504-5p.1	hsa-miR-10b-5p
			hsa-let-7i-5p	hsa-miR-124-3p.2	hsa-miR-302c-3p.1			hsa-miR-494-3p	hsa-miR-504-5p.1
			hsa-let-7b-5p	hsa-miR-431-5p	hsa-miR-302a-3p			hsa-miR-493-5p	hsa-miR-142-3p.2
			hsa-let-7g-5p	hsa-miR-194-5p	hsa-miR-302d-3p			hsa-miR-6835-3p	hsa-miR-449a
			hsa-let-7a-5p	hsa-miR-139-5p	hsa-miR-302b-3p			hsa-miR-330-3p	hsa-miR-34a-5p
			hsa-let-7c-5p	hsa-miR-133b	hsa-miR-302e				hsa-miR-449b-5p
			hsa-miR-98-5p	hsa-miR-133a-3p.2	hsa-miR-137				hsa-miR-34c-5p
			hsa-let-7e-5p	hsa-miR-135a-5p	hsa-miR-138-5p				hsa-miR-300
			hsa-let-7f-5p	hsa-miR-135b-5p	hsa-miR-182-5p				hsa-miR-381-3p
			hsa-miR-3064-5p	hsa-miR-27b-3p	hsa-miR-96-5p				hsa-miR-374a-5p
			hsa-miR-6504-5p	hsa-miR-27a-3p	hsa-miR-1271-5p				hsa-miR-374b-5p
			hsa-miR-362-3p	hsa-miR-6838-5p	hsa-miR-19a-3p				hsa-miR-300
			hsa-miR-329-3p	hsa-miR-497-5p	hsa-miR-19b-3p				hsa-miR-381-3p
			hsa-miR-22-3p	hsa-miR-16-5p	hsa-miR-455-5p				hsa-miR-448
			hsa-miR-212-3p	hsa-miR-424-5p	hsa-miR-411-5p.1				hsa-miR-153-3p
			hsa-miR-132-3p	hsa-miR-195-5p	hsa-miR-411-5p.2				hsa-miR-103a-3p
			hsa-miR-299-5p	hsa-miR-15a-5p	hsa-miR-339-5p				hsa-miR-107
				hsa-miR-15b-5p	hsa-miR-433-3p				hsa-miR-670-3p
				hsa-miR-124-3p.1	hsa-miR-361-5p				hsa-miR-27a-3p
				hsa-miR-506-3p	hsa-miR-326				hsa-miR-27b-3p
				hsa-miR-124-3p.2	hsa-miR-330-5p				hsa-miR-18b-5p
				hsa-miR-433-3p	hsa-miR-135b-5p				hsa-miR-18a-5p
				hsa-miR-24-3p	hsa-miR-135a-5p				hsa-miR-4735-3p
				hsa-miR-655-3p	hsa-miR-140-5p				hsa-miR-142-3p.2
				hsa-miR-374c-5p	hsa-miR-4319				hsa-miR-142-3p.1
				hsa-miR-325-3p	hsa-miR-125a-5p				hsa-miR-455-3p.2
					hsa-miR-125b-5p				hsa-miR-182-5p
					hsa-miR-483-3p.2				hsa-miR-29a-3p
					hsa-miR-122-5p				hsa-miR-29c-3p
					hsa-miR-222-3p				hsa-miR-29b-3p
					hsa-miR-221-3p				hsa-miR-101-3p.1
					hsa-miR-551a				hsa-miR-144-3p
					hsa-miR-551b-3p				hsa-miR-101-3p.2
					hsa-miR-22-3p				hsa-miR-409-5p
					hsa-miR-219a-2-3p				hsa-miR-425-5p
					hsa-miR-218-5p				hsa-miR-365b-3p
					hsa-miR-135b-5p				hsa-miR-365a-3p
					hsa-miR-135a-5p				hsa-miR-186-5p
					hsa-miR-129-5p				hsa-miR-485-3p
					hsa-miR-3129-5p				hsa-miR-539-3p
					hsa-miR-199b-3p				hsa-miR-199b-5p
					hsa-miR-199a-3p				hsa-miR-199a-5p
					hsa-miR-144-3p
					hsa-miR-101-3p.2
					hsa-miR-101-3p.1
					hsa-miR-23b-3p
					hsa-miR-23a-3p
					hsa-miR-23c
					hsa-miR-130a-5p
					hsa-miR-330-3p
					hsa-miR-300
					hsa-miR-381-3p
					hsa-miR-520f-3p
					hsa-miR-302c-3p.2
					hsa-miR-323a-3p
					hsa-miR-543
					hsa-miR-205-5p
					hsa-miR-543
					hsa-miR-4676-3p
					hsa-miR-892c-3p
					hsa-miR-452-5p
					hsa-miR-200c-3p
					hsa-miR-429
					hsa-miR-200b-3p
					hsa-miR-146a-5p
					hsa-miR-146b-5p
					hsa-miR-7153-5p
					hsa-miR-362-5p
					hsa-miR-335-5p
					hsa-miR-330-3p
					hsa-miR-383-5p.1
					hsa-miR-495-3p
					hsa-miR-5688
					hsa-miR-194-5p
					hsa-miR-379-3p
					hsa-miR-411-3p
					hsa-miR-325-3p

## Sheet: miRDB
NDRG1	CYBRD1	LRRTM4	DPYSL3	EYA4	ERBB4	B2M	CNIH3	SLIT2	ANK3	MT2A
hsa-miR-875-3p	hsa-miR-3163	hsa-miR-5688	hsa-miR-4666b	hsa-miR-124-3p	hsa-miR-4729	hsa-miR-2113	hsa-miR-2110	hsa-miR-200c-3p	hsa-let-7a-3p	hsa-miR-23a-3p
hsa-miR-6807-5p	hsa-miR-4760-5p	hsa-miR-495-3p	hsa-miR-3188	hsa-miR-5582-5p	hsa-miR-6868-3p	hsa-miR-16-2-3p	hsa-miR-450a-2-3p	hsa-miR-429	hsa-miR-98-3p	hsa-miR-23c
hsa-miR-583	hsa-miR-548m	hsa-miR-3613-3p	hsa-miR-6868-3p	hsa-miR-506-3p	hsa-miR-548c-3p	hsa-miR-195-3p	hsa-miR-936	hsa-miR-338-5p	hsa-miR-381-3p	hsa-miR-23b-3p
hsa-miR-4736	hsa-miR-506-5p	hsa-miR-466	hsa-miR-5580-5p	hsa-miR-4680-3p	hsa-miR-4516	hsa-miR-3679-3p	hsa-miR-593-3p	hsa-miR-200b-3p	hsa-miR-3680-3p	hsa-miR-376a-3p
hsa-miR-4527	hsa-miR-6844	hsa-miR-581	hsa-miR-4531	hsa-miR-9985	hsa-miR-4698	hsa-miR-4495	hsa-miR-4799-5p	hsa-miR-9718	hsa-let-7b-3p	hsa-miR-376b-3p
hsa-miR-6503-5p	hsa-miR-1208	hsa-miR-6868-3p	hsa-miR-1248	hsa-miR-27a-3p	hsa-miR-4482-3p	hsa-miR-548ax	hsa-miR-6873-3p	hsa-miR-628-5p	hsa-miR-450b-5p	hsa-miR-12130
hsa-miR-7107-3p	hsa-miR-8061	hsa-miR-3117-3p	hsa-miR-2467-5p	hsa-miR-27b-3p	hsa-miR-6739-3p	hsa-miR-548ao-5p	hsa-miR-4795-5p	hsa-miR-4735-5p	hsa-let-7f-1-3p	hsa-miR-493-5p
hsa-miR-1207-5p	hsa-miR-302e	hsa-miR-6876-5p	hsa-miR-330-3p	hsa-miR-3145-3p	hsa-miR-5195-3p	hsa-miR-3143	hsa-miR-8063	hsa-miR-1277-5p	hsa-miR-300	hsa-miR-382-3p
hsa-miR-6753-3p	hsa-miR-3659	hsa-miR-4476	hsa-miR-3975	hsa-miR-499a-5p	hsa-miR-302c-5p	hsa-miR-4796-3p	hsa-miR-567	hsa-miR-4524a-5p	hsa-miR-6875-3p	hsa-miR-3190-3p
hsa-miR-6514-3p	hsa-miR-4659b-3p	hsa-miR-3161	hsa-miR-212-3p	hsa-miR-208a-3p	hsa-miR-145-5p	hsa-miR-340-5p	hsa-miR-7155-5p	hsa-let-7c-3p	hsa-miR-450a-1-3p	hsa-miR-3613-5p
hsa-miR-449c-5p	hsa-miR-4659a-3p	hsa-miR-548h-3p	hsa-miR-6750-5p	hsa-miR-208b-3p	hsa-miR-3919	hsa-miR-4263	hsa-miR-8069	hsa-miR-4524b-5p	hsa-miR-4659b-3p	hsa-miR-6823-5p
hsa-miR-34b-5p	hsa-miR-2355-3p	hsa-miR-548ac	hsa-miR-132-3p	hsa-miR-3692-3p	hsa-miR-3129-5p	hsa-miR-20a-5p	hsa-miR-622	hsa-miR-374b-3p	hsa-miR-590-3p	hsa-miR-3192-5p
hsa-miR-2682-5p	hsa-miR-4705	hsa-miR-548d-3p	hsa-miR-6822-5p	hsa-miR-32-3p	hsa-miR-2115-3p	hsa-miR-106b-5p	hsa-miR-4264	hsa-miR-6870-3p	hsa-miR-4659a-3p	hsa-miR-4668-3p
hsa-miR-4763-3p	hsa-miR-3685	hsa-miR-548bb-3p	hsa-miR-6809-5p	hsa-miR-335-3p	hsa-miR-193a-3p	hsa-miR-7-1-3p	hsa-miR-1226-3p	hsa-miR-4742-3p	hsa-miR-4778-5p	hsa-miR-4795-3p
hsa-miR-335-5p	hsa-miR-1279	hsa-miR-548e-5p	hsa-miR-6884-5p	hsa-miR-552-5p	hsa-miR-8068	hsa-miR-4716-5p	hsa-miR-3911	hsa-miR-4775	hsa-miR-6815-3p
hsa-miR-12119	hsa-miR-6866-3p	hsa-miR-548z	hsa-miR-1266-5p	hsa-miR-3941	hsa-miR-4434	hsa-miR-7-2-3p	hsa-miR-532-3p	hsa-miR-95-5p	hsa-miR-7-1-3p
hsa-miR-10524-5p	hsa-miR-577	hsa-miR-4672	hsa-miR-485-5p	hsa-miR-3915	hsa-miR-193b-3p	hsa-miR-4709-3p	hsa-miR-4289	hsa-miR-3613-3p	hsa-miR-7-2-3p
hsa-miR-4279	hsa-miR-188-5p	hsa-miR-4261	hsa-miR-4518	hsa-miR-4477b	hsa-miR-5703	hsa-miR-4528	hsa-miR-6811-3p	hsa-miR-520d-5p	hsa-miR-4795-3p
hsa-miR-3125	hsa-miR-8065	hsa-miR-133a-5p	hsa-miR-6715b-3p	hsa-miR-891b	hsa-miR-199a-3p	hsa-miR-5590-3p	hsa-miR-101-3p	hsa-miR-524-5p	hsa-miR-6868-5p
hsa-miR-593-3p	hsa-miR-372-3p	hsa-miR-1252-5p	hsa-miR-7109-5p	hsa-miR-12122	hsa-miR-3124-3p	hsa-miR-548ah-5p	hsa-miR-4303	hsa-miR-26b-3p	hsa-miR-4775
hsa-miR-655-3p	hsa-miR-520e-3p	hsa-miR-4307	hsa-miR-7-5p	hsa-miR-656-3p	hsa-miR-199b-3p	hsa-miR-519d-3p	hsa-miR-1260a	hsa-miR-15b-5p	hsa-miR-4666a-3p
hsa-miR-374c-5p	hsa-miR-520b-3p	hsa-miR-147b-5p	hsa-miR-3190-3p	hsa-miR-6715b-3p	hsa-miR-205-5p	hsa-miR-3609	hsa-miR-1260b	hsa-miR-16-5p	hsa-miR-4760-3p
hsa-miR-1299	hsa-miR-520c-3p	hsa-miR-6835-3p	hsa-miR-1304-5p	hsa-miR-1305	hsa-miR-5696	hsa-miR-17-5p	hsa-miR-4684-3p	hsa-miR-15a-5p	hsa-miR-3120-3p
hsa-miR-3670	hsa-miR-373-3p	hsa-miR-4801	hsa-miR-29c-3p	hsa-miR-4276	hsa-miR-513b-3p	hsa-miR-20b-5p	hsa-miR-3974	hsa-miR-195-5p	hsa-miR-539-3p
hsa-miR-6859-5p	hsa-miR-302c-3p	hsa-let-7a-3p	hsa-miR-29a-3p	hsa-miR-561-3p	hsa-miR-642a-5p	hsa-miR-93-5p	hsa-miR-6134	hsa-miR-424-5p	hsa-miR-3065-5p
hsa-miR-3916	hsa-miR-520d-3p	hsa-miR-4731-3p	hsa-miR-6508-5p	hsa-miR-7856-5p	hsa-miR-1283	hsa-miR-106a-5p	hsa-miR-639	hsa-miR-29a-5p	hsa-miR-485-3p
hsa-miR-6127	hsa-miR-302a-3p	hsa-miR-98-3p	hsa-miR-29b-3p	hsa-miR-6502-3p	hsa-miR-513b-5p	hsa-miR-526b-3p	hsa-miR-193b-5p	hsa-miR-4292	hsa-miR-548aw
hsa-miR-4510	hsa-miR-8070	hsa-let-7b-3p	hsa-miR-6764-5p	hsa-miR-377-3p	hsa-miR-548l	hsa-miR-7853-5p	hsa-miR-5193	hsa-miR-4666a-3p	hsa-miR-3163
hsa-miR-4697-5p	hsa-miR-520a-3p	hsa-let-7f-1-3p	hsa-miR-302a-5p	hsa-miR-548ao-3p	hsa-miR-23a-3p	hsa-miR-105-5p	hsa-miR-1224-3p	hsa-miR-6791-5p	hsa-miR-5580-3p
hsa-miR-4488	hsa-miR-302d-3p	hsa-miR-3941	hsa-miR-31-3p	hsa-miR-5002-5p	hsa-miR-221-3p	hsa-miR-568	hsa-miR-21-3p	hsa-miR-548c-3p	hsa-miR-124-5p
hsa-miR-6130	hsa-miR-302b-3p	hsa-miR-3148	hsa-miR-6077	hsa-miR-4672	hsa-miR-19a-3p	hsa-miR-5688	hsa-miR-4731-5p	hsa-miR-497-5p	hsa-miR-5581-3p
hsa-miR-6129	hsa-miR-556-3p	hsa-miR-10393-5p	hsa-miR-1915-3p	hsa-miR-3137	hsa-miR-23c	hsa-miR-4781-3p	hsa-miR-3121-3p	hsa-miR-516b-5p	hsa-miR-545-3p
hsa-miR-765	hsa-miR-4645-3p	hsa-miR-548x-3p	hsa-miR-6783-5p	hsa-miR-466	hsa-miR-330-3p	hsa-miR-3973	hsa-miR-122b-3p	hsa-miR-6838-5p	hsa-miR-107
hsa-miR-1237-5p	hsa-miR-944	hsa-miR-4433b-3p	hsa-miR-8059	hsa-miR-8485	hsa-miR-23b-3p	hsa-miR-4256	hsa-miR-7110-3p	hsa-miR-6083	hsa-miR-103a-3p
hsa-miR-6133	hsa-miR-3121-3p	hsa-miR-548aj-3p	hsa-miR-8067	hsa-miR-3910	hsa-miR-222-3p	hsa-miR-11181-5p	hsa-miR-6815-5p	hsa-miR-548ao-5p	hsa-miR-6124
hsa-miR-4713-3p	hsa-miR-610	hsa-miR-9-5p	hsa-miR-4685-3p	hsa-miR-3714	hsa-miR-19b-3p	hsa-miR-495-3p	hsa-miR-3664-3p	hsa-miR-548ax	hsa-miR-643
hsa-miR-133b	hsa-miR-4686	hsa-miR-6499-3p	hsa-miR-4287	hsa-miR-3667-5p	hsa-miR-335-3p	hsa-miR-142-5p	hsa-miR-6865-5p	hsa-miR-5011-5p	hsa-miR-518a-5p
hsa-miR-133a-3p	hsa-miR-335-3p	hsa-miR-4496	hsa-miR-4728-5p	hsa-miR-208b-5p	hsa-miR-590-3p	hsa-miR-6833-5p	hsa-miR-4522	hsa-miR-4729	hsa-miR-527
hsa-miR-5004-3p	hsa-miR-559	hsa-miR-3688-3p	hsa-miR-4711-3p	hsa-miR-6731-3p	hsa-miR-3185	hsa-miR-4517	hsa-miR-7161-5p	hsa-miR-6834-5p	hsa-miR-448
hsa-miR-1277-3p	hsa-miR-526b-3p	hsa-miR-8068	hsa-miR-6715a-3p	hsa-miR-545-5p	hsa-miR-548an	hsa-miR-4750-3p	hsa-miR-2116-3p	hsa-miR-6844	hsa-miR-449a
hsa-miR-202-5p	hsa-miR-20b-5p	hsa-miR-6845-3p	hsa-miR-3660	hsa-miR-208a-5p	hsa-miR-3662	hsa-miR-5010-3p	hsa-miR-4502	hsa-miR-875-3p	hsa-miR-6805-3p
hsa-miR-3922-5p	hsa-miR-106a-5p	hsa-miR-548ae-3p	hsa-miR-320a-5p	hsa-miR-570-3p	hsa-miR-6516-3p	hsa-miR-4696	hsa-miR-4653-5p	hsa-miR-1264	hsa-miR-34a-5p
hsa-miR-6848-3p	hsa-miR-93-5p	hsa-miR-548aq-3p	hsa-miR-202-3p	hsa-miR-3942-3p	hsa-miR-4520-2-3p	hsa-miR-4330	hsa-miR-6810-5p	hsa-miR-489-3p	hsa-miR-5692a
hsa-miR-6843-3p	hsa-miR-17-5p	hsa-miR-205-3p	hsa-miR-4526	hsa-miR-128-3p	hsa-miR-3922-3p	hsa-miR-499a-3p	hsa-miR-3921	hsa-miR-766-3p	hsa-miR-199a-5p
hsa-miR-6128	hsa-miR-519d-3p	hsa-miR-758-3p	hsa-miR-6795-5p	hsa-miR-216a-3p	hsa-miR-432-3p	hsa-miR-499b-3p	hsa-miR-6857-5p	hsa-miR-9985	hsa-miR-34c-5p
hsa-miR-9902	hsa-miR-106b-5p	hsa-miR-6128	hsa-miR-6887-5p	hsa-miR-10b-3p	hsa-miR-5187-5p	hsa-miR-5186	hsa-miR-1301-3p	hsa-miR-27a-3p	hsa-miR-5691
hsa-miR-3667-3p	hsa-miR-20a-5p	hsa-miR-548ah-3p	hsa-miR-1237-3p	hsa-miR-3152-5p	hsa-miR-1290	hsa-miR-1261	hsa-miR-4667-3p	hsa-miR-27b-3p	hsa-miR-302f
hsa-miR-11181-3p	hsa-miR-4446-3p	hsa-miR-5002-3p	hsa-miR-5001-3p	hsa-miR-4427	hsa-miR-135b-5p		hsa-miR-548u	hsa-miR-4422	hsa-let-7c-3p
hsa-miR-7150	hsa-miR-155-3p	hsa-miR-548j-3p	hsa-miR-1298-3p	hsa-miR-539-5p	hsa-miR-135a-5p		hsa-miR-147a	hsa-miR-126-5p	hsa-miR-199b-5p
hsa-miR-548au-3p	hsa-miR-3140-3p	hsa-miR-548am-3p	hsa-miR-4471	hsa-miR-5187-3p	hsa-miR-3176		hsa-miR-5047	hsa-miR-32-3p	hsa-miR-449b-5p
hsa-miR-6825-5p	hsa-miR-12136	hsa-miR-4775	hsa-miR-3120-5p	hsa-miR-6733-3p	hsa-miR-6809-3p		hsa-miR-6880-5p	hsa-miR-561-5p	hsa-miR-5590-5p
hsa-miR-5690	hsa-miR-548j-5p	hsa-miR-6077	hsa-miR-494-3p	hsa-miR-3681-3p	hsa-miR-1250-3p		hsa-miR-4267	hsa-miR-374a-3p	hsa-miR-4276
hsa-miR-3605-5p	hsa-miR-548c-5p	hsa-miR-155-5p	hsa-miR-4456	hsa-miR-4720-3p	hsa-miR-320a-5p		hsa-miR-6787-3p	hsa-miR-4433a-5p	hsa-miR-6516-5p
hsa-miR-5003-5p	hsa-miR-548b-5p	hsa-miR-6071	hsa-miR-12131	hsa-let-7f-2-3p	hsa-miR-3143		hsa-miR-190b-3p	hsa-miR-5000-3p	hsa-miR-575
hsa-miR-520d-5p	hsa-miR-548ad-5p	hsa-miR-4677-3p	hsa-miR-141-5p	hsa-miR-8068	hsa-miR-6830-3p		hsa-miR-103a-3p	hsa-miR-128-3p	hsa-miR-4676-5p
hsa-miR-524-5p	hsa-miR-548d-5p	hsa-miR-551b-5p	hsa-miR-6835-3p	hsa-miR-1185-1-3p	hsa-miR-551a		hsa-miR-107	hsa-miR-216a-3p	hsa-miR-922
hsa-miR-4521	hsa-miR-548h-5p	hsa-miR-150-3p	hsa-miR-1224-3p	hsa-miR-6793-3p	hsa-miR-551b-3p			hsa-miR-548u	hsa-miR-4638-3p
hsa-miR-3658	hsa-miR-548a-5p	hsa-miR-4774-5p	hsa-miR-6765-5p	hsa-miR-4302	hsa-miR-125b-2-3p			hsa-miR-4277	hsa-miR-513b-3p
hsa-miR-4649-3p	hsa-miR-548i	hsa-miR-4298	hsa-miR-6840-3p	hsa-miR-8055	hsa-miR-4699-3p			hsa-miR-7161-5p	hsa-miR-329-3p
hsa-miR-7162-3p	hsa-miR-548as-5p	hsa-miR-1302	hsa-miR-6735-3p	hsa-miR-1185-2-3p	hsa-miR-1827			hsa-miR-607	hsa-miR-362-3p
hsa-miR-149-3p	hsa-miR-664a-3p	hsa-miR-6800-3p	hsa-miR-4436b-5p	hsa-miR-1299	hsa-miR-3678-3p			hsa-miR-3681-3p	hsa-miR-4652-3p
hsa-miR-4722-5p	hsa-miR-548w	hsa-miR-5590-5p	hsa-miR-6785-5p	hsa-miR-133a-3p	hsa-miR-146a-5p			hsa-miR-4540	hsa-miR-7154-5p
hsa-miR-6799-5p	hsa-miR-548ab	hsa-miR-1299	hsa-miR-6883-5p	hsa-miR-1251-3p	hsa-miR-3660			hsa-miR-545-3p	hsa-miR-147a
hsa-miR-7113-3p	hsa-miR-548ay-5p	hsa-miR-3133	hsa-miR-149-3p	hsa-miR-133b	hsa-miR-2113			hsa-miR-3680-3p	hsa-miR-4698
hsa-miR-7847-3p	hsa-miR-548o-5p	hsa-miR-4682	hsa-miR-5011-3p	hsa-miR-29b-1-5p	hsa-miR-146b-5p			hsa-miR-656-3p	hsa-miR-8063
hsa-miR-1273h-5p	hsa-miR-548ap-5p	hsa-miR-6847-3p	hsa-miR-4297		hsa-miR-3658			hsa-miR-4436a	hsa-miR-335-3p
hsa-miR-6785-5p	hsa-miR-548ar-5p	hsa-miR-4533	hsa-miR-4659b-3p		hsa-miR-187-5p			hsa-miR-889-3p	hsa-miR-4639-5p
hsa-miR-1243	hsa-miR-548au-5p	hsa-miR-570-3p	hsa-miR-4427		hsa-miR-4526			hsa-miR-3654	hsa-miR-627-3p
hsa-miR-3614-3p	hsa-miR-548y	hsa-miR-5681a	hsa-miR-4659a-3p		hsa-miR-7153-5p			hsa-miR-3686	hsa-miR-507
hsa-miR-4728-5p	hsa-miR-548ae-5p	hsa-miR-627-3p	hsa-miR-548ar-3p		hsa-miR-4733-5p			hsa-miR-1243	hsa-miR-9718
hsa-miR-6165	hsa-miR-548am-5p	hsa-miR-4511	hsa-miR-518a-5p		hsa-miR-432-5p			hsa-miR-5588-3p	hsa-miR-6781-3p
hsa-miR-5093	hsa-miR-548aq-5p	hsa-miR-138-5p	hsa-miR-527		hsa-miR-1468-3p			hsa-miR-5701	hsa-miR-3911
hsa-miR-1297	hsa-miR-548ak	hsa-miR-6131	hsa-miR-6815-3p		hsa-miR-1276			hsa-miR-636	hsa-miR-4668-3p
hsa-miR-6818-3p	hsa-miR-548bb-5p	hsa-miR-766-3p	hsa-miR-3119		hsa-miR-583			hsa-miR-12129	hsa-miR-6507-5p
hsa-miR-6883-5p	hsa-miR-218-5p	hsa-miR-6734-3p	hsa-miR-548a-3p		hsa-miR-6818-3p			hsa-miR-5585-5p	hsa-miR-628-5p
hsa-miR-548u	hsa-miR-3691-3p	hsa-miR-4288	hsa-miR-2278		hsa-miR-892b			hsa-miR-4282	hsa-miR-429
hsa-miR-662	hsa-miR-3133	hsa-miR-8079	hsa-miR-155-3p		hsa-miR-504-3p			hsa-miR-4446-3p	hsa-miR-548au-3p
hsa-miR-7161-5p	hsa-miR-450a-1-3p	hsa-miR-876-3p	hsa-miR-548e-3p		hsa-miR-144-3p			hsa-miR-329-3p	hsa-miR-142-3p
hsa-miR-6756-5p	hsa-miR-122b-5p	hsa-miR-1245a	hsa-miR-1275		hsa-miR-196a-1-3p			hsa-miR-362-3p	hsa-miR-3941
hsa-miR-6766-5p	hsa-miR-6074	hsa-miR-520f-3p	hsa-miR-676-5p		hsa-miR-153-5p			hsa-miR-5004-5p	hsa-miR-3182
hsa-miR-4761-5p	hsa-miR-7850-5p	hsa-miR-7856-5p	hsa-miR-548bc		hsa-miR-4443			hsa-miR-138-1-3p	hsa-miR-557
hsa-miR-182-5p	hsa-miR-498-3p	hsa-miR-153-5p	hsa-miR-548az-3p		hsa-miR-548t-3p			hsa-miR-450b-5p	hsa-miR-5088-3p
hsa-miR-96-5p	hsa-miR-3606-3p	hsa-miR-6839-3p	hsa-miR-548f-3p		hsa-miR-4469			hsa-miR-3184-3p	hsa-miR-32-3p
hsa-miR-1909-3p	hsa-miR-11399	hsa-miR-500b-3p	hsa-miR-31-5p		hsa-miR-548aa			hsa-miR-6071	hsa-miR-4801
hsa-miR-6722-3p	hsa-miR-582-5p	hsa-miR-1298-3p	hsa-miR-3677-5p		hsa-miR-548ap-3p			hsa-miR-3913-3p	hsa-miR-2682-3p
hsa-miR-3714	hsa-miR-4732-5p	hsa-miR-10527-5p	hsa-miR-3692-5p		hsa-miR-138-1-3p			hsa-miR-340-5p	hsa-miR-4731-3p
hsa-miR-4708-5p	hsa-miR-513a-3p	hsa-miR-548au-3p	hsa-miR-3663-3p		hsa-miR-3907			hsa-miR-6733-5p	hsa-miR-200c-3p
	hsa-miR-371a-5p	hsa-miR-1228-3p	hsa-miR-6751-5p		hsa-miR-203a-5p			hsa-miR-3692-3p	hsa-miR-3663-3p
	hsa-miR-513c-3p	hsa-miR-583	hsa-miR-4468		hsa-miR-30d-3p			hsa-miR-3153	hsa-miR-1468-3p
	hsa-miR-4282	hsa-miR-6884-5p	hsa-miR-2681-3p		hsa-miR-30a-3p			hsa-miR-323b-3p	hsa-miR-892b
	hsa-miR-3115	hsa-miR-4455	hsa-miR-4261		hsa-miR-30e-3p			hsa-miR-6739-5p	hsa-miR-200b-3p
	hsa-miR-329-5p	hsa-miR-485-5p	hsa-miR-6770-5p		hsa-miR-1243			hsa-miR-548as-3p	hsa-miR-3148
	hsa-miR-3912-5p	hsa-miR-1276	hsa-miR-6515-3p		hsa-miR-8063			hsa-miR-3671	hsa-miR-1257
	hsa-miR-4777-5p	hsa-miR-1304-5p	hsa-miR-6833-5p		hsa-miR-330-5p			hsa-miR-6835-3p	hsa-miR-135b-5p
	hsa-miR-627-3p	hsa-miR-3149	hsa-miR-4755-5p		hsa-miR-374a-3p			hsa-miR-494-3p	hsa-miR-4712-5p
	hsa-miR-3175	hsa-miR-138-2-3p	hsa-miR-1270		hsa-miR-4677-5p			hsa-miR-12122	hsa-miR-770-5p
	hsa-miR-4662a-3p	hsa-miR-96-3p	hsa-miR-9-3p		hsa-miR-10527-5p			hsa-miR-192-3p	hsa-miR-135a-5p
	hsa-miR-6080	hsa-miR-4762-3p	hsa-miR-647		hsa-miR-4650-3p			hsa-miR-1278	hsa-miR-370-3p
	hsa-miR-744-3p	hsa-miR-4666a-3p	hsa-miR-5585-5p		hsa-miR-3605-5p			hsa-miR-3140-5p	hsa-miR-7150
	hsa-miR-6890-5p	hsa-miR-548as-3p	hsa-miR-6757-5p		hsa-miR-6857-5p			hsa-miR-8084	hsa-miR-1237-3p
	hsa-miR-2115-5p	hsa-miR-6844	hsa-miR-620		hsa-miR-607			hsa-miR-503-5p	hsa-miR-217-5p
	hsa-miR-3160-5p	hsa-miR-4422	hsa-miR-5006-3p		hsa-miR-515-5p			hsa-miR-3059-5p	hsa-miR-661
	hsa-miR-411-5p	hsa-miR-302c-5p	hsa-miR-4469		hsa-miR-4312			hsa-miR-6739-3p	hsa-miR-6864-5p
	hsa-miR-12135	hsa-miR-651-3p	hsa-miR-4500		hsa-miR-548h-3p			hsa-miR-218-1-3p	hsa-miR-708-3p
	hsa-miR-4646-3p	hsa-miR-8062	hsa-miR-6512-5p		hsa-miR-519e-5p			hsa-miR-6860	hsa-miR-3662
	hsa-miR-4790-3p	hsa-miR-3682-5p	hsa-miR-7977		hsa-miR-548ac			hsa-miR-8087	hsa-miR-182-5p
	hsa-miR-409-3p	hsa-miR-500b-5p	hsa-miR-4300		hsa-miR-3914			hsa-miR-612	hsa-miR-8485
	hsa-miR-548l	hsa-miR-362-5p	hsa-miR-182-3p		hsa-miR-199a-5p			hsa-miR-7111-3p	hsa-miR-1277-5p
	hsa-miR-29a-5p	hsa-miR-195-3p	hsa-miR-4749-3p		hsa-miR-548d-3p			hsa-miR-3187-5p	hsa-miR-4255
	hsa-miR-4667-5p	hsa-miR-16-2-3p	hsa-miR-920		hsa-miR-1252-5p			hsa-miR-3615	hsa-miR-6893-3p
	hsa-miR-4700-5p	hsa-miR-548p	hsa-miR-5591-5p		hsa-miR-199b-5p			hsa-miR-1285-3p	hsa-miR-6798-3p
	hsa-miR-146a-3p	hsa-miR-4687-3p	hsa-miR-92a-1-5p		hsa-miR-101-3p			hsa-miR-5189-5p	hsa-miR-4457
	hsa-miR-606	hsa-miR-548c-3p	hsa-miR-6726-5p		hsa-miR-2467-3p			hsa-miR-4684-3p	hsa-miR-3185
	hsa-miR-376a-5p	hsa-miR-6859-5p	hsa-miR-6509-3p		hsa-miR-548bb-3p			hsa-miR-6768-5p	hsa-miR-10522-5p
	hsa-miR-4766-5p	hsa-miR-302f	hsa-miR-5192		hsa-miR-4426			hsa-miR-5696	hsa-miR-548x-3p
	hsa-miR-587	hsa-miR-3125	hsa-miR-3135b		hsa-miR-4753-3p			hsa-miR-655-3p	hsa-miR-548aj-3p
	hsa-miR-892c-5p	hsa-miR-1245b-5p	hsa-miR-3150a-3p		hsa-miR-548z			hsa-miR-12132	hsa-miR-193a-3p
	hsa-miR-5187-3p	hsa-miR-3916	hsa-miR-6763-5p		hsa-miR-326			hsa-miR-374c-5p	hsa-miR-3158-3p
	hsa-miR-5692c	hsa-miR-3142	hsa-miR-299-5p		hsa-miR-3133			hsa-miR-6509-3p	hsa-miR-877-3p
	hsa-miR-556-5p	hsa-miR-3529-3p	hsa-miR-583		hsa-miR-4720-3p			hsa-miR-338-3p	hsa-miR-193b-3p
	hsa-miR-6832-5p	hsa-miR-3922-5p	hsa-miR-1207-5p		hsa-miR-3688-3p			hsa-miR-1224-5p	hsa-miR-587
	hsa-miR-5692b	hsa-miR-8065	hsa-miR-888-5p		hsa-miR-1251-5p			hsa-miR-659-3p	hsa-miR-936
	hsa-miR-4263	hsa-miR-1912-3p	hsa-miR-6803-5p		hsa-miR-4531			hsa-miR-4531	hsa-miR-7515
	hsa-miR-514a-3p	hsa-miR-885-5p	hsa-miR-328-5p		hsa-miR-579-3p			hsa-miR-4652-3p	hsa-miR-3179
	hsa-miR-5093	hsa-miR-137-3p	hsa-miR-6505-5p		hsa-miR-4470			hsa-miR-4743-3p	hsa-let-7f-2-3p
	hsa-miR-12132	hsa-miR-6837-3p	hsa-miR-10398-5p		hsa-miR-4495			hsa-miR-1279	hsa-miR-6847-3p
	hsa-miR-8089	hsa-miR-297	hsa-miR-6071		hsa-miR-302b-5p			hsa-miR-4795-3p	hsa-miR-6807-3p
	hsa-miR-514b-3p	hsa-miR-4274	hsa-miR-9851-5p		hsa-miR-3191-5p			hsa-miR-934	hsa-miR-1185-1-3p
	hsa-miR-135b-5p	hsa-miR-338-3p	hsa-miR-627-3p		hsa-miR-361-5p			hsa-miR-646	hsa-miR-6846-3p
	hsa-miR-135a-5p	hsa-miR-4753-3p	hsa-miR-4646-5p		hsa-miR-302f			hsa-miR-183-3p	hsa-miR-1185-2-3p
	hsa-miR-4668-3p	hsa-miR-6808-3p	hsa-miR-6738-3p		hsa-miR-302d-5p			hsa-miR-6830-5p	hsa-miR-548l
	hsa-miR-3145-5p	hsa-miR-888-3p	hsa-miR-7159-3p		hsa-miR-3654			hsa-miR-190a-3p	hsa-miR-548p
	hsa-miR-519d-5p		hsa-miR-129-2-3p		hsa-miR-4731-5p			hsa-miR-3917	hsa-miR-4709-3p
	hsa-miR-5002-5p		hsa-miR-129-1-3p		hsa-miR-1248			hsa-miR-205-3p	hsa-miR-5580-5p
	hsa-miR-9851-3p				hsa-miR-664b-3p			hsa-miR-376a-3p	hsa-miR-577
	hsa-miR-6881-5p				hsa-miR-6870-3p			hsa-miR-188-3p	hsa-miR-4804-3p
	hsa-miR-758-3p				hsa-miR-3187-3p			hsa-miR-376b-3p	hsa-miR-4720-3p
	hsa-miR-5100				hsa-miR-4666b			hsa-miR-4733-5p	hsa-miR-3646
	hsa-miR-664b-3p				hsa-miR-3714			hsa-miR-4680-3p	hsa-miR-5047
	hsa-miR-4516				hsa-miR-10b-3p			hsa-miR-6504-3p	hsa-miR-1183
	hsa-miR-1909-3p				hsa-miR-519b-3p			hsa-miR-4761-5p	hsa-miR-122b-5p
	hsa-miR-6501-5p				hsa-miR-519a-3p			hsa-miR-10399-5p	hsa-miR-4314
	hsa-miR-6722-3p				hsa-miR-1246			hsa-miR-6719-3p	hsa-miR-1301-3p
	hsa-miR-579-3p				hsa-miR-411-3p			hsa-miR-103a-2-5p	hsa-miR-1207-5p
	hsa-miR-186-5p				hsa-miR-4775			hsa-miR-103a-1-5p	hsa-miR-126-5p
	hsa-miR-3150a-3p				hsa-miR-6867-3p			hsa-miR-1183	hsa-miR-5700
	hsa-miR-6763-5p				hsa-miR-379-3p			hsa-miR-4659b-3p	hsa-miR-425-5p
	hsa-miR-3145-3p				hsa-miR-6074			hsa-miR-522-3p	hsa-miR-599
	hsa-miR-520f-3p				hsa-miR-519c-3p			hsa-miR-224-3p	hsa-miR-339-5p
	hsa-miR-5009-3p				hsa-miR-1343-5p			hsa-miR-4659a-3p	hsa-miR-514b-5p
	hsa-miR-502-5p				hsa-miR-5590-3p			hsa-miR-577	hsa-miR-513c-5p
	hsa-miR-2110				hsa-miR-219b-5p			hsa-miR-493-5p	hsa-miR-3187-3p
	hsa-miR-3662				hsa-miR-1207-3p			hsa-miR-4645-3p	hsa-miR-586
	hsa-miR-7162-3p				hsa-miR-4422			hsa-miR-3713	hsa-miR-7156-3p
	hsa-miR-6515-3p				hsa-miR-409-3p			hsa-miR-3163	hsa-miR-4640-3p
	hsa-miR-4716-5p				hsa-miR-142-5p			hsa-miR-9-3p	hsa-miR-6757-3p
	hsa-miR-9903				hsa-miR-939-5p			hsa-miR-944	hsa-miR-491-3p
	hsa-miR-3120-3p				hsa-miR-20a-3p			hsa-miR-2114-5p	hsa-miR-320e
	hsa-miR-34b-3p				hsa-miR-3059-5p			hsa-miR-1179	hsa-miR-8057
	hsa-miR-374a-5p				hsa-miR-2110			hsa-miR-4516	hsa-miR-548ae-3p
	hsa-miR-5197-3p				hsa-miR-6891-5p			hsa-miR-6499-3p	hsa-miR-548aq-3p
	hsa-miR-935				hsa-miR-10522-5p			hsa-miR-4436b-5p	hsa-miR-551b-5p
	hsa-miR-4802-3p				hsa-miR-8067			hsa-miR-6814-5p	hsa-miR-548ah-3p
	hsa-miR-95-5p				hsa-miR-570-3p			hsa-miR-6828-3p	hsa-miR-548j-3p
	hsa-miR-892c-3p				hsa-miR-384			hsa-miR-590-3p	hsa-miR-548am-3p
	hsa-miR-374b-5p				hsa-miR-4633-5p			hsa-miR-330-5p	hsa-miR-19b-2-5p
	hsa-miR-510-3p				hsa-miR-4266			hsa-miR-106a-3p	hsa-miR-4773
	hsa-miR-4291				hsa-miR-548ag			hsa-miR-4741	hsa-miR-19b-1-5p
	hsa-miR-642a-3p				hsa-miR-548ai			hsa-miR-4675	hsa-miR-19a-5p
	hsa-miR-642b-3p				hsa-miR-548az-5p			hsa-miR-326	hsa-miR-153-5p
	hsa-miR-3156-5p				hsa-miR-548t-5p				hsa-miR-103a-2-5p
	hsa-miR-4680-3p				hsa-miR-3163				hsa-miR-4789-5p
	hsa-miR-6875-3p				hsa-miR-6501-3p				hsa-miR-545-5p
	hsa-miR-520b-5p				hsa-miR-570-5p				hsa-miR-4732-3p
	hsa-miR-548c-3p				hsa-miR-4670-3p
	hsa-miR-4666a-5p				hsa-miR-7-5p
	hsa-miR-6888-3p				hsa-miR-548ba
	hsa-miR-519a-2-5p				hsa-miR-519d-5p
	hsa-miR-4328				hsa-miR-8084
	hsa-miR-889-5p				hsa-miR-548x-5p
	hsa-miR-384				hsa-miR-548f-5p
	hsa-miR-3675-5p				hsa-miR-548g-5p
	hsa-miR-3606-5p				hsa-miR-6508-5p
	hsa-miR-3201				hsa-miR-548aj-5p
	hsa-miR-452-5p				hsa-miR-4662b
	hsa-miR-766-3p				hsa-miR-186-5p
	hsa-miR-593-5p				hsa-miR-6507-3p
	hsa-miR-548ag				hsa-miR-4695-3p
	hsa-miR-6870-3p				hsa-miR-12118
	hsa-miR-548ai				hsa-miR-4802-3p
	hsa-miR-1245b-3p				hsa-miR-3173-3p
	hsa-miR-570-5p				hsa-miR-5093
	hsa-miR-548ba				hsa-miR-6804-5p
	hsa-miR-3189-3p				hsa-miR-4647
	hsa-miR-887-5p				hsa-miR-3134
	hsa-miR-6836-3p				hsa-miR-765
	hsa-miR-6513-5p				hsa-miR-4724-3p
	hsa-miR-3913-5p				hsa-miR-548p
	hsa-miR-512-3p				hsa-miR-141-5p
	hsa-miR-337-3p				hsa-miR-6878-5p
	hsa-miR-545-3p				hsa-miR-6506-5p
	hsa-miR-4742-3p				hsa-miR-625-5p
	hsa-miR-4676-3p				hsa-miR-4320
	hsa-miR-3122				hsa-miR-619-5p
	hsa-miR-605-3p				hsa-miR-8485
	hsa-miR-4451				hsa-miR-936
	hsa-miR-6083				hsa-miR-4652-3p
	hsa-miR-9500				hsa-miR-340-5p
	hsa-miR-3978				hsa-miR-4311
	hsa-miR-9-3p				hsa-miR-6733-5p
	hsa-miR-2052				hsa-miR-510-3p
	hsa-miR-3942-3p				hsa-miR-921
	hsa-miR-8060				hsa-miR-551b-5p
	hsa-miR-4653-5p				hsa-miR-5681a
	hsa-miR-3921				hsa-miR-6895-3p
	hsa-miR-6893-5p				hsa-miR-3924
	hsa-miR-7515				hsa-miR-3154
	hsa-miR-6812-5p				hsa-miR-6739-5p
	hsa-miR-940				hsa-miR-5694
	hsa-miR-548az-5p				hsa-miR-1253
	hsa-miR-548t-5p				hsa-miR-629-3p
	hsa-miR-4434				hsa-miR-337-3p
	hsa-miR-5703				hsa-miR-548v
	hsa-miR-3135b				hsa-miR-494-3p
	hsa-miR-6808-5p				hsa-miR-887-5p
	hsa-miR-942-3p				hsa-miR-2115-5p
	hsa-miR-5089-3p				hsa-miR-1910-3p
	hsa-miR-29c-3p				hsa-miR-29b-1-5p
	hsa-miR-29a-3p				hsa-miR-520e-5p
	hsa-miR-4326				hsa-miR-6511a-5p
	hsa-miR-29b-3p				hsa-miR-339-5p
	hsa-miR-625-3p				hsa-miR-1279
	hsa-miR-8054				hsa-miR-7-1-3p
	hsa-miR-548g-3p				hsa-miR-6083
	hsa-miR-6892-5p				hsa-miR-5692a
	hsa-miR-548k				hsa-miR-512-3p
	hsa-miR-149-5p				hsa-miR-7-2-3p
	hsa-miR-6819-5p				hsa-miR-4533
	hsa-miR-548av-5p				hsa-miR-3651
	hsa-miR-6737-5p				hsa-miR-3153
					hsa-miR-3146
					hsa-miR-4275
					hsa-miR-6875-3p
					hsa-miR-11181-3p
					hsa-let-7f-2-3p
					hsa-miR-5001-3p
					hsa-miR-4719
					hsa-miR-874-5p
					hsa-miR-1185-1-3p
					hsa-miR-7113-5p
					hsa-miR-3973
					hsa-miR-12135
					hsa-miR-1185-2-3p
					hsa-miR-4330
					hsa-miR-30c-2-3p
					hsa-miR-4724-5p
					hsa-miR-5004-3p
					hsa-miR-190a-3p
					hsa-miR-3646
					hsa-miR-2116-5p
					hsa-miR-5007-3p
					hsa-miR-6788-5p
					hsa-miR-30c-1-3p
					hsa-miR-5580-3p
					hsa-miR-5680
					hsa-miR-6736-5p
					hsa-miR-411-5p
					hsa-miR-1295b-5p
					hsa-miR-205-3p
					hsa-miR-455-5p
					hsa-miR-1278
					hsa-miR-653-5p
					hsa-miR-342-3p
					hsa-miR-490-5p
					hsa-miR-548ah-5p
					hsa-miR-1262
					hsa-miR-3609
					hsa-miR-4701-3p
					hsa-miR-6507-5p
					hsa-let-7a-3p
					hsa-miR-4678
					hsa-miR-98-3p
					hsa-miR-7853-5p
					hsa-miR-137-3p
					hsa-miR-105-5p
					hsa-miR-544a
					hsa-miR-3059-3p
					hsa-miR-3692-3p
					hsa-let-7b-3p
					hsa-miR-3685
					hsa-miR-12136
					hsa-miR-505-3p
					hsa-let-7f-1-3p
					hsa-miR-190b-3p
					hsa-miR-302a-5p
					hsa-miR-3138
					hsa-miR-181a-2-3p
					hsa-miR-593-3p
					hsa-miR-122-5p
					hsa-miR-2277-3p
					hsa-miR-4774-3p
					hsa-miR-520h
					hsa-miR-22-3p
